# Supplementary material for: Acetylation regulates the oligomerization state and activity of RNase J, the Helicobacter pylori major ribonuclease
Source: Nat Commun. 2023 Dec 6;14:8072. doi: 10.1038/s41467-023-43825-8 (PMC10700544; doi:10.1038/s41467-023-43825-8)
Supplement: Supplementary file 3 — Supplementary Data 1 [file 41467_2023_43825_MOESM3_ESM.xlsx]

## Sheet: Details
Overview of the data processing
Annotations			Peptides of interest (K-acetylation)
MS samples	Biological samples		Peptide modified sequence	acetyl K-site
Gel_AT1	WT_2019-1		SM[+16]EK[+42]NLDIAR	K-397
Gel_AT2	WT_2019-2		IQVEHLNPHYK[+42]M[+16]NLNSK	K-134
Gel_AT3	WT_2019-3		M[+16]NLNSK[+42]ASVK	K-140
Gel_AT4	WT_2019-4		LAHYGEK[+42]GVMLLLSDSTNSHK	K-323	2 peptides with and without methionine oxidation
Gel_AT5	WT_2019-5		LAHYGEK[+42]GVM[+16]LLLSDSTNSHK	K-323
Gel_AT6	WT_2019-6		GVM[+16]LLLSDSTNSHK[+42]SGTTPSESTIAPAFDTLFK	K-337
Tejada_7	Delta_615-1		VAYQEFDNIHVSGHAAQEEQK[+42]LM[+16]LR	K-511
Tejada_8	Delta_615-2		QTAISC[+57]GVPEK[+42]NIYLM[+16]EDGDQVEVGPAFIK	K-547
Tejada_9	Delta_615-3		QALLESSQFSSLGLVGFKDEK[+42]HLIK	K-634
Tejada_10	Delta_1270-1		EIQGGLEM[+16]LLK[+42]SSNAEILNNPK	K-649
Tejada_11	Delta_1270-2
Tejada_12	Delta_1270-3
Tejada_13	Delta_221-1
Tejada_14	Delta_221-2
Tejada_15	Delta_221-3
Tejada_16	Delta_pta_ackA-1
Tejada_17	Delta_pta_ackA-2
Tejada_18	Delta_pta_ackA-3
Software used for data integration and data extraction: Skyline daily (64 bit) 20.1.9.268
Normalisation workflow:	From the "RNJ peptide table", 2 non-modified peptides were selected according to various parameters
			1- discard miss cleavage
			2- discard minimum intensity = 0
			3- discard peptide around/inside K-acetyl peptide
			4-selected peptides are those with the lowest nimber of associated miss-cleavage
	From the XIC_MS1_report obtained with Skyline, the ratios across samples were calculated for each of the two non-modified peptides
	Then, the mean of the two ratios were calculated for each sample
	Finally, intensities of the K-acetylated peptides were normalized based on these correction factors
Note that the data corresponding to mutant ∆221 were not kept for the current publication

## Sheet: RNJ peptides
RNJ peptides without MetOx and K-acetyl: data extraction from MaxQuant "peptides.txt"				1- discard miss cleavage
				2- discard minimum intensity = 0
				3- discard peptide around/inside K-acetyl peptide
				4-selected peptides are those with the lowest nimber of associated miss-cleavage
				used for peptide normalization
Sequence	N-term cleavage window	C-term cleavage window	Length	Missed cleavages	Mass	Proteins	Leading razor protein	Start position	End position	Unique (Groups)	Unique (Proteins)	Charges	PEP	Score	Experiment Delta_1270-1	Experiment Delta_1270-2	Experiment Delta_1270-3	Experiment Delta_221-1	Experiment Delta_221-2	Experiment Delta_221-3	Experiment Delta_615-1	Experiment Delta_615-2	Experiment Delta_615-3	Experiment Delta_pta_ackA-1	Experiment Delta_pta_ackA-2	Experiment Delta_pta_ackA-3	Experiment WT_2019-1	Experiment WT_2019-2	Experiment WT_2019-3	Experiment WT_2019-4	Experiment WT_2019-5	Experiment WT_2019-6	Experiment WT_2020-1	Experiment WT_2020-2	Experiment WT_2020-3	Experiment WT_2020-4	Experiment WT_2020-5	Experiment WT_2020-6	Intensity	Moyenne Intensity)	Min Intensity	Max Intensity	Delta Max-Min	Intensity Delta_1270-1	Intensity Delta_1270-2	Intensity Delta_1270-3	Intensity Delta_221-1	Intensity Delta_221-2	Intensity Delta_221-3
ELQFPLYGTPLSLGLIGSK	HAHEDHIGATPYLFKELQFPLYGTPLSLGL	PLYGTPLSLGLIGSKFDEHGLKKYRSYFKI	19	0	2032.12	D7FBW4;rnjFLAG	rnjFLAG	223	241	no	no	2;3	8.7941e-82	199.41	11	14	13	13	10	14	14	12	14	10	14	11	17	9	10	12	9	11	4	4	6	8	2	2	607470000000	2.53113e+10	1179400000	45972000000	44792600000	26523000000	28607000000	30740000000	24467000000	38920000000	34010000000
FFLPVHGEYNHVAR	AQEEQKLMLRLIKPKFFLPVHGEYNHVARH	KFFLPVHGEYNHVARHKQTAISCGVPEKNI	14	0	1684.85	D7FBW4;rnjFLAG	rnjFLAG	521	534	no	no	2;3;4	3.5333e-104	233.02	32	49	48	37	53	39	36	43	27	52	30	48	24	20	22	17	14	19	12	17	27	37	7	2	508760000000	2.11985e+10	188890000	48353000000	48164110000	21238000000	32994000000	43780000000	22309000000	40730000000	36710000000
VYQAIQYGIK	QGRVIMSTFSSNIHRVYQAIQYGIKYNRKI	SNIHRVYQAIQYGIKYNRKIAVIGRSMEKN	10	0	1181.64	D7FBW4;rnjFLAG	rnjFLAG	374	383	no	no	2;3	9.2589e-46	182.68	5	7	5	8	11	8	7	4	4	5	4	7	8	3	5	5	2	3	2	3	3	3	2	1	337900000000	14079137500	1132500000	28400000000	27267500000	15978000000	24478000000	15198000000	17914000000	17335000000	20140000000
AGTIIHTGDFK	THSIIDSSALAIQTKAGTIIHTGDFKIDHT	IQTKAGTIIHTGDFKIDHTPVDNLPTDLYR	11	0	1158.6	D7FBW4;rnjFLAG	rnjFLAG	291	301	no	no	2;3	3.1717e-145	265.49	13	13	20	30	27	26	17	19	14	13	10	12	14	11	15	9	10	10	3	5	7	10	2	3	306180000000	1.27575e+10	936170000	35670000000	34733830000	10356000000	12187000000	14027000000	35670000000	20972000000	15932000000
IAGIIITHAHEDHIGATPYLFK	ILIPDFSYLHQIKDKIAGIIITHAHEDHIG	HAHEDHIGATPYLFKELQFPLYGTPLSLGL	22	0	2416.29	D7FBW4;rnjFLAG	rnjFLAG	201	222	no	no	2;3;4;5	0	390.71	11	13	11	10	9	11	8	12	6	15	12	13	14	11	19	8	12	9	4	6	6	5	4	3	240990000000	1.00413e+10	164900000	23077000000	22912100000	10079000000	11606000000	23077000000	13092000000	18016000000	14076000000
SYVDNQSNLSIDTSIVQQR	GPAFIKKVGTIKSGKSYVDNQSNLSIDTSI	NQSNLSIDTSIVQQREEVASAGVFAATIFV	19	0	2166.06	D7FBW4;rnjFLAG	rnjFLAG	576	594	no	no	2;3	0	444.79	24	21	39	30	21	27	18	18	20	21	12	22	32	32	40	32	26	28	14	8	12	19	3	2	188020000000	7.83442e+09	383270000	18170000000	17786730000	5150300000	18170000000	7290600000	15285000000	9676700000	10219000000
VEGVTEILHVNER	AKTRNYAKEELDSNKVEGVTEILHVNERGT	NKVEGVTEILHVNERGTLGFHKELKKGVET	13	0	1493.78	D7FBW4;rnjFLAG	rnjFLAG	93	105	no	no	2;3	2.9818e-251	303.33	5	8	7	5	4	6	5	6	6	7	7	6	5	4	6	6	4	5	2	3	4	6	2	2	73854000000	3.07725e+09	99949000	5870200000	5770251000	3432100000	3237200000	5870200000	3372000000	5747000000	5138800000
EGLFGVDILIPDFSYLHQIK	PKSAIVIDAGMSFPKEGLFGVDILIPDFSY	VDILIPDFSYLHQIKDKIAGIIITHAHEDH	20	0	2303.22	D7FBW4;rnjFLAG	rnjFLAG	179	198	no	no	2;3;4	4.6475e-120	218.5	5	3	5	3	5	5	5	3	4	5	4	2	6	3	10	6	5	5	3	4	3	2	2	1	61985000000	2.58272e+09	49377000	30736000000	30686623000	951270000	1162600000	4226200000	2598000000	2485900000	491770000
FDEHGLK	PLYGTPLSLGLIGSKFDEHGLKKYRSYFKI	SLGLIGSKFDEHGLKKYRSYFKIVEKRCPI	7	0	844.408	D7FBW4;rnjFLAG	rnjFLAG	242	248	no	no	2	0.019146	108.24	3	1	2	2	3	3	3	3	3	2	2	2	2	3	1	3	1	2	1	1	1	1	1	1	50664000000	2.111e+09	90157000	5004000000	4913843000	1701000000	1388200000	2401800000	1964200000	3441200000	3029800000
TDNNHYENNESNENSSENSK	______________________________	YENNESNENSSENSKVDEARAGAFERFTNR	20	0	2324.9	D7FBW4;rnjFLAG	rnjFLAG	2	21	no	no	2;3;4	0	444.65	4	4	6	4	4	5	5	4	5	5	5	5	6	6	6	6	3	5	2	3	2	4	2	2	26054000000	1085609625	11671000	3357900000	3346229000	344880000	722820000	1082200000	1177000000	1249600000	1799300000
SGTTPSESTIAPAFDTLFK	KGVMLLLSDSTNSHKSGTTPSESTIAPAFD	PSESTIAPAFDTLFKEAQGRVIMSTFSSNI	19	0	1968.97	D7FBW4;rnjFLAG	rnjFLAG	338	356	no	no	2;3	3.6557e-124	227.56	9	10	11	14	13	11	12	9	11	11	15	16	8	5	5	10	4	5	5	5	6	12	3	3	592890000000	2.47035e+10	1412300000	39019000000	37606700000	22536000000	28407000000	31408000000	29549000000	32774000000	35990000000
AIPGNEASVSAVLNFLIK	HISIKPNDLVIISAKAIPGNEASVSAVLNF	GNEASVSAVLNFLIKKEAKVAYQEFDNIHV	18	0	1842.03	D7FBW4;rnjFLAG	rnjFLAG	469	486	no	no	2;3	3.4404e-94	213.63	9	12	21	18	20	20	8	11	11	8	12	10	27	20	21	29	16	16	9	11	8	10	6	2	587080000000	24461946250	236710000	56336000000	56099290000	18896000000	20176000000	50762000000	28576000000	56336000000	44537000000
IDHTPVDNLPTDLYR	IQTKAGTIIHTGDFKIDHTPVDNLPTDLYR	IDHTPVDNLPTDLYRLAHYGEKGVMLLLSD	15	0	1767.88	D7FBW4;rnjFLAG	rnjFLAG	302	316	no	no	2;3	0	359.14	11	11	15	15	15	14	12	17	14	16	11	16	11	10	14	11	7	9	6	10	9	14	3	5	475870000000	19827925000	1401900000	32205000000	30803100000	18147000000	22873000000	29172000000	25847000000	29342000000	26521000000
IQVEHLNPHYK	GFHKELKKGVETNNKIQVEHLNPHYKMNLN	TNNKIQVEHLNPHYKMNLNSKASVKITPLG	11	0	1376.72	D7FBW4;rnjFLAG	rnjFLAG	124	134	no	no	1;2;3;4	1.4125e-49	200.71	10	19	14	29	26	28	15	21	20	15	16	19	7	5	8	5	4	6	3	5	11	12	3	3	367160000000	15298458750	430930000	41224000000	40793070000	10451000000	14199000000	16552000000	29278000000	41224000000	30299000000
EEVASAGVFAATIFVNK	NQSNLSIDTSIVQQREEVASAGVFAATIFV	VASAGVFAATIFVNKNKQALLESSQFSSLG	17	0	1751.91	D7FBW4;rnjFLAG	rnjFLAG	595	611	no	no	2;3	0	290.61	32	44	37	34	36	50	43	28	32	30	32	34	42	40	32	30	27	36	8	9	17	35	5	3	342730000000	14280250000	564700000	38427000000	37862300000	18235000000	21899000000	19697000000	18823000000	16269000000	4497700000
SSNAEILNNPK	HLIKEIQGGLEMLLKSSNAEILNNPKKLED	MLLKSSNAEILNNPKKLEDHTRNFIRKALF	11	0	1185.6	D7FBW4;rnjFLAG	rnjFLAG	650	660	no	no	2;3	1.9294e-91	234.71	6	5	6	5	6	5	6	5	4	2	6	6	4	4	4	4	3	5	2	3	3	5	1	1	290270000000	1.20947e+10	691490000	19610000000	18918510000	11648000000	11491000000	15470000000	14231000000	16605000000	17962000000
VAYQEFDNIHVSGHAAQEEQK	SVSAVLNFLIKKEAKVAYQEFDNIHVSGHA	DNIHVSGHAAQEEQKLMLRLIKPKFFLPVH	21	0	2399.11	D7FBW4;rnjFLAG	rnjFLAG	491	511	no	no	2;3;4	0	456.44	23	26	28	27	31	30	32	26	29	26	20	24	21	24	24	26	15	21	3	9	18	22	3	3	228910000000	9.53774e+09	154520000	32005000000	31850480000	6424500000	12980000000	26303000000	5704500000	14452000000	10947000000
ELGYIHLPYQSFIEANEVAK	AVIGRSMEKNLDIARELGYIHLPYQSFIEA	HLPYQSFIEANEVAKYPDNEVLIVTTGSQG	20	0	2320.17	D7FBW4;rnjFLAG	rnjFLAG	404	423	no	no	2;3;4	0	406.37	8	4	10	7	10	9	11	11	7	9	11	9	12	5	8	8	4	5	2	3	5	11		2	227700000000	9.48755e+09	0	41433000000	41433000000	2196400000	6492900000	4997900000	2725900000	3639900000	6455900000
QALLESSQFSSLGLVGFK	SAGVFAATIFVNKNKQALLESSQFSSLGLV	LESSQFSSLGLVGFKDEKHLIKEIQGGLEM	18	0	1910.01	D7FBW4;rnjFLAG	rnjFLAG	614	631	no	no	2;3	0	311.2	7	5	8	8	9	9	7	8	6	6	6	6	8	7	11	9	5	5	4	5	6	4	4	2	203980000000	8.49913e+09	249970000	19305000000	19055030000	6783700000	11722000000	11474000000	11278000000	11312000000	12773000000
IAVIGR	RVYQAIQYGIKYNRKIAVIGRSMEKNLDIA	QYGIKYNRKIAVIGRSMEKNLDIARELGYI	6	0	627.407	D7FBW4;rnjFLAG	rnjFLAG	388	393	no	no	2	5.241e-07	149.33	3	2	3	9	5	6	4	2	2	2	2	3	2	2	1	1	1	1	1	2	1	1	1	2	153800000000	6.40843e+09	710430000	11390000000	10679570000	5800800000	6328200000	8792000000	10521000000	8170500000	9122200000
QTAISCGVPEK	FLPVHGEYNHVARHKQTAISCGVPEKNIYL	ARHKQTAISCGVPEKNIYLMEDGDQVEVGP	11	0	1188.58	D7FBW4;rnjFLAG	rnjFLAG	537	547	no	no	2;3	1.1472e-38	193.83	2	2	1	1	1	1	1	1	2	1	2	2	4	2	4	4	3	4	1	1	1	1	1	1	131710000000	5487886125	29267000	13242000000	13212733000	4910500000	3900800000	6872800000	5246800000	7208500000	7824900000
NLDIAR	KYNRKIAVIGRSMEKNLDIARELGYIHLPY	AVIGRSMEKNLDIARELGYIHLPYQSFIEA	6	0	700.387	D7FBW4;rnjFLAG	rnjFLAG	398	403	no	no	2	0.00059184	149.11	4	1	3	4	5	5	2	3	2	2	2	3	3	2	4	3	1	3	2	2	3	3	1	2	128200000000	5341773750	374520000	11133000000	10758480000	4076000000	4688300000	5757600000	5367200000	6691700000	6003700000
GTLGFHK	NKVEGVTEILHVNERGTLGFHKELKKGVET	EILHVNERGTLGFHKELKKGVETNNKIQVE	7	0	758.408	D7FBW4;rnjFLAG	rnjFLAG	106	112	no	no	2	0.025802	88.35	1	1	1	1	1	1	1	1	1	1	1	1		1	1	1	1	1		1		1	1	1	27236000000	1.13485e+09	0	3749100000	3749100000	1219200000	841400000	1600800000	1459000000	1714900000	1561300000
PNDLVIISAK	LYRMATDEHRHISIKPNDLVIISAKAIPGN	HISIKPNDLVIISAKAIPGNEASVSAVLNF	10	0	1068.62	D7FBW4;rnjFLAG	rnjFLAG	459	468	no	no	2	3.31e-57	205.73	1	1	1	1	1	1	1	1	1	1	1	1	1	1	1	1	1	1	1	1	1	1		1	4903700000	204321250	0	404500000	404500000	179330000	237020000	314390000	218360000	346940000	349610000
CPISVGEFIIEWIHITHSIIDSSALAIQTK	GLKKYRSYFKIVEKRCPISVGEFIIEWIHI	THSIIDSSALAIQTKAGTIIHTGDFKIDHT	30	0	3377.77	D7FBW4;rnjFLAG	rnjFLAG	261	290	no	no	3;4;5	0	293.75	5	1	2			2	1			3				2	1	1	1								1997200000	8.3219e+07	0	535630000	535630000	53501000	69292000	289940000	0	0	535630000
YPAIICHAHSFDYK	TRNFIRKALFKKFRKYPAIICHAHSFDYKD	KYPAIICHAHSFDYKDDDDK__________	14	0	1720.8	rnjFLAG	rnjFLAG	681	694	yes	yes	2;3;4	5.8253e-17	134.21	2	2	3	4	2	3	2	2	3	3	2	2	3	3	2	2	1	2				3			1686200000	7.026e+07	0	164770000	164770000	56436000	108730000	95879000	111750000	149980000	164770000
LAHYGEK	IDHTPVDNLPTDLYRLAHYGEKGVMLLLSD	NLPTDLYRLAHYGEKGVMLLLSDSTNSHKS	7	0	816.413	D7FBW4;rnjFLAG	rnjFLAG	317	323	no	no	2	0.0016697	143.02	1	1	1	2	1	1	1	1	1	1	1	1	1	1	1			1				1			200950000	8.37275e+06	0	26985000	26985000	11886000	6734900	18593000	26985000	22188000	19403000
EELDSNK	NHHKQKHAKTRNYAKEELDSNKVEGVTEIL	AKTRNYAKEELDSNKVEGVTEILHVNERGT	7	0	833.377	D7FBW4;rnjFLAG	rnjFLAG	86	92	no	no	2	0.018326	110.34			1	2																					13083000	545133	0	9187100	9187100	0	0	3896100	9187100	0	0
YPAIICHAHSFDYKDDDDK	TRNFIRKALFKKFRKYPAIICHAHSFDYKD	ICHAHSFDYKDDDDK_______________	19	1	2309.01	rnjFLAG	rnjFLAG	681	699	yes	yes	2;3;4;5	1.0379e-229	280.97	6	15	6	8	9	6	7	5	7	6	8	9	4	6	5	8	4	4				5	2	1	49740000000	2.0725e+09	0	5110400000	5110400000	806190000	3336200000	1712900000	2286300000	3749200000	3456700000
HKQTAISCGVPEK	KFFLPVHGEYNHVARHKQTAISCGVPEKNI	ARHKQTAISCGVPEKNIYLMEDGDQVEVGP	13	1	1453.73	D7FBW4;rnjFLAG	rnjFLAG	535	547	no	no	2;3;4	4.6954e-132	252.96	3	4	4	1	3	2	2	4	3	4	5	5	3	3	4	4	4	3	2	1	2	3	1	1	25598000000	1.06659e+09	11672000	6332800000	6321128000	508660000	779370000	70457000	11672000	20504000	28813000
NYAKEELDSNK	KKPNNHHKQKHAKTRNYAKEELDSNKVEGV	AKTRNYAKEELDSNKVEGVTEILHVNERGT	11	1	1309.62	D7FBW4;rnjFLAG	rnjFLAG	82	92	no	no	2;3	9.6773e-239	298.12	3	3	3	4	4	4	4	3	4	3	4	3	3	4	3	3	4	3	2	3	2	3	1	1	20180000000	8.4085e+08	0	3107000000	3107000000	371870000	632950000	712940000	757370000	581070000	990610000
AGTIIHTGDFKIDHTPVDNLPTDLYR	THSIIDSSALAIQTKAGTIIHTGDFKIDHT	IDHTPVDNLPTDLYRLAHYGEKGVMLLLSD	26	1	2908.47	D7FBW4;rnjFLAG	rnjFLAG	291	316	no	no	3;4;5	9.4539e-184	244.95	2	3	2	1	3	2	4	2	4	3	3	2	6	5	5	4	4	4	2	2	3	2	1		4819100000	200796900	0	606440000	606440000	102180000	359860000	36936000	169550000	204170000	298430000
EEVASAGVFAATIFVNKNK	NQSNLSIDTSIVQQREEVASAGVFAATIFV	SAGVFAATIFVNKNKQALLESSQFSSLGLV	19	1	1994.05	D7FBW4;rnjFLAG	rnjFLAG	595	613	no	no	2;3	0	332.96	2	2	2	2	2	2	2	2	2	2	2	2	2	1	2	2		2	1	1	2	2	1		2759900000	1.14996e+08	0	214310000	214310000	105500000	135600000	206680000	161010000	130510000	203570000
KYPAIICHAHSFDYK	HTRNFIRKALFKKFRKYPAIICHAHSFDYK	KYPAIICHAHSFDYKDDDDK__________	15	1	1848.9	rnjFLAG	rnjFLAG	680	694	yes	yes	3;4	1.1174e-14	132.09	3	1	2	4	2	2	1	3	1	1	1	2	2	2	2	2	2	2				2			2660900000	110872125	0	280690000	280690000	179710000	85399000	116220000	235400000	280690000	200150000
LIKPKFFLPVHGEYNHVAR	VSGHAAQEEQKLMLRLIKPKFFLPVHGEYN	KFFLPVHGEYNHVARHKQTAISCGVPEKNI	19	2	2264.26	D7FBW4;rnjFLAG	rnjFLAG	516	534	no	no	4;5;6	2.6264e-26	135.09	1	2	3	2	3	2	1	2	1	2	1	1	2	2	2	2	1	2			1	2			2266100000	9.44197e+07	0	252590000	252590000	72726000	112000000	252590000	101970000	186890000	232870000
SYVDNQSNLSIDTSIVQQREEVASAGVFAATIFVNK	GPAFIKKVGTIKSGKSYVDNQSNLSIDTSI	VASAGVFAATIFVNKNKQALLESSQFSSLG	36	1	3899.95	D7FBW4;rnjFLAG	rnjFLAG	576	611	no	no	3;4	1.0977e-115	172.36	1	2	2	2	2	2	2	2	2	2	2	2	2	2	2	2	2	2	2	2	2	2	1		2178800000	90785075	0	247450000	247450000	20570000	190390000	101490000	157820000	219320000	161010000
IAGIIITHAHEDHIGATPYLFKELQFPLYGTPLSLGLIGSK	ILIPDFSYLHQIKDKIAGIIITHAHEDHIG	PLYGTPLSLGLIGSKFDEHGLKKYRSYFKI	41	1	4430.4	D7FBW4;rnjFLAG	rnjFLAG	201	241	no	no	4;5;6	6.5486e-100	151.13	3	1	3	3	3	3	3	3	1	3	3	1		1	1	2	1	2	1		1	3			1337300000	5.57221e+07	0	236230000	236230000	86793000	41760000	118320000	135490000	43394000	184950000
AIPGNEASVSAVLNFLIKKEAK	HISIKPNDLVIISAKAIPGNEASVSAVLNF	SVSAVLNFLIKKEAKVAYQEFDNIHVSGHA	22	2	2298.29	D7FBW4;rnjFLAG	rnjFLAG	469	490	no	no	3;4	3.5425e-46	144.82	1	2	2	2	2	2	1	2	2	1	2	2	2	2	2	2	2	2	1	1	1	1	1		1292700000	5.38605e+07	0	144360000	144360000	33996000	77259000	98300000	78868000	93226000	144360000
GVETNNKIQVEHLNPHYK	VNERGTLGFHKELKKGVETNNKIQVEHLNP	TNNKIQVEHLNPHYKMNLNSKASVKITPLG	18	1	2119.08	D7FBW4;rnjFLAG	rnjFLAG	117	134	no	no	4;5	1.6596e-07	93.754	1	2	3	3	2	2	1	3	2	2	2	2	3	2	3	2	1	1			1	2			975560000	4.06483e+07	0	84552000	84552000	16544000	16210000	84552000	65593000	78667000	73909000
SYFKIVEK	LIGSKFDEHGLKKYRSYFKIVEKRCPISVG	HGLKKYRSYFKIVEKRCPISVGEFIIEWIH	8	1	1012.56	D7FBW4;rnjFLAG	rnjFLAG	252	259	no	no	2;3	0.0024457	141.2	3	2	2	1	1	2	1	3	1	2	1	1	2	2	2	1	2	2				2			944010000	39333875	0	133230000	133230000	26238000	14558000	51722000	25142000	60163000	55483000
EAKVAYQEFDNIHVSGHAAQEEQK	NEASVSAVLNFLIKKEAKVAYQEFDNIHVS	DNIHVSGHAAQEEQKLMLRLIKPKFFLPVH	24	1	2727.29	D7FBW4;rnjFLAG	rnjFLAG	488	511	no	no	3;4;5	4.0611e-38	138.66	3	1	3	2	1	2	1		1	2	2	2	2	2	3	3	2	3		1	1				901000000	37541625	0	101150000	101150000	57575000	24288000	101150000	45024000	56718000	89218000
GTLGFHKELK	NKVEGVTEILHVNERGTLGFHKELKKGVET	HVNERGTLGFHKELKKGVETNNKIQVEHLN	10	1	1128.63	D7FBW4;rnjFLAG	rnjFLAG	106	115	no	no	3	0.000491	92.538	1	2	2	2	2	1	1	1	1	1	2	2	2	1	2	2	1	1	1	1	1	1			900800000	3.75337e+07	0	127480000	127480000	24048000	41163000	39744000	32600000	59838000	53119000
SYVDNQSNLSIDTSIVQQREEVASAGVFAATIFVNKNK	GPAFIKKVGTIKSGKSYVDNQSNLSIDTSI	SAGVFAATIFVNKNKQALLESSQFSSLGLV	38	2	4142.09	D7FBW4;rnjFLAG	rnjFLAG	576	613	no	no	4	1.726e-88	151.23	1	1	1	1	1	1	1	1	1	1	1	1	1	1	1	1	1	1	1		1	1			850770000	35448625	0	84224000	84224000	10361000	45076000	34617000	71409000	31809000	81248000
NKQALLESSQFSSLGLVGFK	VASAGVFAATIFVNKNKQALLESSQFSSLG	LESSQFSSLGLVGFKDEKHLIKEIQGGLEM	20	1	2152.15	D7FBW4;rnjFLAG	rnjFLAG	612	631	no	no	3	6.1027e-51	160.55	1	1	1	1	1	1	1	1	1		1		1		1					1	1	1			849800000	3.54084e+07	0	134150000	134150000	40659000	58586000	83622000	50848000	68713000	71059000
GTLGFHKELKK	NKVEGVTEILHVNERGTLGFHKELKKGVET	VNERGTLGFHKELKKGVETNNKIQVEHLNP	11	2	1256.72	D7FBW4;rnjFLAG	rnjFLAG	106	116	no	no	3;4	0.00050467	94.465	1	1	2	1	2	2	2	1	1	1	1	1	1	1	1	1	1	1				1			454690000	18945500	0	44935000	44935000	11246000	14310000	31074000	13091000	30967000	30766000
TRNYAKEELDSNKVEGVTEILHVNER	PNKKPNNHHKQKHAKTRNYAKEELDSNKVE	NKVEGVTEILHVNERGTLGFHKELKKGVET	26	3	3042.54	D7FBW4;rnjFLAG	rnjFLAG	80	105	no	no	4;5	2.789e-67	163.16	2	1	2		2	2	1	1	1		2	2	1	2	1	2	2	2			1				392280000	1.63449e+07	0	58541000	58541000	10304000	3562400	42166000	0	21640000	32665000
KEAKVAYQEFDNIHVSGHAAQEEQK	GNEASVSAVLNFLIKKEAKVAYQEFDNIHV	DNIHVSGHAAQEEQKLMLRLIKPKFFLPVH	25	2	2855.38	D7FBW4;rnjFLAG	rnjFLAG	487	511	no	no	4;5	5.2532e-12	82.342		2	2		2	1	1		1	2	1	2	1		1	1	1					1			212560000	8.85659e+06	0	33513000	33513000	0	16739000	27092000	0	33513000	22588000
VYQAIQYGIKYNRK	QGRVIMSTFSSNIHRVYQAIQYGIKYNRKI	RVYQAIQYGIKYNRKIAVIGRSMEKNLDIA	14	2	1742.95	D7FBW4;rnjFLAG	rnjFLAG	374	387	no	no	3;4	4.715e-06	85.845	1	2	1	2	2	1	1	2	2	1	1	2	2	1	2	2	1	2			2	1			212380000	8.84904e+06	0	28737000	28737000	2685900	15168000	2996900	13875000	28404000	0
HISIKPNDLVIISAKAIPGNEASVSAVLNFLIKK	ETMSALYRMATDEHRHISIKPNDLVIISAK	NEASVSAVLNFLIKKEAKVAYQEFDNIHVS	34	3	3599.08	D7FBW4;rnjFLAG	rnjFLAG	454	487	no	no	4;5	9.1537e-44	113.7	2	1	1	1	1	1	1	2		1	1				2	1		1				1			202590000	8.44125e+06	0	44425000	44425000	10604000	6883400	11693000	15997000	10042000	9742000
KLEDHTRNFIR	MLLKSSNAEILNNPKKLEDHTRNFIRKALF	NNPKKLEDHTRNFIRKALFKKFRKYPAIIC	11	2	1427.76	D7FBW4;rnjFLAG	rnjFLAG	661	671	no	no	3;4	8.7544e-08	140.3			2	1	2	2	1		1	1	1	2	3		3	1	1	1							169910000	7.0794e+06	0	52983000	52983000	0	0	9063400	4258800	4680300	10923000
GTLGFHKELKKGVETNNKIQVEHLNPHYK	NKVEGVTEILHVNERGTLGFHKELKKGVET	TNNKIQVEHLNPHYKMNLNSKASVKITPLG	29	4	3357.79	D7FBW4;rnjFLAG	rnjFLAG	106	134	no	no	5;6	2.6121e-14	81.341			1			1		1		1		2	1		1	1									149470000	6.2281e+06	0	31397000	31397000	0	0	14413000	0	0	13021000
KLEDHTR	MLLKSSNAEILNNPKKLEDHTRNFIRKALF	AEILNNPKKLEDHTRNFIRKALFKKFRKYP	7	1	897.467	D7FBW4;rnjFLAG	rnjFLAG	661	667	no	no	3	0.0039686	91.626	3	2	3	3	2		3	3	1	2	2										1	2			141160000	5.88173e+06	0	20756000	20756000	16220000	13345000	9963400	19502000	20756000	0
SSNAEILNNPKKLEDHTR	HLIKEIQGGLEMLLKSSNAEILNNPKKLED	AEILNNPKKLEDHTRNFIRKALFKKFRKYP	18	2	2065.06	D7FBW4;rnjFLAG	rnjFLAG	650	667	no	no	3;5	1.8942e-07	99.021	2	1	1	2	1	1	1			1	2	2				1		1							96388000	4.01617e+06	0	13090000	13090000	6137600	2953100	8842500	12821000	6610200	10457000
RCPISVGEFIIEWIHITHSIIDSSALAIQTK	HGLKKYRSYFKIVEKRCPISVGEFIIEWIH	THSIIDSSALAIQTKAGTIIHTGDFKIDHT	31	1	3533.87	D7FBW4;rnjFLAG	rnjFLAG	260	290	no	no	4;5	1.4572e-119	189.39			1			1				2															93902000	3.91258e+06	0	50657000	50657000	0	0	29779000	0	0	13466000
EEVASAGVFAATIFVNKNKQALLESSQFSSLGLVGFKDEK	NQSNLSIDTSIVQQREEVASAGVFAATIFV	SQFSSLGLVGFKDEKHLIKEIQGGLEMLLK	40	3	4258.22	D7FBW4;rnjFLAG	rnjFLAG	595	634	no	no	5	3.8689e-34	91.485				1	1	1	1			1	1		1		1	1	1	1							93110000	3.87962e+06	0	16163000	16163000	0	0	0	10012000	2599300	11020000
ELQFPLYGTPLSLGLIGSKFDEHGLKKYR	HAHEDHIGATPYLFKELQFPLYGTPLSLGL	LIGSKFDEHGLKKYRSYFKIVEKRCPISVG	29	3	3305.78	D7FBW4;rnjFLAG	rnjFLAG	223	251	no	no	5;6	2.0438e-17	88.001	1	1	1	2	1	1	1	1		1	1	1			1										78033000	3251425	0	21313000	21313000	1897100	3891900	7637100	11045000	2487700	9383100
VYQAIQYGIKYNRKIAVIGR	QGRVIMSTFSSNIHRVYQAIQYGIKYNRKI	QYGIKYNRKIAVIGRSMEKNLDIARELGYI	20	3	2352.34	D7FBW4;rnjFLAG	rnjFLAG	374	393	no	no	4;5	3.6673e-10	96.666		1	1		1	1		1		1	1	1	2	1	2	1	1	1							69201000	2.88334e+06	0	10975000	10975000	0	1881500	5088400	0	5137800	6550000
FDEHGLKKYR	PLYGTPLSLGLIGSKFDEHGLKKYRSYFKI	LIGSKFDEHGLKKYRSYFKIVEKRCPISVG	10	2	1291.67	D7FBW4;rnjFLAG	rnjFLAG	242	251	no	no	3;4	0.0087334	55.461	1	1	1			1	2		1	2	2	1	1									1			64603000	2.69179e+06	0	9918000	9918000	2302200	4015300	3945600	0	0	6656500
ALFKKFR	NPKKLEDHTRNFIRKALFKKFRKYPAIICH	HTRNFIRKALFKKFRKYPAIICHAHSFDYK	7	2	908.56	D7FBW4;rnjFLAG	rnjFLAG	673	679	no	no	3	0.014934	77.748	1	1	1	1		1	1	1	1		1	1	1		1			1							53423000	2.22595e+06	0	6656300	6656300	2426500	3388200	3975100	3554500	0	5206200
NLDIARELGYIHLPYQSFIEANEVAK	KYNRKIAVIGRSMEKNLDIARELGYIHLPY	HLPYQSFIEANEVAKYPDNEVLIVTTGSQG	26	1	3002.55	D7FBW4;rnjFLAG	rnjFLAG	398	423	no	no	3;4	5.9226e-05	48.115			1	2		2		1																	53165000	2.2152e+06	0	24659000	24659000	0	0	6177000	24659000	0	15742000
EELDSNKVEGVTEILHVNERGTLGFHKELK	NHHKQKHAKTRNYAKEELDSNKVEGVTEIL	HVNERGTLGFHKELKKGVETNNKIQVEHLN	30	3	3419.77	D7FBW4;rnjFLAG	rnjFLAG	86	115	no	no	5	2.1171e-09	62.051		1	1			1	1	1													1				51382000	2.14093e+06	0	13973000	13973000	0	7244500	7221300	0	0	13973000
TDNNHYENNESNENSSENSKVDEARAGAFER	______________________________	ENSKVDEARAGAFERFTNRKKRFRENAQKN	31	2	3526.49	D7FBW4;rnjFLAG	rnjFLAG	2	32	no	no	4;5	1.6499e-07	58.688						1							1	1		2									30644000	1.27683e+06	0	11776000	11776000	0	0	0	0	0	10572000
EEVASAGVFAATIFVNKNKQALLESSQFSSLGLVGFK	NQSNLSIDTSIVQQREEVASAGVFAATIFV	LESSQFSSLGLVGFKDEKHLIKEIQGGLEM	37	2	3886.05	D7FBW4;rnjFLAG	rnjFLAG	595	631	no	no	4	9.1758e-16	70.378	1		1	1		1									1	1		1							30514000	1.27142e+06	0	5901900	5901900	2379500	0	4588100	3575600	0	4624400
VGTIKSGKSYVDNQSNLSIDTSIVQQR	EDGDQVEVGPAFIKKVGTIKSGKSYVDNQS	NQSNLSIDTSIVQQREEVASAGVFAATIFV	27	2	2936.52	D7FBW4;rnjFLAG	rnjFLAG	568	594	no	no	4	4.635e-08	68.445	1	1	1	1	1	1					1														29068000	1.21115e+06	0	8042200	8042200	2825500	3074500	5809100	2973400	4376800	8042200
EELDSNKVEGVTEILHVNERGTLGFHK	NHHKQKHAKTRNYAKEELDSNKVEGVTEIL	EILHVNERGTLGFHKELKKGVETNNKIQVE	27	2	3049.55	D7FBW4;rnjFLAG	rnjFLAG	86	112	no	no	5	2.9697e-08	67.979			1		1					1		1													26472000	1.10299e+06	0	8255900	8255900	0	0	7721500	0	8255900	0
YNRKIAVIGR	SNIHRVYQAIQYGIKYNRKIAVIGRSMEKN	QYGIKYNRKIAVIGRSMEKNLDIARELGYI	10	2	1188.71	D7FBW4;rnjFLAG	rnjFLAG	384	393	no	no	3	0.0010545	90.15			1	1	1	1	1				1	1	1		1	1									23492000	978838	0	4835400	4835400	0	0	0	1600600	1266100	2258100
NYAKEELDSNKVEGVTEILHVNERGTLGFHKELKK	KKPNNHHKQKHAKTRNYAKEELDSNKVEGV	VNERGTLGFHKELKKGVETNNKIQVEHLNP	35	5	4024.1	D7FBW4;rnjFLAG	rnjFLAG	82	116	no	no	5;6	0.0081083	23.471													1		1										16239000	676629	0	10131000	10131000	0	0	0	0	0	0
NKQALLESSQFSSLGLVGFKDEKHLIK	VASAGVFAATIFVNKNKQALLESSQFSSLG	SLGLVGFKDEKHLIKEIQGGLEMLLKSSNA	27	3	3015.64	D7FBW4;rnjFLAG	rnjFLAG	612	638	no	no	4	5.091e-09	71.54													1		1										16009000	667046	0	8582200	8582200	0	0	0	0	0	0
ELKKGVETNNKIQVEHLNPHYK	EILHVNERGTLGFHKELKKGVETNNKIQVE	TNNKIQVEHLNPHYKMNLNSKASVKITPLG	22	3	2617.4	D7FBW4;rnjFLAG	rnjFLAG	113	134	no	no	5;6	0.027113	21.006						1						1													14722000	613408	0	9733000	9733000	0	0	0	0	0	9733000
YPDNEVLIVTTGSQGETMSALYRMATDEHR	HLPYQSFIEANEVAKYPDNEVLIVTTGSQG	ETMSALYRMATDEHRHISIKPNDLVIISAK	30	1	3383.58	D7FBW4;rnjFLAG	rnjFLAG	424	453	no	no	4	0.00014475	36.533		1								1		1													14633000	609704	0	5653300	5653300	0	3771200	0	0	0	0
NYAKEELDSNKVEGVTEILHVNERGTLGFHKELK	KKPNNHHKQKHAKTRNYAKEELDSNKVEGV	HVNERGTLGFHKELKKGVETNNKIQVEHLN	34	4	3896.01	D7FBW4;rnjFLAG	rnjFLAG	82	115	no	no	5;6	0.0095058	25.846			1										1												14260000	594171	0	7565700	7565700	0	0	7565700	0	0	0
EGLFGVDILIPDFSYLHQIKDKIAGIIITHAHEDHIGATPYLFK	PKSAIVIDAGMSFPKEGLFGVDILIPDFSY	HAHEDHIGATPYLFKELQFPLYGTPLSLGL	44	2	4944.62	D7FBW4;rnjFLAG	rnjFLAG	179	222	no	no	6	0.054556	19.217										1															14169000	590375	0	14169000	14169000	0	0	0	0	0	0
SGKSYVDNQSNLSIDTSIVQQREEVASAGVFAATIFVNK	VEVGPAFIKKVGTIKSGKSYVDNQSNLSID	VASAGVFAATIFVNKNKQALLESSQFSSLG	39	2	4172.1	D7FBW4;rnjFLAG	rnjFLAG	573	611	no	no	4	7.0363e-05	35.973		1	1			1																			6378600	265779	0	2424900	2424900	0	2424900	1720400	0	0	2233400
DKIAGIIITHAHEDHIGATPYLFKELQFPLYGTPLSLGLIGSK	VDILIPDFSYLHQIKDKIAGIIITHAHEDH	PLYGTPLSLGLIGSKFDEHGLKKYRSYFKI	43	2	4673.53	D7FBW4;rnjFLAG	rnjFLAG	199	241	no	no	5	2.6414e-14	59.899										1															5889300	245388	0	5889300	5889300	0	0	0	0	0	0
NYAKEELDSNKVEGVTEILHVNERGTLGFHK	KKPNNHHKQKHAKTRNYAKEELDSNKVEGV	EILHVNERGTLGFHKELKKGVETNNKIQVE	31	3	3525.79	D7FBW4;rnjFLAG	rnjFLAG	82	112	no	no	5	0.046701	15.28								1																	3105200	129383	0	3105200	3105200	0	0	0	0	0	0
GTLGFHKELKKGVETNNK	NKVEGVTEILHVNERGTLGFHKELKKGVET	GFHKELKKGVETNNKIQVEHLNPHYKMNLN	18	3	1999.09	D7FBW4;rnjFLAG	rnjFLAG	106	123	no	no	4	0.033189	26.956						1																			2573300	107221	0	2573300	2573300	0	0	0	0	0	2573300
LEDHTRNFIR	LLKSSNAEILNNPKKLEDHTRNFIRKALFK	NNPKKLEDHTRNFIRKALFKKFRKYPAIIC	10	1	1299.67	D7FBW4;rnjFLAG	rnjFLAG	662	671	no	no	3	0.039672	33.961													1												1420900	59204.2	0	1420900	1420900	0	0	0	0	0	0
[truncated: 29 more columns]

## Sheet: 20201122-XIC MS1_report
MS1-XIC report: Data extraction from Skyline
ProteinName	ReplicateName	PeptideNote	PeptideSequence	PeptideModifiedSequence	PeptideRetentionTime	MinStartTime	MaxEndTime	PrecursorCharge	PrecursorMz	TotalAreaMs1
ms|rnjFLAG|RNJ_FLAG	20191223_Q2_TD_ColQ1-83_Tejada_Gel_AT1	Non-modified peptide	EGLFGVDILIPDFSYLHQIK	EGLFGVDILIPDFSYLHQIK	109.662	109.502	110.205	3	768.747	58968973312
ms|rnjFLAG|RNJ_FLAG	20191223_Q2_TD_ColQ1-83_Tejada_Gel_AT1	Non-modified peptide	AGTIIHTGDFK	AGTIIHTGDFK	33.9037	33.5007	35.1995	2	580.309	238177910784
ms|rnjFLAG|RNJ_FLAG	20191223_Q2_TD_ColQ1-83_Tejada_Gel_AT1	Non-modified peptide	FFLPVHGEYNHVAR	FFLPVHGEYNHVAR	62.385	62.1276	64.662	3	562.623	376369446912
ms|rnjFLAG|RNJ_FLAG	20191223_Q2_TD_ColQ1-83_Tejada_Gel_AT1		SMEKNLDIAR	SM[+16]EK[+42]NLDIAR	49.3904	49.0934	49.826	2	617.808	2031388032
ms|rnjFLAG|RNJ_FLAG	20191223_Q2_TD_ColQ1-83_Tejada_Gel_AT1		IQVEHLNPHYKMNLNSK	IQVEHLNPHYK[+42]M[+16]NLNSK	57.4884	57.2904	57.6864	4	531.523	900485632
ms|rnjFLAG|RNJ_FLAG	20191223_Q2_TD_ColQ1-83_Tejada_Gel_AT1		MNLNSKASVK	M[+16]NLNSK[+42]ASVK	22.5682	21.9575	22.647	2	575.3	121722144
ms|rnjFLAG|RNJ_FLAG	20191223_Q2_TD_ColQ1-83_Tejada_Gel_AT1		LAHYGEKGVMLLLSDSTNSHK	LAHYGEK[+42]GVMLLLSDSTNSHK	88.0887	87.9693	88.2877	4	586.301	278677504
ms|rnjFLAG|RNJ_FLAG	20191223_Q2_TD_ColQ1-83_Tejada_Gel_AT1		LAHYGEKGVMLLLSDSTNSHK	LAHYGEK[+42]GVM[+16]LLLSDSTNSHK	86.8362	86.677	87.1745	4	590.299	2020413440
ms|rnjFLAG|RNJ_FLAG	20191223_Q2_TD_ColQ1-83_Tejada_Gel_AT1		GVMLLLSDSTNSHKSGTTPSESTIAPAFDTLFK	GVM[+16]LLLSDSTNSHK[+42]SGTTPSESTIAPAFDTLFK	100.822	100.682	101.002	3	1170.92	180368192
ms|rnjFLAG|RNJ_FLAG	20191223_Q2_TD_ColQ1-83_Tejada_Gel_AT1		VAYQEFDNIHVSGHAAQEEQKLMLR	VAYQEFDNIHVSGHAAQEEQK[+42]LM[+16]LR	84.8097	84.6903	84.9689	4	743.615	1113146112
ms|rnjFLAG|RNJ_FLAG	20191223_Q2_TD_ColQ1-83_Tejada_Gel_AT1		QTAISCGVPEKNIYLMEDGDQVEVGPAFIK	QTAISC[+57]GVPEK[+42]NIYLM[+16]EDGDQVEVGPAFIK	99.3868	99.2269	99.5469	3	1122.88	204940960
ms|rnjFLAG|RNJ_FLAG	20191223_Q2_TD_ColQ1-83_Tejada_Gel_AT1		QALLESSQFSSLGLVGFKDEKHLIK	QALLESSQFSSLGLVGFKDEK[+42]HLIK	95.8072	95.7272	95.9472	4	704.885	123872928
ms|rnjFLAG|RNJ_FLAG	20191223_Q2_TD_ColQ1-83_Tejada_Gel_AT1		EIQGGLEMLLKSSNAEILNNPK	EIQGGLEM[+16]LLKSSNAEILNNPK	93.4963	93.3968	93.5958	2	1207.63	8836552
ms|rnjFLAG|RNJ_FLAG	20191223_Q2_TD_ColQ1-83_Tejada_Gel_AT1		EIQGGLEMLLKSSNAEILNNPK	EIQGGLEM[+16]LLKSSNAEILNNPK	93.4963	93.3968	93.5958	3	805.425	171514848
ms|rnjFLAG|RNJ_FLAG	20191223_Q2_TD_ColQ1-83_Tejada_Gel_AT1		EIQGGLEMLLKSSNAEILNNPK	EIQGGLEM[+16]LLK[+42]SSNAEILNNPK	101.475	101.315	101.715	2	1228.64	185604320
ms|rnjFLAG|RNJ_FLAG	20191223_Q2_TD_ColQ1-83_Tejada_Gel_AT1		EIQGGLEMLLKSSNAEILNNPK	EIQGGLEM[+16]LLK[+42]SSNAEILNNPK	101.475	101.315	101.715	3	819.428	3534315264
ms|rnjFLAG|RNJ_FLAG	20191223_Q2_TD_ColQ1-83_Tejada_Gel_AT2	Non-modified peptide	EGLFGVDILIPDFSYLHQIK	EGLFGVDILIPDFSYLHQIK	109.837	109.725	110.147	3	768.747	19853068288
ms|rnjFLAG|RNJ_FLAG	20191223_Q2_TD_ColQ1-83_Tejada_Gel_AT2	Non-modified peptide	AGTIIHTGDFK	AGTIIHTGDFK	34.7966	34.4804	35.8196	2	580.309	106206388224
ms|rnjFLAG|RNJ_FLAG	20191223_Q2_TD_ColQ1-83_Tejada_Gel_AT2	Non-modified peptide	FFLPVHGEYNHVAR	FFLPVHGEYNHVAR	63.4198	63.1412	64.8327	3	562.623	144972218368
ms|rnjFLAG|RNJ_FLAG	20191223_Q2_TD_ColQ1-83_Tejada_Gel_AT2		SMEKNLDIAR	SM[+16]EK[+42]NLDIAR	49.9134	49.6468	50.2606	2	617.808	800479232
ms|rnjFLAG|RNJ_FLAG	20191223_Q2_TD_ColQ1-83_Tejada_Gel_AT2		IQVEHLNPHYKMNLNSK	IQVEHLNPHYK[+42]M[+16]NLNSK	57.843	57.7044	58.041	4	531.523	325367328
ms|rnjFLAG|RNJ_FLAG	20191223_Q2_TD_ColQ1-83_Tejada_Gel_AT2		MNLNSKASVK	M[+16]NLNSK[+42]ASVK	23.2117	22.6351	23.3047	2	575.3	70925720
ms|rnjFLAG|RNJ_FLAG	20191223_Q2_TD_ColQ1-83_Tejada_Gel_AT2		LAHYGEKGVMLLLSDSTNSHK	LAHYGEK[+42]GVMLLLSDSTNSHK	88.2702	88.111	88.4095	4	586.301	132214720
ms|rnjFLAG|RNJ_FLAG	20191223_Q2_TD_ColQ1-83_Tejada_Gel_AT2		LAHYGEKGVMLLLSDSTNSHK	LAHYGEK[+42]GVM[+16]LLLSDSTNSHK	87.1086	86.9295	87.3872	4	590.299	854347840
ms|rnjFLAG|RNJ_FLAG	20191223_Q2_TD_ColQ1-83_Tejada_Gel_AT2		GVMLLLSDSTNSHKSGTTPSESTIAPAFDTLFK	GVM[+16]LLLSDSTNSHK[+42]SGTTPSESTIAPAFDTLFK	100.894	100.794	101.034	3	1170.92	58616536
ms|rnjFLAG|RNJ_FLAG	20191223_Q2_TD_ColQ1-83_Tejada_Gel_AT2		VAYQEFDNIHVSGHAAQEEQKLMLR	VAYQEFDNIHVSGHAAQEEQK[+42]LM[+16]LR	85.0265	84.927	85.1658	4	743.615	396191424
ms|rnjFLAG|RNJ_FLAG	20191223_Q2_TD_ColQ1-83_Tejada_Gel_AT2		QTAISCGVPEKNIYLMEDGDQVEVGPAFIK	QTAISC[+57]GVPEK[+42]NIYLM[+16]EDGDQVEVGPAFIK	99.4576	99.3576	99.5576	3	1122.88	73411184
ms|rnjFLAG|RNJ_FLAG	20191223_Q2_TD_ColQ1-83_Tejada_Gel_AT2		QALLESSQFSSLGLVGFKDEKHLIK	QALLESSQFSSLGLVGFKDEK[+42]HLIK	95.8811	95.8811	96.0611	4	704.885	50191384
ms|rnjFLAG|RNJ_FLAG	20191223_Q2_TD_ColQ1-83_Tejada_Gel_AT2		EIQGGLEMLLKSSNAEILNNPK	EIQGGLEM[+16]LLKSSNAEILNNPK	93.5784	93.4291	93.7077	2	1207.63	842355
ms|rnjFLAG|RNJ_FLAG	20191223_Q2_TD_ColQ1-83_Tejada_Gel_AT2		EIQGGLEMLLKSSNAEILNNPK	EIQGGLEM[+16]LLKSSNAEILNNPK	93.5784	93.4291	93.7077	3	805.425	70994224
ms|rnjFLAG|RNJ_FLAG	20191223_Q2_TD_ColQ1-83_Tejada_Gel_AT2		EIQGGLEMLLKSSNAEILNNPK	EIQGGLEM[+16]LLK[+42]SSNAEILNNPK	101.617	101.397	101.797	2	1228.64	122138736
ms|rnjFLAG|RNJ_FLAG	20191223_Q2_TD_ColQ1-83_Tejada_Gel_AT2		EIQGGLEMLLKSSNAEILNNPK	EIQGGLEM[+16]LLK[+42]SSNAEILNNPK	101.617	101.397	101.797	3	819.428	2037917696
ms|rnjFLAG|RNJ_FLAG	20191223_Q2_TD_ColQ1-83_Tejada_Gel_AT3	Non-modified peptide	EGLFGVDILIPDFSYLHQIK	EGLFGVDILIPDFSYLHQIK	109.862	109.702	110.362	3	768.747	192481443840
ms|rnjFLAG|RNJ_FLAG	20191223_Q2_TD_ColQ1-83_Tejada_Gel_AT3	Non-modified peptide	AGTIIHTGDFK	AGTIIHTGDFK	34.5207	34.2541	35.9219	2	580.309	166153027584
ms|rnjFLAG|RNJ_FLAG	20191223_Q2_TD_ColQ1-83_Tejada_Gel_AT3	Non-modified peptide	FFLPVHGEYNHVAR	FFLPVHGEYNHVAR	63.3943	63.0379	65.2951	3	562.623	281404604416
ms|rnjFLAG|RNJ_FLAG	20191223_Q2_TD_ColQ1-83_Tejada_Gel_AT3		SMEKNLDIAR	SM[+16]EK[+42]NLDIAR	50.0721	49.7993	50.3449	2	617.808	2163688960
ms|rnjFLAG|RNJ_FLAG	20191223_Q2_TD_ColQ1-83_Tejada_Gel_AT3		IQVEHLNPHYKMNLNSK	IQVEHLNPHYK[+42]M[+16]NLNSK	58.2064	57.9886	58.3648	4	531.523	1007761792
ms|rnjFLAG|RNJ_FLAG	20191223_Q2_TD_ColQ1-83_Tejada_Gel_AT3		MNLNSKASVK	M[+16]NLNSK[+42]ASVK	23.0161	22.4581	23.0347	2	575.3	77248624
ms|rnjFLAG|RNJ_FLAG	20191223_Q2_TD_ColQ1-83_Tejada_Gel_AT3		LAHYGEKGVMLLLSDSTNSHK	LAHYGEK[+42]GVMLLLSDSTNSHK	88.46	88.3207	88.6988	4	586.301	339948128
ms|rnjFLAG|RNJ_FLAG	20191223_Q2_TD_ColQ1-83_Tejada_Gel_AT3		LAHYGEKGVMLLLSDSTNSHK	LAHYGEK[+42]GVM[+16]LLLSDSTNSHK	87.3112	87.1321	87.55	4	590.299	2415426560
ms|rnjFLAG|RNJ_FLAG	20191223_Q2_TD_ColQ1-83_Tejada_Gel_AT3		GVMLLLSDSTNSHKSGTTPSESTIAPAFDTLFK	GVM[+16]LLLSDSTNSHK[+42]SGTTPSESTIAPAFDTLFK	101.062	100.922	101.222	3	1170.92	101894744
ms|rnjFLAG|RNJ_FLAG	20191223_Q2_TD_ColQ1-83_Tejada_Gel_AT3		VAYQEFDNIHVSGHAAQEEQKLMLR	VAYQEFDNIHVSGHAAQEEQK[+42]LM[+16]LR	85.282	85.1825	85.5009	4	743.615	1291726592
ms|rnjFLAG|RNJ_FLAG	20191223_Q2_TD_ColQ1-83_Tejada_Gel_AT3		QTAISCGVPEKNIYLMEDGDQVEVGPAFIK	QTAISC[+57]GVPEK[+42]NIYLM[+16]EDGDQVEVGPAFIK	99.6259	99.4659	99.7659	3	1122.88	232722048
ms|rnjFLAG|RNJ_FLAG	20191223_Q2_TD_ColQ1-83_Tejada_Gel_AT3		QALLESSQFSSLGLVGFKDEKHLIK	QALLESSQFSSLGLVGFKDEK[+42]HLIK	96.0957	96.036	96.1952	4	704.885	71323160
ms|rnjFLAG|RNJ_FLAG	20191223_Q2_TD_ColQ1-83_Tejada_Gel_AT3		EIQGGLEMLLKSSNAEILNNPK	EIQGGLEM[+16]LLKSSNAEILNNPK	93.7492	93.59	93.8686	2	1207.63	3.87055e+06
ms|rnjFLAG|RNJ_FLAG	20191223_Q2_TD_ColQ1-83_Tejada_Gel_AT3		EIQGGLEMLLKSSNAEILNNPK	EIQGGLEM[+16]LLKSSNAEILNNPK	93.7492	93.59	93.8686	3	805.425	93722816
ms|rnjFLAG|RNJ_FLAG	20191223_Q2_TD_ColQ1-83_Tejada_Gel_AT3		EIQGGLEMLLKSSNAEILNNPK	EIQGGLEM[+16]LLK[+42]SSNAEILNNPK	101.786	101.626	102.026	2	1228.64	310772288
ms|rnjFLAG|RNJ_FLAG	20191223_Q2_TD_ColQ1-83_Tejada_Gel_AT3		EIQGGLEMLLKSSNAEILNNPK	EIQGGLEM[+16]LLK[+42]SSNAEILNNPK	101.786	101.626	102.026	3	819.428	3991072768
ms|rnjFLAG|RNJ_FLAG	20191223_Q2_TD_ColQ1-83_Tejada_Gel_AT4	Non-modified peptide	EGLFGVDILIPDFSYLHQIK	EGLFGVDILIPDFSYLHQIK	109.998	109.794	110.401	3	768.747	131257950208
ms|rnjFLAG|RNJ_FLAG	20191223_Q2_TD_ColQ1-83_Tejada_Gel_AT4	Non-modified peptide	AGTIIHTGDFK	AGTIIHTGDFK	34.8553	34.5949	36.0767	2	580.309	171318542336
ms|rnjFLAG|RNJ_FLAG	20191223_Q2_TD_ColQ1-83_Tejada_Gel_AT4	Non-modified peptide	FFLPVHGEYNHVAR	FFLPVHGEYNHVAR	63.661	63.4234	65.5816	3	562.623	268356616192
ms|rnjFLAG|RNJ_FLAG	20191223_Q2_TD_ColQ1-83_Tejada_Gel_AT4		SMEKNLDIAR	SM[+16]EK[+42]NLDIAR	50.3074	50.0698	50.6638	2	617.808	959305984
ms|rnjFLAG|RNJ_FLAG	20191223_Q2_TD_ColQ1-83_Tejada_Gel_AT4		IQVEHLNPHYKMNLNSK	IQVEHLNPHYK[+42]M[+16]NLNSK	58.422	58.2042	58.6794	4	531.523	495505312
ms|rnjFLAG|RNJ_FLAG	20191223_Q2_TD_ColQ1-83_Tejada_Gel_AT4		MNLNSKASVK	M[+16]NLNSK[+42]ASVK	23.3145	22.6447	23.3539	2	575.3	119894304
ms|rnjFLAG|RNJ_FLAG	20191223_Q2_TD_ColQ1-83_Tejada_Gel_AT4		LAHYGEKGVMLLLSDSTNSHK	LAHYGEK[+42]GVMLLLSDSTNSHK	88.5864	88.467	88.8053	4	586.301	213149312
ms|rnjFLAG|RNJ_FLAG	20191223_Q2_TD_ColQ1-83_Tejada_Gel_AT4		LAHYGEKGVMLLLSDSTNSHK	LAHYGEK[+42]GVM[+16]LLLSDSTNSHK	87.4891	87.2702	87.9269	4	590.299	1173365248
ms|rnjFLAG|RNJ_FLAG	20191223_Q2_TD_ColQ1-83_Tejada_Gel_AT4		GVMLLLSDSTNSHKSGTTPSESTIAPAFDTLFK	GVM[+16]LLLSDSTNSHK[+42]SGTTPSESTIAPAFDTLFK	101.149	101.029	101.289	3	1170.92	112672784
ms|rnjFLAG|RNJ_FLAG	20191223_Q2_TD_ColQ1-83_Tejada_Gel_AT4		VAYQEFDNIHVSGHAAQEEQKLMLR	VAYQEFDNIHVSGHAAQEEQK[+42]LM[+16]LR	85.572	85.4725	85.7511	4	743.615	577637632
ms|rnjFLAG|RNJ_FLAG	20191223_Q2_TD_ColQ1-83_Tejada_Gel_AT4		QTAISCGVPEKNIYLMEDGDQVEVGPAFIK	QTAISC[+57]GVPEK[+42]NIYLM[+16]EDGDQVEVGPAFIK	99.7321	99.6321	99.8521	3	1122.88	120219520
ms|rnjFLAG|RNJ_FLAG	20191223_Q2_TD_ColQ1-83_Tejada_Gel_AT4		QALLESSQFSSLGLVGFKDEKHLIK	QALLESSQFSSLGLVGFKDEK[+42]HLIK	96.2472	96.1072	96.2872	4	704.885	101053944
ms|rnjFLAG|RNJ_FLAG	20191223_Q2_TD_ColQ1-83_Tejada_Gel_AT4		EIQGGLEMLLKSSNAEILNNPK	EIQGGLEM[+16]LLKSSNAEILNNPK	93.865	93.6262	94.0043	2	1207.63	3677407
ms|rnjFLAG|RNJ_FLAG	20191223_Q2_TD_ColQ1-83_Tejada_Gel_AT4		EIQGGLEMLLKSSNAEILNNPK	EIQGGLEM[+16]LLKSSNAEILNNPK	93.865	93.6262	94.0043	3	805.425	124208728
ms|rnjFLAG|RNJ_FLAG	20191223_Q2_TD_ColQ1-83_Tejada_Gel_AT4		EIQGGLEMLLKSSNAEILNNPK	EIQGGLEM[+16]LLK[+42]SSNAEILNNPK	101.845	101.705	102.065	2	1228.64	248480448
ms|rnjFLAG|RNJ_FLAG	20191223_Q2_TD_ColQ1-83_Tejada_Gel_AT4		EIQGGLEMLLKSSNAEILNNPK	EIQGGLEM[+16]LLK[+42]SSNAEILNNPK	101.845	101.705	102.065	3	819.428	3444622080
ms|rnjFLAG|RNJ_FLAG	20191223_Q2_TD_ColQ1-83_Tejada_Gel_AT5	Non-modified peptide	EGLFGVDILIPDFSYLHQIK	EGLFGVDILIPDFSYLHQIK	110.128	109.987	110.409	3	768.747	50920108032
ms|rnjFLAG|RNJ_FLAG	20191223_Q2_TD_ColQ1-83_Tejada_Gel_AT5	Non-modified peptide	AGTIIHTGDFK	AGTIIHTGDFK	35.2342	35.042	36.4308	2	580.309	84579426304
ms|rnjFLAG|RNJ_FLAG	20191223_Q2_TD_ColQ1-83_Tejada_Gel_AT5	Non-modified peptide	FFLPVHGEYNHVAR	FFLPVHGEYNHVAR	64.3897	64.0531	65.5777	3	562.623	141618151424
ms|rnjFLAG|RNJ_FLAG	20191223_Q2_TD_ColQ1-83_Tejada_Gel_AT5		SMEKNLDIAR	SM[+16]EK[+42]NLDIAR	50.6858	50.3492	51.0224	2	617.808	312558144
ms|rnjFLAG|RNJ_FLAG	20191223_Q2_TD_ColQ1-83_Tejada_Gel_AT5		IQVEHLNPHYKMNLNSK	IQVEHLNPHYK[+42]M[+16]NLNSK	58.7308	58.513	58.909	4	531.523	204484224
ms|rnjFLAG|RNJ_FLAG	20191223_Q2_TD_ColQ1-83_Tejada_Gel_AT5		MNLNSKASVK	M[+16]NLNSK[+42]ASVK	23.4957	22.9047	23.5154	2	575.3	86280280
ms|rnjFLAG|RNJ_FLAG	20191223_Q2_TD_ColQ1-83_Tejada_Gel_AT5		LAHYGEKGVMLLLSDSTNSHK	LAHYGEK[+42]GVMLLLSDSTNSHK	88.7586	88.6193	88.9178	4	586.301	117977968
ms|rnjFLAG|RNJ_FLAG	20191223_Q2_TD_ColQ1-83_Tejada_Gel_AT5		LAHYGEKGVMLLLSDSTNSHK	LAHYGEK[+42]GVM[+16]LLLSDSTNSHK	87.7518	87.5727	87.9906	4	590.299	627689856
ms|rnjFLAG|RNJ_FLAG	20191223_Q2_TD_ColQ1-83_Tejada_Gel_AT5		GVMLLLSDSTNSHKSGTTPSESTIAPAFDTLFK	GVM[+16]LLLSDSTNSHK[+42]SGTTPSESTIAPAFDTLFK	101.277	101.157	101.417	3	1170.92	52477880
ms|rnjFLAG|RNJ_FLAG	20191223_Q2_TD_ColQ1-83_Tejada_Gel_AT5		VAYQEFDNIHVSGHAAQEEQKLMLR	VAYQEFDNIHVSGHAAQEEQK[+42]LM[+16]LR	85.6776	85.5184	85.797	4	743.615	237196560
ms|rnjFLAG|RNJ_FLAG	20191223_Q2_TD_ColQ1-83_Tejada_Gel_AT5		QTAISCGVPEKNIYLMEDGDQVEVGPAFIK	QTAISC[+57]GVPEK[+42]NIYLM[+16]EDGDQVEVGPAFIK	99.8211	99.7211	99.9211	3	1122.88	45414136
ms|rnjFLAG|RNJ_FLAG	20191223_Q2_TD_ColQ1-83_Tejada_Gel_AT5		QALLESSQFSSLGLVGFKDEKHLIK	QALLESSQFSSLGLVGFKDEK[+42]HLIK	96.3102	96.2505	96.3898	4	704.885	66166168
ms|rnjFLAG|RNJ_FLAG	20191223_Q2_TD_ColQ1-83_Tejada_Gel_AT5		EIQGGLEMLLKSSNAEILNNPK	EIQGGLEM[+16]LLKSSNAEILNNPK	93.9819	93.8625	94.0814	2	1207.63	613630
ms|rnjFLAG|RNJ_FLAG	20191223_Q2_TD_ColQ1-83_Tejada_Gel_AT5		EIQGGLEMLLKSSNAEILNNPK	EIQGGLEM[+16]LLKSSNAEILNNPK	93.9819	93.8625	94.0814	3	805.425	73438904
ms|rnjFLAG|RNJ_FLAG	20191223_Q2_TD_ColQ1-83_Tejada_Gel_AT5		EIQGGLEMLLKSSNAEILNNPK	EIQGGLEM[+16]LLK[+42]SSNAEILNNPK	101.955	101.815	102.115	2	1228.64	171996944
ms|rnjFLAG|RNJ_FLAG	20191223_Q2_TD_ColQ1-83_Tejada_Gel_AT5		EIQGGLEMLLKSSNAEILNNPK	EIQGGLEM[+16]LLK[+42]SSNAEILNNPK	101.955	101.815	102.115	3	819.428	3367552256
ms|rnjFLAG|RNJ_FLAG	20191223_Q2_TD_ColQ1-83_Tejada_Gel_AT6	Non-modified peptide	EGLFGVDILIPDFSYLHQIK	EGLFGVDILIPDFSYLHQIK	109.906	109.745	110.268	3	768.747	98606620672
ms|rnjFLAG|RNJ_FLAG	20191223_Q2_TD_ColQ1-83_Tejada_Gel_AT6	Non-modified peptide	AGTIIHTGDFK	AGTIIHTGDFK	34.8496	34.6132	36.071	2	580.309	146419253248
ms|rnjFLAG|RNJ_FLAG	20191223_Q2_TD_ColQ1-83_Tejada_Gel_AT6	Non-modified peptide	FFLPVHGEYNHVAR	FFLPVHGEYNHVAR	63.8243	63.6065	65.3291	3	562.623	240489218048
ms|rnjFLAG|RNJ_FLAG	20191223_Q2_TD_ColQ1-83_Tejada_Gel_AT6		SMEKNLDIAR	SM[+16]EK[+42]NLDIAR	50.3695	50.1319	50.6467	2	617.808	736678144
ms|rnjFLAG|RNJ_FLAG	20191223_Q2_TD_ColQ1-83_Tejada_Gel_AT6		IQVEHLNPHYKMNLNSK	IQVEHLNPHYK[+42]M[+16]NLNSK	58.4855	58.3073	58.7429	4	531.523	417244288
ms|rnjFLAG|RNJ_FLAG	20191223_Q2_TD_ColQ1-83_Tejada_Gel_AT6		MNLNSKASVK	M[+16]NLNSK[+42]ASVK	23.2761	22.6654	23.3155	2	575.3	155230256
ms|rnjFLAG|RNJ_FLAG	20191223_Q2_TD_ColQ1-83_Tejada_Gel_AT6		LAHYGEKGVMLLLSDSTNSHK	LAHYGEK[+42]GVMLLLSDSTNSHK	88.6307	88.5312	88.7501	4	586.301	256343008
ms|rnjFLAG|RNJ_FLAG	20191223_Q2_TD_ColQ1-83_Tejada_Gel_AT6		LAHYGEKGVMLLLSDSTNSHK	LAHYGEK[+42]GVM[+16]LLLSDSTNSHK	87.6041	87.425	87.9026	4	590.299	1002662528
ms|rnjFLAG|RNJ_FLAG	20191223_Q2_TD_ColQ1-83_Tejada_Gel_AT6		GVMLLLSDSTNSHKSGTTPSESTIAPAFDTLFK	GVM[+16]LLLSDSTNSHK[+42]SGTTPSESTIAPAFDTLFK	101.227	101.087	101.387	3	1170.92	156994144
ms|rnjFLAG|RNJ_FLAG	20191223_Q2_TD_ColQ1-83_Tejada_Gel_AT6		VAYQEFDNIHVSGHAAQEEQKLMLR	VAYQEFDNIHVSGHAAQEEQK[+42]LM[+16]LR	85.6085	85.4692	85.7279	4	743.615	472703680
ms|rnjFLAG|RNJ_FLAG	20191223_Q2_TD_ColQ1-83_Tejada_Gel_AT6		QTAISCGVPEKNIYLMEDGDQVEVGPAFIK	QTAISC[+57]GVPEK[+42]NIYLM[+16]EDGDQVEVGPAFIK	99.7907	99.6907	99.8907	3	1122.88	77951680
ms|rnjFLAG|RNJ_FLAG	20191223_Q2_TD_ColQ1-83_Tejada_Gel_AT6		QALLESSQFSSLGLVGFKDEKHLIK	QALLESSQFSSLGLVGFKDEK[+42]HLIK	96.2261	96.1861	96.3461	4	704.885	117507920
ms|rnjFLAG|RNJ_FLAG	20191223_Q2_TD_ColQ1-83_Tejada_Gel_AT6		EIQGGLEMLLKSSNAEILNNPK	EIQGGLEM[+16]LLKSSNAEILNNPK	93.9148	93.7556	94.0143	2	1207.63	8256689
ms|rnjFLAG|RNJ_FLAG	20191223_Q2_TD_ColQ1-83_Tejada_Gel_AT6		EIQGGLEMLLKSSNAEILNNPK	EIQGGLEM[+16]LLKSSNAEILNNPK	93.9148	93.7556	94.0143	3	805.425	205311936
ms|rnjFLAG|RNJ_FLAG	20191223_Q2_TD_ColQ1-83_Tejada_Gel_AT6		EIQGGLEMLLKSSNAEILNNPK	EIQGGLEM[+16]LLK[+42]SSNAEILNNPK	101.905	101.765	102.105	2	1228.64	285273024
ms|rnjFLAG|RNJ_FLAG	20191223_Q2_TD_ColQ1-83_Tejada_Gel_AT6		EIQGGLEMLLKSSNAEILNNPK	EIQGGLEM[+16]LLK[+42]SSNAEILNNPK	101.905	101.765	102.105	3	819.428	4866082816
ms|rnjFLAG|RNJ_FLAG	20200728_Q2_TD_ColQ2-78_Tejada_10	Non-modified peptide	EGLFGVDILIPDFSYLHQIK	EGLFGVDILIPDFSYLHQIK	113.675	113.495	113.935	3	768.747	14079782912
ms|rnjFLAG|RNJ_FLAG	20200728_Q2_TD_ColQ2-78_Tejada_10	Non-modified peptide	AGTIIHTGDFK	AGTIIHTGDFK	45.3298	44.9516	46.5512	2	580.309	46391246848
ms|rnjFLAG|RNJ_FLAG	20200728_Q2_TD_ColQ2-78_Tejada_10	Non-modified peptide	FFLPVHGEYNHVAR	FFLPVHGEYNHVAR	75.2232	74.659	76.4756	3	562.623	129109786624
ms|rnjFLAG|RNJ_FLAG	20200728_Q2_TD_ColQ2-78_Tejada_10		SMEKNLDIAR	SM[+16]EK[+42]NLDIAR	59.3811	59.3811	59.9887	2	617.808	18163512
ms|rnjFLAG|RNJ_FLAG	20200728_Q2_TD_ColQ2-78_Tejada_10		IQVEHLNPHYKMNLNSK	IQVEHLNPHYK[+42]M[+16]NLNSK	68.5374	68.1344	68.9776	4	531.523	139597360
ms|rnjFLAG|RNJ_FLAG	20200728_Q2_TD_ColQ2-78_Tejada_10		MNLNSKASVK	M[+16]NLNSK[+42]ASVK	31.1971	30.6887	31.6621	2	575.3	28165594
ms|rnjFLAG|RNJ_FLAG	20200728_Q2_TD_ColQ2-78_Tejada_10		LAHYGEKGVMLLLSDSTNSHK	LAHYGEK[+42]GVMLLLSDSTNSHK	92.6744	92.555	92.8535	4	586.301	67940744
ms|rnjFLAG|RNJ_FLAG	20200728_Q2_TD_ColQ2-78_Tejada_10		LAHYGEKGVMLLLSDSTNSHK	LAHYGEK[+42]GVM[+16]LLLSDSTNSHK	91.9723	91.7119	92.3319	4	590.299	252814704
ms|rnjFLAG|RNJ_FLAG	20200728_Q2_TD_ColQ2-78_Tejada_10		GVMLLLSDSTNSHKSGTTPSESTIAPAFDTLFK	GVM[+16]LLLSDSTNSHK[+42]SGTTPSESTIAPAFDTLFK	104.451	104.296	104.582	3	1170.92	52923704
ms|rnjFLAG|RNJ_FLAG	20200728_Q2_TD_ColQ2-78_Tejada_10		VAYQEFDNIHVSGHAAQEEQKLMLR	VAYQEFDNIHVSGHAAQEEQK[+42]LM[+16]LR	89.7092	89.6286	89.8518	4	743.615	97013104
ms|rnjFLAG|RNJ_FLAG	20200728_Q2_TD_ColQ2-78_Tejada_10		QTAISCGVPEKNIYLMEDGDQVEVGPAFIK	QTAISC[+57]GVPEK[+42]NIYLM[+16]EDGDQVEVGPAFIK	100.594	100.534	100.694	3	1122.88	7712266
ms|rnjFLAG|RNJ_FLAG	20200728_Q2_TD_ColQ2-78_Tejada_10		QALLESSQFSSLGLVGFKDEKHLIK	QALLESSQFSSLGLVGFKDEK[+42]HLIK	99.4664	99.3464	99.5664	4	704.885	31985906
ms|rnjFLAG|RNJ_FLAG	20200728_Q2_TD_ColQ2-78_Tejada_10		EIQGGLEMLLKSSNAEILNNPK	EIQGGLEM[+16]LLKSSNAEILNNPK	97.3027	97.1043	97.3461	2	1207.63	0
ms|rnjFLAG|RNJ_FLAG	20200728_Q2_TD_ColQ2-78_Tejada_10		EIQGGLEMLLKSSNAEILNNPK	EIQGGLEM[+16]LLKSSNAEILNNPK	97.3027	97.1043	97.3461	3	805.425	159450976
ms|rnjFLAG|RNJ_FLAG	20200728_Q2_TD_ColQ2-78_Tejada_10		EIQGGLEMLLKSSNAEILNNPK	EIQGGLEM[+16]LLK[+42]SSNAEILNNPK	105.117	104.99	105.195	2	1228.64	2.88529e+06
ms|rnjFLAG|RNJ_FLAG	20200728_Q2_TD_ColQ2-78_Tejada_10		EIQGGLEMLLKSSNAEILNNPK	EIQGGLEM[+16]LLK[+42]SSNAEILNNPK	105.117	104.99	105.195	3	819.428	34932488
ms|rnjFLAG|RNJ_FLAG	20200728_Q2_TD_ColQ2-78_Tejada_11	Non-modified peptide	EGLFGVDILIPDFSYLHQIK	EGLFGVDILIPDFSYLHQIK	113.043	112.882	113.26	3	768.747	60554268672
ms|rnjFLAG|RNJ_FLAG	20200728_Q2_TD_ColQ2-78_Tejada_11	Non-modified peptide	AGTIIHTGDFK	AGTIIHTGDFK	44.4292	44.0696	45.7064	2	580.309	52081172480
ms|rnjFLAG|RNJ_FLAG	20200728_Q2_TD_ColQ2-78_Tejada_11	Non-modified peptide	FFLPVHGEYNHVAR	FFLPVHGEYNHVAR	73.5865	72.9479	75.0373	3	562.623	131920830464
ms|rnjFLAG|RNJ_FLAG	20200728_Q2_TD_ColQ2-78_Tejada_11		SMEKNLDIAR	SM[+16]EK[+42]NLDIAR	59.246	58.9856	59.6056	2	617.808	50904536
ms|rnjFLAG|RNJ_FLAG	20200728_Q2_TD_ColQ2-78_Tejada_11		IQVEHLNPHYKMNLNSK	IQVEHLNPHYK[+42]M[+16]NLNSK	66.9513	66.7281	67.2365	4	531.523	36986520
ms|rnjFLAG|RNJ_FLAG	20200728_Q2_TD_ColQ2-78_Tejada_11		MNLNSKASVK	M[+16]NLNSK[+42]ASVK	30.9262	30.7588	31.3788	2	575.3	34520324
ms|rnjFLAG|RNJ_FLAG	20200728_Q2_TD_ColQ2-78_Tejada_11		LAHYGEKGVMLLLSDSTNSHK	LAHYGEK[+42]GVMLLLSDSTNSHK	92.8243	92.5656	93.0233	4	586.301	8059993
ms|rnjFLAG|RNJ_FLAG	20200728_Q2_TD_ColQ2-78_Tejada_11		LAHYGEKGVMLLLSDSTNSHK	LAHYGEK[+42]GVM[+16]LLLSDSTNSHK	91.5177	91.2391	91.856	4	590.299	102204224
ms|rnjFLAG|RNJ_FLAG	20200728_Q2_TD_ColQ2-78_Tejada_11		GVMLLLSDSTNSHKSGTTPSESTIAPAFDTLFK	GVM[+16]LLLSDSTNSHK[+42]SGTTPSESTIAPAFDTLFK	103.93	103.75	104.07	3	1170.92	96342688
ms|rnjFLAG|RNJ_FLAG	20200728_Q2_TD_ColQ2-78_Tejada_11		VAYQEFDNIHVSGHAAQEEQKLMLR	VAYQEFDNIHVSGHAAQEEQK[+42]LM[+16]LR	89.3599	89.2405	89.4196	4	743.615	22244088
ms|rnjFLAG|RNJ_FLAG	20200728_Q2_TD_ColQ2-78_Tejada_11		QTAISCGVPEKNIYLMEDGDQVEVGPAFIK	QTAISC[+57]GVPEK[+42]NIYLM[+16]EDGDQVEVGPAFIK	100.177	100.097	100.277	3	1122.88	15648998
ms|rnjFLAG|RNJ_FLAG	20200728_Q2_TD_ColQ2-78_Tejada_11		QALLESSQFSSLGLVGFKDEKHLIK	QALLESSQFSSLGLVGFKDEK[+42]HLIK	99.0273	98.9079	99.1666	4	704.885	52454808
ms|rnjFLAG|RNJ_FLAG	20200728_Q2_TD_ColQ2-78_Tejada_11		EIQGGLEMLLKSSNAEILNNPK	EIQGGLEM[+16]LLKSSNAEILNNPK	96.7714	96.6321	96.8709	2	1207.63	2.19003e+06
ms|rnjFLAG|RNJ_FLAG	20200728_Q2_TD_ColQ2-78_Tejada_11		EIQGGLEMLLKSSNAEILNNPK	EIQGGLEM[+16]LLKSSNAEILNNPK	96.7714	96.6321	96.8709	3	805.425	304540928
ms|rnjFLAG|RNJ_FLAG	20200728_Q2_TD_ColQ2-78_Tejada_11		EIQGGLEMLLKSSNAEILNNPK	EIQGGLEM[+16]LLK[+42]SSNAEILNNPK	104.583	104.493	104.653	2	1228.64	0
ms|rnjFLAG|RNJ_FLAG	20200728_Q2_TD_ColQ2-78_Tejada_11		EIQGGLEMLLKSSNAEILNNPK	EIQGGLEM[+16]LLK[+42]SSNAEILNNPK	104.583	104.493	104.653	3	819.428	14229745
ms|rnjFLAG|RNJ_FLAG	20200728_Q2_TD_ColQ2-78_Tejada_12	Non-modified peptide	EGLFGVDILIPDFSYLHQIK	EGLFGVDILIPDFSYLHQIK	113.356	113.207	113.678	3	768.747	47551885312
ms|rnjFLAG|RNJ_FLAG	20200728_Q2_TD_ColQ2-78_Tejada_12	Non-modified peptide	AGTIIHTGDFK	AGTIIHTGDFK	44.6252	44.1726	46.1318	2	580.309	90252369920
ms|rnjFLAG|RNJ_FLAG	20200728_Q2_TD_ColQ2-78_Tejada_12	Non-modified peptide	FFLPVHGEYNHVAR	FFLPVHGEYNHVAR	74.4048	73.8096	75.682	3	562.623	170797940736
ms|rnjFLAG|RNJ_FLAG	20200728_Q2_TD_ColQ2-78_Tejada_12		SMEKNLDIAR	SM[+16]EK[+42]NLDIAR	59.8148	59.5544	60.1	2	617.808	134500112
ms|rnjFLAG|RNJ_FLAG	20200728_Q2_TD_ColQ2-78_Tejada_12		IQVEHLNPHYKMNLNSK	IQVEHLNPHYK[+42]M[+16]NLNSK	67.6289	67.3313	67.8397	4	531.523	107015640
ms|rnjFLAG|RNJ_FLAG	20200728_Q2_TD_ColQ2-78_Tejada_12		MNLNSKASVK	M[+16]NLNSK[+42]ASVK	31.0374	30.7522	31.521	2	575.3	47656100
ms|rnjFLAG|RNJ_FLAG	20200728_Q2_TD_ColQ2-78_Tejada_12		LAHYGEKGVMLLLSDSTNSHK	LAHYGEK[+42]GVMLLLSDSTNSHK	92.4711	92.3716	92.6104	4	586.301	50225548
ms|rnjFLAG|RNJ_FLAG	20200728_Q2_TD_ColQ2-78_Tejada_12		LAHYGEKGVMLLLSDSTNSHK	LAHYGEK[+42]GVM[+16]LLLSDSTNSHK	91.6589	91.4997	91.9773	4	590.299	318607040
ms|rnjFLAG|RNJ_FLAG	20200728_Q2_TD_ColQ2-78_Tejada_12		GVMLLLSDSTNSHKSGTTPSESTIAPAFDTLFK	GVM[+16]LLLSDSTNSHK[+42]SGTTPSESTIAPAFDTLFK	104.238	104.052	104.375	3	1170.92	83517840
ms|rnjFLAG|RNJ_FLAG	20200728_Q2_TD_ColQ2-78_Tejada_12		VAYQEFDNIHVSGHAAQEEQKLMLR	VAYQEFDNIHVSGHAAQEEQK[+42]LM[+16]LR	89.5235	89.4041	89.6429	4	743.615	104379312
ms|rnjFLAG|RNJ_FLAG	20200728_Q2_TD_ColQ2-78_Tejada_12		QTAISCGVPEKNIYLMEDGDQVEVGPAFIK	QTAISC[+57]GVPEK[+42]NIYLM[+16]EDGDQVEVGPAFIK	100.509	100.37	100.648	3	1122.88	26898226
ms|rnjFLAG|RNJ_FLAG	20200728_Q2_TD_ColQ2-78_Tejada_12		QALLESSQFSSLGLVGFKDEKHLIK	QALLESSQFSSLGLVGFKDEK[+42]HLIK	99.2561	99.1168	99.3954	4	704.885	75359952
ms|rnjFLAG|RNJ_FLAG	20200728_Q2_TD_ColQ2-78_Tejada_12		EIQGGLEMLLKSSNAEILNNPK	EIQGGLEM[+16]LLKSSNAEILNNPK	96.817	96.6678	97.2204	2	1207.63	6890513
ms|rnjFLAG|RNJ_FLAG	20200728_Q2_TD_ColQ2-78_Tejada_12		EIQGGLEMLLKSSNAEILNNPK	EIQGGLEM[+16]LLKSSNAEILNNPK	96.817	96.6678	96.9265	3	805.425	387250944
ms|rnjFLAG|RNJ_FLAG	20200728_Q2_TD_ColQ2-78_Tejada_12		EIQGGLEMLLKSSNAEILNNPK	EIQGGLEM[+16]LLK[+42]SSNAEILNNPK	104.859	104.769	104.948	2	1228.64	1.62818e+06
ms|rnjFLAG|RNJ_FLAG	20200728_Q2_TD_ColQ2-78_Tejada_12		EIQGGLEMLLKSSNAEILNNPK	EIQGGLEM[+16]LLK[+42]SSNAEILNNPK	104.859	104.769	104.948	3	819.428	30146124
ms|rnjFLAG|RNJ_FLAG	20200728_Q2_TD_ColQ2-78_Tejada_13	Non-modified peptide	EGLFGVDILIPDFSYLHQIK	EGLFGVDILIPDFSYLHQIK	113.706	113.409	113.979	3	768.747	56135786496
ms|rnjFLAG|RNJ_FLAG	20200728_Q2_TD_ColQ2-78_Tejada_13	Non-modified peptide	AGTIIHTGDFK	AGTIIHTGDFK	44.5856	44.2384	46.1976	2	580.309	120918089728
ms|rnjFLAG|RNJ_FLAG	20200728_Q2_TD_ColQ2-78_Tejada_13	Non-modified peptide	FFLPVHGEYNHVAR	FFLPVHGEYNHVAR	74.1837	73.8985	75.5788	3	562.623	152810520576
ms|rnjFLAG|RNJ_FLAG	20200728_Q2_TD_ColQ2-78_Tejada_13		SMEKNLDIAR	SM[+16]EK[+42]NLDIAR	59.6299	59.3695	59.9089	2	617.808	242396416
ms|rnjFLAG|RNJ_FLAG	20200728_Q2_TD_ColQ2-78_Tejada_13		IQVEHLNPHYKMNLNSK	IQVEHLNPHYK[+42]M[+16]NLNSK	67.7972	67.5616	68.1258	4	531.523	186467312
ms|rnjFLAG|RNJ_FLAG	20200728_Q2_TD_ColQ2-78_Tejada_13		MNLNSKASVK	M[+16]NLNSK[+42]ASVK	30.6795	30.2765	31.1941	2	575.3	46753568
ms|rnjFLAG|RNJ_FLAG	20200728_Q2_TD_ColQ2-78_Tejada_13		LAHYGEKGVMLLLSDSTNSHK	LAHYGEK[+42]GVMLLLSDSTNSHK	92.9703	92.7912	93.1693	4	586.301	127338720
ms|rnjFLAG|RNJ_FLAG	20200728_Q2_TD_ColQ2-78_Tejada_13		LAHYGEKGVMLLLSDSTNSHK	LAHYGEK[+42]GVM[+16]LLLSDSTNSHK	92.0693	91.8504	92.3081	4	590.299	537168832
ms|rnjFLAG|RNJ_FLAG	20200728_Q2_TD_ColQ2-78_Tejada_13		GVMLLLSDSTNSHKSGTTPSESTIAPAFDTLFK	GVM[+16]LLLSDSTNSHK[+42]SGTTPSESTIAPAFDTLFK	104.433	104.313	104.593	3	1170.92	151050896
ms|rnjFLAG|RNJ_FLAG	20200728_Q2_TD_ColQ2-78_Tejada_13		VAYQEFDNIHVSGHAAQEEQKLMLR	VAYQEFDNIHVSGHAAQEEQK[+42]LM[+16]LR	89.8126	89.6534	89.9121	4	743.615	192314960
ms|rnjFLAG|RNJ_FLAG	20200728_Q2_TD_ColQ2-78_Tejada_13		QTAISCGVPEKNIYLMEDGDQVEVGPAFIK	QTAISC[+57]GVPEK[+42]NIYLM[+16]EDGDQVEVGPAFIK	100.626	100.526	100.746	3	1122.88	18849486
ms|rnjFLAG|RNJ_FLAG	20200728_Q2_TD_ColQ2-78_Tejada_13		QALLESSQFSSLGLVGFKDEKHLIK	QALLESSQFSSLGLVGFKDEK[+42]HLIK	99.4501	99.3705	99.5496	4	704.885	71517680
ms|rnjFLAG|RNJ_FLAG	20200728_Q2_TD_ColQ2-78_Tejada_13		EIQGGLEMLLKSSNAEILNNPK	EIQGGLEM[+16]LLKSSNAEILNNPK	97.0441	96.8749	97.2132	2	1207.63	2.42786e+06
ms|rnjFLAG|RNJ_FLAG	20200728_Q2_TD_ColQ2-78_Tejada_13		EIQGGLEMLLKSSNAEILNNPK	EIQGGLEM[+16]LLKSSNAEILNNPK	97.0441	96.8749	97.2132	3	805.425	513880128
ms|rnjFLAG|RNJ_FLAG	20200728_Q2_TD_ColQ2-78_Tejada_13		EIQGGLEMLLKSSNAEILNNPK	EIQGGLEM[+16]LLK[+42]SSNAEILNNPK	105.093	105.013	105.232	2	1228.64	12365775
ms|rnjFLAG|RNJ_FLAG	20200728_Q2_TD_ColQ2-78_Tejada_13		EIQGGLEMLLKSSNAEILNNPK	EIQGGLEM[+16]LLK[+42]SSNAEILNNPK	105.093	105.013	105.232	3	819.428	99505600
ms|rnjFLAG|RNJ_FLAG	20200728_Q2_TD_ColQ2-78_Tejada_14	Non-modified peptide	EGLFGVDILIPDFSYLHQIK	EGLFGVDILIPDFSYLHQIK	113.795	113.665	114.025	3	768.747	33786626048
ms|rnjFLAG|RNJ_FLAG	20200728_Q2_TD_ColQ2-78_Tejada_14	Non-modified peptide	AGTIIHTGDFK	AGTIIHTGDFK	44.6132	44.1544	46.2252	2	580.309	137607020544
ms|rnjFLAG|RNJ_FLAG	20200728_Q2_TD_ColQ2-78_Tejada_14	Non-modified peptide	FFLPVHGEYNHVAR	FFLPVHGEYNHVAR	74.499	74.1518	76.2722	3	562.623	272004907008
ms|rnjFLAG|RNJ_FLAG	20200728_Q2_TD_ColQ2-78_Tejada_14		SMEKNLDIAR	SM[+16]EK[+42]NLDIAR	60.1296	59.8258	60.359	2	617.808	135282304
ms|rnjFLAG|RNJ_FLAG	20200728_Q2_TD_ColQ2-78_Tejada_14		IQVEHLNPHYKMNLNSK	IQVEHLNPHYK[+42]M[+16]NLNSK	68.2908	68.0304	68.5574	4	531.523	139296704
ms|rnjFLAG|RNJ_FLAG	20200728_Q2_TD_ColQ2-78_Tejada_14		MNLNSKASVK	M[+16]NLNSK[+42]ASVK	30.7812	30.4464	31.4694	2	575.3	65309444
ms|rnjFLAG|RNJ_FLAG	20200728_Q2_TD_ColQ2-78_Tejada_14		LAHYGEKGVMLLLSDSTNSHK	LAHYGEK[+42]GVMLLLSDSTNSHK	92.8379	92.7384	92.9772	4	586.301	59688684
ms|rnjFLAG|RNJ_FLAG	20200728_Q2_TD_ColQ2-78_Tejada_14		LAHYGEKGVMLLLSDSTNSHK	LAHYGEK[+42]GVM[+16]LLLSDSTNSHK	92.0773	91.7788	92.3161	4	590.299	333973728
ms|rnjFLAG|RNJ_FLAG	20200728_Q2_TD_ColQ2-78_Tejada_14		GVMLLLSDSTNSHKSGTTPSESTIAPAFDTLFK	GVM[+16]LLLSDSTNSHK[+42]SGTTPSESTIAPAFDTLFK	104.61	104.43	104.77	3	1170.92	135566992
ms|rnjFLAG|RNJ_FLAG	20200728_Q2_TD_ColQ2-78_Tejada_14		VAYQEFDNIHVSGHAAQEEQKLMLR	VAYQEFDNIHVSGHAAQEEQK[+42]LM[+16]LR	89.8878	89.7684	90.0271	4	743.615	94429784
ms|rnjFLAG|RNJ_FLAG	20200728_Q2_TD_ColQ2-78_Tejada_14		QTAISCGVPEKNIYLMEDGDQVEVGPAFIK	QTAISC[+57]GVPEK[+42]NIYLM[+16]EDGDQVEVGPAFIK	100.783	100.643	100.863	3	1122.88	24900396
ms|rnjFLAG|RNJ_FLAG	20200728_Q2_TD_ColQ2-78_Tejada_14		QALLESSQFSSLGLVGFKDEKHLIK	QALLESSQFSSLGLVGFKDEK[+42]HLIK	99.5921	99.5125	99.7314	4	704.885	56118828
ms|rnjFLAG|RNJ_FLAG	20200728_Q2_TD_ColQ2-78_Tejada_14		EIQGGLEMLLKSSNAEILNNPK	EIQGGLEM[+16]LLKSSNAEILNNPK	97.4948	97.3157	97.5744	2	1207.63	1.24436e+06
ms|rnjFLAG|RNJ_FLAG	20200728_Q2_TD_ColQ2-78_Tejada_14		EIQGGLEMLLKSSNAEILNNPK	EIQGGLEM[+16]LLKSSNAEILNNPK	97.4948	97.3157	97.5744	3	805.425	286415008
ms|rnjFLAG|RNJ_FLAG	20200728_Q2_TD_ColQ2-78_Tejada_14		EIQGGLEMLLKSSNAEILNNPK	EIQGGLEM[+16]LLK[+42]SSNAEILNNPK	105.317	105.217	105.436	2	1228.64	5762374
ms|rnjFLAG|RNJ_FLAG	20200728_Q2_TD_ColQ2-78_Tejada_14		EIQGGLEMLLKSSNAEILNNPK	EIQGGLEM[+16]LLK[+42]SSNAEILNNPK	105.317	105.217	105.436	3	819.428	54569440
ms|rnjFLAG|RNJ_FLAG	20200728_Q2_TD_ColQ2-78_Tejada_15	Non-modified peptide	EGLFGVDILIPDFSYLHQIK	EGLFGVDILIPDFSYLHQIK	113.653	113.387	113.92	3	768.747	55195049984
ms|rnjFLAG|RNJ_FLAG	20200728_Q2_TD_ColQ2-78_Tejada_15	Non-modified peptide	AGTIIHTGDFK	AGTIIHTGDFK	44.4214	44.068	46.0582	2	580.309	123206262784
ms|rnjFLAG|RNJ_FLAG	20200728_Q2_TD_ColQ2-78_Tejada_15	Non-modified peptide	FFLPVHGEYNHVAR	FFLPVHGEYNHVAR	74.0955	73.6243	76.0485	3	562.623	319625658368
ms|rnjFLAG|RNJ_FLAG	20200728_Q2_TD_ColQ2-78_Tejada_15		SMEKNLDIAR	SM[+16]EK[+42]NLDIAR	59.7699	59.4227	60.0861	2	617.808	493215296
ms|rnjFLAG|RNJ_FLAG	20200728_Q2_TD_ColQ2-78_Tejada_15		IQVEHLNPHYKMNLNSK	IQVEHLNPHYK[+42]M[+16]NLNSK	67.8305	67.6135	68.0661	4	531.523	479879744
ms|rnjFLAG|RNJ_FLAG	20200728_Q2_TD_ColQ2-78_Tejada_15		MNLNSKASVK	M[+16]NLNSK[+42]ASVK	30.62	30.3286	31.2648	2	575.3	51109568
ms|rnjFLAG|RNJ_FLAG	20200728_Q2_TD_ColQ2-78_Tejada_15		LAHYGEKGVMLLLSDSTNSHK	LAHYGEK[+42]GVMLLLSDSTNSHK	92.7175	92.5583	92.8966	4	586.301	174767216
ms|rnjFLAG|RNJ_FLAG	20200728_Q2_TD_ColQ2-78_Tejada_15		LAHYGEKGVMLLLSDSTNSHK	LAHYGEK[+42]GVM[+16]LLLSDSTNSHK	91.8286	91.6693	92.0872	4	590.299	905916672
ms|rnjFLAG|RNJ_FLAG	20200728_Q2_TD_ColQ2-78_Tejada_15		GVMLLLSDSTNSHKSGTTPSESTIAPAFDTLFK	GVM[+16]LLLSDSTNSHK[+42]SGTTPSESTIAPAFDTLFK	104.461	104.301	104.601	3	1170.92	114953248
ms|rnjFLAG|RNJ_FLAG	20200728_Q2_TD_ColQ2-78_Tejada_15		VAYQEFDNIHVSGHAAQEEQKLMLR	VAYQEFDNIHVSGHAAQEEQK[+42]LM[+16]LR	89.8031	89.6439	89.9424	4	743.615	271853056
ms|rnjFLAG|RNJ_FLAG	20200728_Q2_TD_ColQ2-78_Tejada_15		QTAISCGVPEKNIYLMEDGDQVEVGPAFIK	QTAISC[+57]GVPEK[+42]NIYLM[+16]EDGDQVEVGPAFIK	100.64	100.56	100.74	3	1122.88	24842620
ms|rnjFLAG|RNJ_FLAG	20200728_Q2_TD_ColQ2-78_Tejada_15		QALLESSQFSSLGLVGFKDEKHLIK	QALLESSQFSSLGLVGFKDEK[+42]HLIK	99.3779	99.2784	99.4973	4	704.885	80022592
ms|rnjFLAG|RNJ_FLAG	20200728_Q2_TD_ColQ2-78_Tejada_15		EIQGGLEMLLKSSNAEILNNPK	EIQGGLEM[+16]LLKSSNAEILNNPK	97.1674	97.038	97.3365	2	1207.63	1.19223e+06
ms|rnjFLAG|RNJ_FLAG	20200728_Q2_TD_ColQ2-78_Tejada_15		EIQGGLEMLLKSSNAEILNNPK	EIQGGLEM[+16]LLKSSNAEILNNPK	97.1674	97.038	97.3365	3	805.425	428876864
ms|rnjFLAG|RNJ_FLAG	20200728_Q2_TD_ColQ2-78_Tejada_15		EIQGGLEMLLKSSNAEILNNPK	EIQGGLEM[+16]LLK[+42]SSNAEILNNPK	105.153	105.033	105.233	2	1228.64	14006868
ms|rnjFLAG|RNJ_FLAG	20200728_Q2_TD_ColQ2-78_Tejada_15		EIQGGLEMLLKSSNAEILNNPK	EIQGGLEM[+16]LLK[+42]SSNAEILNNPK	105.153	105.033	105.233	3	819.428	113604624
ms|rnjFLAG|RNJ_FLAG	20200728_Q2_TD_ColQ2-78_Tejada_16	Non-modified peptide	EGLFGVDILIPDFSYLHQIK	EGLFGVDILIPDFSYLHQIK	113.054	112.814	113.434	3	768.747	111225470976
ms|rnjFLAG|RNJ_FLAG	20200728_Q2_TD_ColQ2-78_Tejada_16	Non-modified peptide	AGTIIHTGDFK	AGTIIHTGDFK	44.3602	44.0006	45.3832	2	580.309	53429764096
ms|rnjFLAG|RNJ_FLAG	20200728_Q2_TD_ColQ2-78_Tejada_16	Non-modified peptide	FFLPVHGEYNHVAR	FFLPVHGEYNHVAR	73.3738	73.0142	74.7688	3	562.623	138482565120
ms|rnjFLAG|RNJ_FLAG	20200728_Q2_TD_ColQ2-78_Tejada_16		SMEKNLDIAR	SM[+16]EK[+42]NLDIAR	58.9808	58.7514	59.2474	2	617.808	122689832
ms|rnjFLAG|RNJ_FLAG	20200728_Q2_TD_ColQ2-78_Tejada_16		IQVEHLNPHYKMNLNSK	IQVEHLNPHYK[+42]M[+16]NLNSK	66.8439	66.6207	67.0919	4	531.523	88837184
ms|rnjFLAG|RNJ_FLAG	20200728_Q2_TD_ColQ2-78_Tejada_16		MNLNSKASVK	M[+16]NLNSK[+42]ASVK	30.6565	30.3713	31.2827	2	575.3	32854646
ms|rnjFLAG|RNJ_FLAG	20200728_Q2_TD_ColQ2-78_Tejada_16		LAHYGEKGVMLLLSDSTNSHK	LAHYGEK[+42]GVMLLLSDSTNSHK	92.3295	92.1902	92.429	4	586.301	57254220
ms|rnjFLAG|RNJ_FLAG	20200728_Q2_TD_ColQ2-78_Tejada_16		LAHYGEKGVMLLLSDSTNSHK	LAHYGEK[+42]GVM[+16]LLLSDSTNSHK	91.4403	91.2811	91.5995	4	590.299	231562336
ms|rnjFLAG|RNJ_FLAG	20200728_Q2_TD_ColQ2-78_Tejada_16		GVMLLLSDSTNSHKSGTTPSESTIAPAFDTLFK	GVM[+16]LLLSDSTNSHK[+42]SGTTPSESTIAPAFDTLFK	103.953	103.793	104.093	3	1170.92	133549872
ms|rnjFLAG|RNJ_FLAG	20200728_Q2_TD_ColQ2-78_Tejada_16		VAYQEFDNIHVSGHAAQEEQKLMLR	VAYQEFDNIHVSGHAAQEEQK[+42]LM[+16]LR	89.1378	89.0383	89.2572	4	743.615	75598832
ms|rnjFLAG|RNJ_FLAG	20200728_Q2_TD_ColQ2-78_Tejada_16		QTAISCGVPEKNIYLMEDGDQVEVGPAFIK	QTAISC[+57]GVPEK[+42]NIYLM[+16]EDGDQVEVGPAFIK	100.24	100.14	100.28	3	1122.88	10150803
ms|rnjFLAG|RNJ_FLAG	20200728_Q2_TD_ColQ2-78_Tejada_16		QALLESSQFSSLGLVGFKDEKHLIK	QALLESSQFSSLGLVGFKDEK[+42]HLIK	99.0344	98.9747	99.1339	4	704.885	41373848
ms|rnjFLAG|RNJ_FLAG	20200728_Q2_TD_ColQ2-78_Tejada_16		EIQGGLEMLLKSSNAEILNNPK	EIQGGLEM[+16]LLKSSNAEILNNPK	96.7014	96.5024	96.8407	2	1207.63	941190
ms|rnjFLAG|RNJ_FLAG	20200728_Q2_TD_ColQ2-78_Tejada_16		EIQGGLEMLLKSSNAEILNNPK	EIQGGLEM[+16]LLKSSNAEILNNPK	96.7014	96.5024	96.8407	3	805.425	250628928
ms|rnjFLAG|RNJ_FLAG	20200728_Q2_TD_ColQ2-78_Tejada_16		EIQGGLEMLLKSSNAEILNNPK	EIQGGLEM[+16]LLK[+42]SSNAEILNNPK	104.572	104.502	104.701	2	1228.64	4.26189e+06
ms|rnjFLAG|RNJ_FLAG	20200728_Q2_TD_ColQ2-78_Tejada_16		EIQGGLEMLLKSSNAEILNNPK	EIQGGLEM[+16]LLK[+42]SSNAEILNNPK	104.572	104.502	104.701	3	819.428	26149480
ms|rnjFLAG|RNJ_FLAG	20200728_Q2_TD_ColQ2-78_Tejada_17	Non-modified peptide	EGLFGVDILIPDFSYLHQIK	EGLFGVDILIPDFSYLHQIK	113.06	112.843	113.239	3	768.747	48609341440
ms|rnjFLAG|RNJ_FLAG	20200728_Q2_TD_ColQ2-78_Tejada_17	Non-modified peptide	AGTIIHTGDFK	AGTIIHTGDFK	44.1773	43.7867	45.4545	2	580.309	54181773312
ms|rnjFLAG|RNJ_FLAG	20200728_Q2_TD_ColQ2-78_Tejada_17	Non-modified peptide	FFLPVHGEYNHVAR	FFLPVHGEYNHVAR	73.2464	72.7194	74.5918	3	562.623	109277822976
ms|rnjFLAG|RNJ_FLAG	20200728_Q2_TD_ColQ2-78_Tejada_17		SMEKNLDIAR	SM[+16]EK[+42]NLDIAR	59.0579	58.9091	59.0641	2	617.808	2.27317e+06
ms|rnjFLAG|RNJ_FLAG	20200728_Q2_TD_ColQ2-78_Tejada_17		IQVEHLNPHYKMNLNSK	IQVEHLNPHYK[+42]M[+16]NLNSK	66.643	66.5562	67.1761	4	531.523	643752
ms|rnjFLAG|RNJ_FLAG	20200728_Q2_TD_ColQ2-78_Tejada_17		MNLNSKASVK	M[+16]NLNSK[+42]ASVK	30.9646	30.4748	31.3676	2	575.3	40531984
ms|rnjFLAG|RNJ_FLAG	20200728_Q2_TD_ColQ2-78_Tejada_17		LAHYGEKGVMLLLSDSTNSHK	LAHYGEK[+42]GVMLLLSDSTNSHK	92.7104	92.4715	92.9293	4	586.301	12534499
ms|rnjFLAG|RNJ_FLAG	20200728_Q2_TD_ColQ2-78_Tejada_17		LAHYGEKGVMLLLSDSTNSHK	LAHYGEK[+42]GVM[+16]LLLSDSTNSHK	91.6927	90.9611	91.7113	4	590.299	18507570
ms|rnjFLAG|RNJ_FLAG	20200728_Q2_TD_ColQ2-78_Tejada_17		GVMLLLSDSTNSHKSGTTPSESTIAPAFDTLFK	GVM[+16]LLLSDSTNSHK[+42]SGTTPSESTIAPAFDTLFK	103.731	103.571	103.891	3	1170.92	132448448
ms|rnjFLAG|RNJ_FLAG	20200728_Q2_TD_ColQ2-78_Tejada_17		VAYQEFDNIHVSGHAAQEEQKLMLR	VAYQEFDNIHVSGHAAQEEQK[+42]LM[+16]LR	90.6065	90.507	90.7458	4	743.615	4349091
ms|rnjFLAG|RNJ_FLAG	20200728_Q2_TD_ColQ2-78_Tejada_17		QTAISCGVPEKNIYLMEDGDQVEVGPAFIK	QTAISC[+57]GVPEK[+42]NIYLM[+16]EDGDQVEVGPAFIK	100.026	99.9659	100.166	3	1122.88	5178581
ms|rnjFLAG|RNJ_FLAG	20200728_Q2_TD_ColQ2-78_Tejada_17		QALLESSQFSSLGLVGFKDEKHLIK	QALLESSQFSSLGLVGFKDEK[+42]HLIK	98.9256	98.8056	99.0656	4	704.885	39587768
ms|rnjFLAG|RNJ_FLAG	20200728_Q2_TD_ColQ2-78_Tejada_17		EIQGGLEMLLKSSNAEILNNPK	EIQGGLEM[+16]LLKSSNAEILNNPK	96.5822	96.4031	96.7215	2	1207.63	1.44617e+06
ms|rnjFLAG|RNJ_FLAG	20200728_Q2_TD_ColQ2-78_Tejada_17		EIQGGLEMLLKSSNAEILNNPK	EIQGGLEM[+16]LLKSSNAEILNNPK	96.5822	96.4031	96.7215	3	805.425	197174528
ms|rnjFLAG|RNJ_FLAG	20200728_Q2_TD_ColQ2-78_Tejada_17		EIQGGLEMLLKSSNAEILNNPK	EIQGGLEM[+16]LLK[+42]SSNAEILNNPK	102.087	101.927	102.187	2	1228.64	1047636
ms|rnjFLAG|RNJ_FLAG	20200728_Q2_TD_ColQ2-78_Tejada_17		EIQGGLEMLLKSSNAEILNNPK	EIQGGLEM[+16]LLK[+42]SSNAEILNNPK	102.087	101.927	102.187	3	819.428	15453838
ms|rnjFLAG|RNJ_FLAG	20200728_Q2_TD_ColQ2-78_Tejada_18	Non-modified peptide	EGLFGVDILIPDFSYLHQIK	EGLFGVDILIPDFSYLHQIK	112.9	112.714	113.272	3	768.747	6276244480
ms|rnjFLAG|RNJ_FLAG	20200728_Q2_TD_ColQ2-78_Tejada_18	Non-modified peptide	AGTIIHTGDFK	AGTIIHTGDFK	44.0192	43.6968	45.408	2	580.309	85237587968
ms|rnjFLAG|RNJ_FLAG	20200728_Q2_TD_ColQ2-78_Tejada_18	Non-modified peptide	FFLPVHGEYNHVAR	FFLPVHGEYNHVAR	72.799	72.4704	74.7086	3	562.623	212036714496
ms|rnjFLAG|RNJ_FLAG	20200728_Q2_TD_ColQ2-78_Tejada_18		SMEKNLDIAR	SM[+16]EK[+42]NLDIAR	59.1707	58.7739	59.1769	2	617.808	38883656
ms|rnjFLAG|RNJ_FLAG	20200728_Q2_TD_ColQ2-78_Tejada_18		IQVEHLNPHYKMNLNSK	IQVEHLNPHYK[+42]M[+16]NLNSK	66.7023	66.4047	66.8449	4	531.523	29050602
ms|rnjFLAG|RNJ_FLAG	20200728_Q2_TD_ColQ2-78_Tejada_18		MNLNSKASVK	M[+16]NLNSK[+42]ASVK	30.4387	30.1349	30.9967	2	575.3	57524448
ms|rnjFLAG|RNJ_FLAG	20200728_Q2_TD_ColQ2-78_Tejada_18		LAHYGEKGVMLLLSDSTNSHK	LAHYGEK[+42]GVMLLLSDSTNSHK	92.6642	92.2065	92.8234	4	586.301	23905006
ms|rnjFLAG|RNJ_FLAG	20200728_Q2_TD_ColQ2-78_Tejada_18		LAHYGEKGVMLLLSDSTNSHK	LAHYGEK[+42]GVM[+16]LLLSDSTNSHK	91.3702	91.0717	91.5493	4	590.299	68817352
ms|rnjFLAG|RNJ_FLAG	20200728_Q2_TD_ColQ2-78_Tejada_18		GVMLLLSDSTNSHKSGTTPSESTIAPAFDTLFK	GVM[+16]LLLSDSTNSHK[+42]SGTTPSESTIAPAFDTLFK	103.752	103.622	103.913	3	1170.92	89288416
ms|rnjFLAG|RNJ_FLAG	20200728_Q2_TD_ColQ2-78_Tejada_18		VAYQEFDNIHVSGHAAQEEQKLMLR	VAYQEFDNIHVSGHAAQEEQK[+42]LM[+16]LR	89.1928	89.0336	89.4316	4	743.615	15466872
ms|rnjFLAG|RNJ_FLAG	20200728_Q2_TD_ColQ2-78_Tejada_18		QTAISCGVPEKNIYLMEDGDQVEVGPAFIK	QTAISC[+57]GVPEK[+42]NIYLM[+16]EDGDQVEVGPAFIK	100.033	99.9329	100.113	3	1122.88	9730014
ms|rnjFLAG|RNJ_FLAG	20200728_Q2_TD_ColQ2-78_Tejada_18		QALLESSQFSSLGLVGFKDEKHLIK	QALLESSQFSSLGLVGFKDEK[+42]HLIK	98.9345	98.8145	99.0145	4	704.885	59208960
ms|rnjFLAG|RNJ_FLAG	20200728_Q2_TD_ColQ2-78_Tejada_18		EIQGGLEMLLKSSNAEILNNPK	EIQGGLEM[+16]LLKSSNAEILNNPK	96.539	96.3258	96.6172	2	1207.63	0
ms|rnjFLAG|RNJ_FLAG	20200728_Q2_TD_ColQ2-78_Tejada_18		EIQGGLEMLLKSSNAEILNNPK	EIQGGLEM[+16]LLKSSNAEILNNPK	96.539	96.3277	96.5864	3	805.425	229253008
ms|rnjFLAG|RNJ_FLAG	20200728_Q2_TD_ColQ2-78_Tejada_18		EIQGGLEMLLKSSNAEILNNPK	EIQGGLEM[+16]LLK[+42]SSNAEILNNPK	102.129	101.859	102.2	2	1228.64	2.59323e+06
ms|rnjFLAG|RNJ_FLAG	20200728_Q2_TD_ColQ2-78_Tejada_18		EIQGGLEMLLKSSNAEILNNPK	EIQGGLEM[+16]LLK[+42]SSNAEILNNPK	102.129	101.859	102.2	3	819.428	17035292
ms|rnjFLAG|RNJ_FLAG	20200728_Q2_TD_ColQ2-78_Tejada_7	Non-modified peptide	EGLFGVDILIPDFSYLHQIK	EGLFGVDILIPDFSYLHQIK	112.967	112.775	113.376	3	768.747	20557791232
ms|rnjFLAG|RNJ_FLAG	20200728_Q2_TD_ColQ2-78_Tejada_7	Non-modified peptide	AGTIIHTGDFK	AGTIIHTGDFK	43.9859	43.5953	45.4553	2	580.309	80646963200
ms|rnjFLAG|RNJ_FLAG	20200728_Q2_TD_ColQ2-78_Tejada_7	Non-modified peptide	FFLPVHGEYNHVAR	FFLPVHGEYNHVAR	72.9576	72.5112	74.6502	3	562.623	140088672256
ms|rnjFLAG|RNJ_FLAG	20200728_Q2_TD_ColQ2-78_Tejada_7		SMEKNLDIAR	SM[+16]EK[+42]NLDIAR	58.8112	58.4826	59.0778	2	617.808	427134720
ms|rnjFLAG|RNJ_FLAG	20200728_Q2_TD_ColQ2-78_Tejada_7		IQVEHLNPHYKMNLNSK	IQVEHLNPHYK[+42]M[+16]NLNSK	66.559	66.2366	66.7698	4	531.523	286957408
ms|rnjFLAG|RNJ_FLAG	20200728_Q2_TD_ColQ2-78_Tejada_7		MNLNSKASVK	M[+16]NLNSK[+42]ASVK	30.6587	30.0201	31.0431	2	575.3	42991072
ms|rnjFLAG|RNJ_FLAG	20200728_Q2_TD_ColQ2-78_Tejada_7		LAHYGEKGVMLLLSDSTNSHK	LAHYGEK[+42]GVMLLLSDSTNSHK	92.3374	92.1982	92.4967	4	586.301	153091632
ms|rnjFLAG|RNJ_FLAG	20200728_Q2_TD_ColQ2-78_Tejada_7		LAHYGEKGVMLLLSDSTNSHK	LAHYGEK[+42]GVM[+16]LLLSDSTNSHK	91.3303	91.0318	91.6288	4	590.299	680121536
ms|rnjFLAG|RNJ_FLAG	20200728_Q2_TD_ColQ2-78_Tejada_7		GVMLLLSDSTNSHKSGTTPSESTIAPAFDTLFK	GVM[+16]LLLSDSTNSHK[+42]SGTTPSESTIAPAFDTLFK	103.89	103.679	104.02	3	1170.92	75511816
ms|rnjFLAG|RNJ_FLAG	20200728_Q2_TD_ColQ2-78_Tejada_7		VAYQEFDNIHVSGHAAQEEQKLMLR	VAYQEFDNIHVSGHAAQEEQK[+42]LM[+16]LR	89.1816	89.0622	89.3607	4	743.615	270305152
ms|rnjFLAG|RNJ_FLAG	20200728_Q2_TD_ColQ2-78_Tejada_7		QTAISCGVPEKNIYLMEDGDQVEVGPAFIK	QTAISC[+57]GVPEK[+42]NIYLM[+16]EDGDQVEVGPAFIK	100.137	100.057	100.217	3	1122.88	15971710
ms|rnjFLAG|RNJ_FLAG	20200728_Q2_TD_ColQ2-78_Tejada_7		QALLESSQFSSLGLVGFKDEKHLIK	QALLESSQFSSLGLVGFKDEK[+42]HLIK	98.9332	98.8138	99.0327	4	704.885	55193984
ms|rnjFLAG|RNJ_FLAG	20200728_Q2_TD_ColQ2-78_Tejada_7		EIQGGLEMLLKSSNAEILNNPK	EIQGGLEM[+16]LLKSSNAEILNNPK	96.6298	96.5104	96.789	2	1207.63	605887
ms|rnjFLAG|RNJ_FLAG	20200728_Q2_TD_ColQ2-78_Tejada_7		EIQGGLEMLLKSSNAEILNNPK	EIQGGLEM[+16]LLKSSNAEILNNPK	96.6298	96.5104	96.789	3	805.425	194118016
ms|rnjFLAG|RNJ_FLAG	20200728_Q2_TD_ColQ2-78_Tejada_7		EIQGGLEMLLKSSNAEILNNPK	EIQGGLEM[+16]LLK[+42]SSNAEILNNPK	104.496	104.386	104.626	2	1228.64	2.83146e+06
ms|rnjFLAG|RNJ_FLAG	20200728_Q2_TD_ColQ2-78_Tejada_7		EIQGGLEMLLKSSNAEILNNPK	EIQGGLEM[+16]LLK[+42]SSNAEILNNPK	104.496	104.386	104.626	3	819.428	89518512
ms|rnjFLAG|RNJ_FLAG	20200728_Q2_TD_ColQ2-78_Tejada_8	Non-modified peptide	EGLFGVDILIPDFSYLHQIK	EGLFGVDILIPDFSYLHQIK	113.664	113.497	113.919	3	768.747	63641976832
ms|rnjFLAG|RNJ_FLAG	20200728_Q2_TD_ColQ2-78_Tejada_8	Non-modified peptide	AGTIIHTGDFK	AGTIIHTGDFK	45.1621	44.8397	46.5075	2	580.309	60874121216
ms|rnjFLAG|RNJ_FLAG	20200728_Q2_TD_ColQ2-78_Tejada_8	Non-modified peptide	FFLPVHGEYNHVAR	FFLPVHGEYNHVAR	74.722	74.3438	75.993	3	562.623	150919512064
ms|rnjFLAG|RNJ_FLAG	20200728_Q2_TD_ColQ2-78_Tejada_8		SMEKNLDIAR	SM[+16]EK[+42]NLDIAR	59.8635	59.5845	60.2107	2	617.808	187741328
ms|rnjFLAG|RNJ_FLAG	20200728_Q2_TD_ColQ2-78_Tejada_8		IQVEHLNPHYKMNLNSK	IQVEHLNPHYK[+42]M[+16]NLNSK	68.0627	67.8581	68.3851	4	531.523	161115296
ms|rnjFLAG|RNJ_FLAG	20200728_Q2_TD_ColQ2-78_Tejada_8		MNLNSKASVK	M[+16]NLNSK[+42]ASVK	30.9497	30.5157	31.6689	2	575.3	30124054
ms|rnjFLAG|RNJ_FLAG	20200728_Q2_TD_ColQ2-78_Tejada_8		LAHYGEKGVMLLLSDSTNSHK	LAHYGEK[+42]GVMLLLSDSTNSHK	92.9369	92.7777	93.0762	4	586.301	78660800
ms|rnjFLAG|RNJ_FLAG	20200728_Q2_TD_ColQ2-78_Tejada_8		LAHYGEKGVMLLLSDSTNSHK	LAHYGEK[+42]GVM[+16]LLLSDSTNSHK	92.0768	91.7783	92.3156	4	590.299	354158112
ms|rnjFLAG|RNJ_FLAG	20200728_Q2_TD_ColQ2-78_Tejada_8		GVMLLLSDSTNSHKSGTTPSESTIAPAFDTLFK	GVM[+16]LLLSDSTNSHK[+42]SGTTPSESTIAPAFDTLFK	104.462	104.262	104.582	3	1170.92	89187880
ms|rnjFLAG|RNJ_FLAG	20200728_Q2_TD_ColQ2-78_Tejada_8		VAYQEFDNIHVSGHAAQEEQKLMLR	VAYQEFDNIHVSGHAAQEEQK[+42]LM[+16]LR	89.9365	89.837	90.036	4	743.615	138926592
ms|rnjFLAG|RNJ_FLAG	20200728_Q2_TD_ColQ2-78_Tejada_8		QTAISCGVPEKNIYLMEDGDQVEVGPAFIK	QTAISC[+57]GVPEK[+42]NIYLM[+16]EDGDQVEVGPAFIK	100.614	100.534	100.694	3	1122.88	13486321
ms|rnjFLAG|RNJ_FLAG	20200728_Q2_TD_ColQ2-78_Tejada_8		QALLESSQFSSLGLVGFKDEKHLIK	QALLESSQFSSLGLVGFKDEK[+42]HLIK	99.3172	99.0983	99.4764	4	704.885	46386196
ms|rnjFLAG|RNJ_FLAG	20200728_Q2_TD_ColQ2-78_Tejada_8		EIQGGLEMLLKSSNAEILNNPK	EIQGGLEM[+16]LLKSSNAEILNNPK	97.2497	97.0706	97.3691	2	1207.63	1.44033e+06
ms|rnjFLAG|RNJ_FLAG	20200728_Q2_TD_ColQ2-78_Tejada_8		EIQGGLEMLLKSSNAEILNNPK	EIQGGLEM[+16]LLKSSNAEILNNPK	97.2497	97.0706	97.3691	3	805.425	245320400
ms|rnjFLAG|RNJ_FLAG	20200728_Q2_TD_ColQ2-78_Tejada_8		EIQGGLEMLLKSSNAEILNNPK	EIQGGLEM[+16]LLK[+42]SSNAEILNNPK	105.053	104.983	105.183	2	1228.64	8719244
ms|rnjFLAG|RNJ_FLAG	20200728_Q2_TD_ColQ2-78_Tejada_8		EIQGGLEMLLKSSNAEILNNPK	EIQGGLEM[+16]LLK[+42]SSNAEILNNPK	105.053	104.983	105.183	3	819.428	57323672
ms|rnjFLAG|RNJ_FLAG	20200728_Q2_TD_ColQ2-78_Tejada_9	Non-modified peptide	EGLFGVDILIPDFSYLHQIK	EGLFGVDILIPDFSYLHQIK	112.932	112.753	113.125	3	768.747	60355452928
ms|rnjFLAG|RNJ_FLAG	20200728_Q2_TD_ColQ2-78_Tejada_9	Non-modified peptide	AGTIIHTGDFK	AGTIIHTGDFK	44.1936	43.6665	45.3158	2	580.309	56724844544
ms|rnjFLAG|RNJ_FLAG	20200728_Q2_TD_ColQ2-78_Tejada_9	Non-modified peptide	FFLPVHGEYNHVAR	FFLPVHGEYNHVAR	73.0523	72.7175	74.4411	3	562.623	83724091392
ms|rnjFLAG|RNJ_FLAG	20200728_Q2_TD_ColQ2-78_Tejada_9		SMEKNLDIAR	SM[+16]EK[+42]NLDIAR	58.7617	58.5013	59.0531	2	617.808	109975968
ms|rnjFLAG|RNJ_FLAG	20200728_Q2_TD_ColQ2-78_Tejada_9		IQVEHLNPHYKMNLNSK	IQVEHLNPHYK[+42]M[+16]NLNSK	66.6165	66.3747	66.7901	4	531.523	85346960
ms|rnjFLAG|RNJ_FLAG	20200728_Q2_TD_ColQ2-78_Tejada_9		MNLNSKASVK	M[+16]NLNSK[+42]ASVK	30.5562	30.2524	31.1142	2	575.3	50240992
ms|rnjFLAG|RNJ_FLAG	20200728_Q2_TD_ColQ2-78_Tejada_9		LAHYGEKGVMLLLSDSTNSHK	LAHYGEK[+42]GVMLLLSDSTNSHK	92.1332	91.9342	92.3123	4	586.301	42484792
ms|rnjFLAG|RNJ_FLAG	20200728_Q2_TD_ColQ2-78_Tejada_9		LAHYGEKGVMLLLSDSTNSHK	LAHYGEK[+42]GVM[+16]LLLSDSTNSHK	91.1525	90.8938	91.4908	4	590.299	181051664
ms|rnjFLAG|RNJ_FLAG	20200728_Q2_TD_ColQ2-78_Tejada_9		GVMLLLSDSTNSHKSGTTPSESTIAPAFDTLFK	GVM[+16]LLLSDSTNSHK[+42]SGTTPSESTIAPAFDTLFK	103.721	103.553	103.845	3	1170.92	51705468
ms|rnjFLAG|RNJ_FLAG	20200728_Q2_TD_ColQ2-78_Tejada_9		VAYQEFDNIHVSGHAAQEEQKLMLR	VAYQEFDNIHVSGHAAQEEQK[+42]LM[+16]LR	89.1547	88.9955	89.2741	4	743.615	67023960
ms|rnjFLAG|RNJ_FLAG	20200728_Q2_TD_ColQ2-78_Tejada_9		QTAISCGVPEKNIYLMEDGDQVEVGPAFIK	QTAISC[+57]GVPEK[+42]NIYLM[+16]EDGDQVEVGPAFIK	99.9497	99.9001	100.055	3	1122.88	17006136
ms|rnjFLAG|RNJ_FLAG	20200728_Q2_TD_ColQ2-78_Tejada_9		QALLESSQFSSLGLVGFKDEKHLIK	QALLESSQFSSLGLVGFKDEK[+42]HLIK	98.8466	98.6874	98.9262	4	704.885	30311184
ms|rnjFLAG|RNJ_FLAG	20200728_Q2_TD_ColQ2-78_Tejada_9		EIQGGLEMLLKSSNAEILNNPK	EIQGGLEM[+16]LLKSSNAEILNNPK	96.5076	96.2887	96.627	2	1207.63	962143
ms|rnjFLAG|RNJ_FLAG	20200728_Q2_TD_ColQ2-78_Tejada_9		EIQGGLEMLLKSSNAEILNNPK	EIQGGLEM[+16]LLKSSNAEILNNPK	96.5076	96.2887	96.627	3	805.425	185017120
ms|rnjFLAG|RNJ_FLAG	20200728_Q2_TD_ColQ2-78_Tejada_9		EIQGGLEMLLKSSNAEILNNPK	EIQGGLEM[+16]LLK[+42]SSNAEILNNPK	104.394	104.273	105.921	2	1228.64	521211
ms|rnjFLAG|RNJ_FLAG	20200728_Q2_TD_ColQ2-78_Tejada_9		EIQGGLEMLLKSSNAEILNNPK	EIQGGLEM[+16]LLK[+42]SSNAEILNNPK	104.394	104.273	104.465	3	819.428	27550746

## Sheet: Data normalization
Data normalization based on the non-modified peptides				Non-modified peptide used for the normalization
				Peptides containing K-323 acetylation
1- Table extracted from "20201122-XIC MS1_report" tab				Peptides containing K-649 acetylation
PeptideModifiedSequence	PeptideNote	Acetyl K-site	Charge	m/z	Gel_AT_expo-1	Gel_AT_expo-2	Gel_AT_expo-3	Gel_AT_Stat-1	Gel_AT_Stat-2	Gel_AT_Stat-3	Delta_615-1	Delta_615-2	Delta_615-3	Delta_1270-1	Delta_1270-2	Delta_1270-3	Delta_221-1	Delta_221-2	Delta_221-3	Delta_pta_ackA-1	Delta_pta_ackA-2	Delta_pta_ackA-3
AGTIIHTGDFK	Non-modified peptide		2	580.309	238177910784	106206388224	166153027584	171318542336	84579426304	146419253248	80646963200	60874121216	56724844544	46391246848	52081172480	90252369920	120918089728	137607020544	123206262784	53429764096	54181773312	85237587968
FFLPVHGEYNHVAR	Non-modified peptide		3	562.623	376369446912	144972218368	281404604416	268356616192	141618151424	240489218048	140088672256	150919512064	83724091392	129109786624	131920830464	170797940736	152810520576	272004907008	319625658368	138482565120	109277822976	212036714496
SM[+16]EK[+42]NLDIAR		K-397	2	617.808	2031388032	800479232	2163688960	959305984	312558144	736678144	427134720	187741328	109975968	18163512	50904536	134500112	242396416	135282304	493215296	122689832	2.27317e+06	38883656
IQVEHLNPHYK[+42]M[+16]NLNSK		K-134	4	531.523	900485632	325367328	1007761792	495505312	204484224	417244288	286957408	161115296	85346960	139597360	36986520	107015640	186467312	139296704	479879744	88837184	643752	29050602
M[+16]NLNSK[+42]ASVK		K-140	2	575.3	121722144	70925720	77248624	119894304	86280280	155230256	42991072	30124054	50240992	28165594	34520324	47656100	46753568	65309444	51109568	32854646	40531984	57524448
LAHYGEK[+42]GVMLLLSDSTNSHK		K-323	4	586.301	278677504	132214720	339948128	213149312	117977968	256343008	153091632	78660800	42484792	67940744	8059993	50225548	127338720	59688684	174767216	57254220	12534499	23905006
LAHYGEK[+42]GVM[+16]LLLSDSTNSHK		K-323	4	590.299	2020413440	854347840	2415426560	1173365248	627689856	1002662528	680121536	354158112	181051664	252814704	102204224	318607040	537168832	333973728	905916672	231562336	18507570	68817352
GVM[+16]LLLSDSTNSHK[+42]SGTTPSESTIAPAFDTLFK		K-337	3	1170.92	180368192	58616536	101894744	112672784	52477880	156994144	75511816	89187880	51705468	52923704	96342688	83517840	151050896	135566992	114953248	133549872	132448448	89288416
VAYQEFDNIHVSGHAAQEEQK[+42]LM[+16]LR		K-511	4	743.615	1113146112	396191424	1291726592	577637632	237196560	472703680	270305152	138926592	67023960	97013104	22244088	104379312	192314960	94429784	271853056	75598832	4349091	15466872
QTAISC[+57]GVPEK[+42]NIYLM[+16]EDGDQVEVGPAFIK		K-547	3	1122.88	204940960	73411184	232722048	120219520	45414136	77951680	15971710	13486321	17006136	7712266	15648998	26898226	18849486	24900396	24842620	10150803	5178581	9730014
QALLESSQFSSLGLVGFKDEK[+42]HLIK		K-634	4	704.885	123872928	50191384	71323160	101053944	66166168	117507920	55193984	46386196	30311184	31985906	52454808	75359952	71517680	56118828	80022592	41373848	39587768	59208960
EIQGGLEM[+16]LLK[+42]SSNAEILNNPK		K-649	2	1228.64	185604320	122138736	310772288	248480448	171996944	285273024	2.83146e+06	8719244	521211	2.88529e+06	0	1.62818e+06	12365775	5762374	14006868	4.26189e+06	1047636	2.59323e+06
EIQGGLEM[+16]LLK[+42]SSNAEILNNPK		K-649	3	819.428	3534315264	2037917696	3991072768	3444622080	3367552256	4866082816	89518512	57323672	27550746	34932488	14229745	30146124	99505600	54569440	113604624	26149480	15453838	17035292
2- Mean of the ratio calculation (based on the non-modified peptides)
Remark: calculated ratio across samples are based on the highest intensity for each non-modified peptide (in red above)					Gel_AT_expo-1	Gel_AT_expo-2	Gel_AT_expo-3	Gel_AT_Stat-1	Gel_AT_Stat-2	Gel_AT_Stat-3	Delta_615-1	Delta_615-2	Delta_615-3	Delta_1270-1	Delta_1270-2	Delta_1270-3	Delta_221-1	Delta_221-2	Delta_221-3	Delta_pta_ackA-1	Delta_pta_ackA-2	Delta_pta_ackA-3
				Calculated ratio for AGTIIHTGDFK	1	2.24259	1.43349	1.39026	2.81603	1.62668	2.95334	3.91263	4.19883	5.13411	4.57321	2.63902	1.96975	1.73086	1.93316	4.45778	4.3959	2.79428
				Calculated ratio for FFLPVHGEYNHVAR	1	2.59615	1.33747	1.4025	2.65764	1.56502	2.68665	2.49384	4.49535	2.91511	2.85299	2.20359	2.46298	1.38369	1.17753	2.71781	3.44415	1.77502
				Mean of the ratio	1	2.41937	1.38548	1.39638	2.73683	1.59585	2.82	3.20324	4.34709	4.02461	3.7131	2.42131	2.21636	1.55727	1.55535	3.58779	3.92003	2.28465
3- Data normalization: mean of the ratio
PeptideModifiedSequence	PeptideNote	Acetyl K-site	Charge	m/z	Gel_AT_expo-1	Gel_AT_expo-2	Gel_AT_expo-3	Gel_AT_Stat-1	Gel_AT_Stat-2	Gel_AT_Stat-3	Delta_615-1	Delta_615-2	Delta_615-3	Delta_1270-1	Delta_1270-2	Delta_1270-3	Delta_221-1	Delta_221-2	Delta_221-3	Delta_pta_ackA-1	Delta_pta_ackA-2	Delta_pta_ackA-3
AGTIIHTGDFK	Non-modified peptide		2	580.309	238177910784	2.56953e+11	2.30201e+11	2.39226e+11	2.3148e+11	2.33663e+11	2.27424e+11	1.94994e+11	2.46588e+11	1.86707e+11	1.93383e+11	2.18529e+11	2.67998e+11	2.14291e+11	1.91629e+11	1.91695e+11	2.12394e+11	1.94738e+11
FFLPVHGEYNHVAR	Non-modified peptide		3	562.623	376369446912	3.50742e+11	3.89879e+11	3.74728e+11	3.87585e+11	3.83785e+11	3.95049e+11	4.83431e+11	3.63956e+11	5.19617e+11	4.89835e+11	4.13554e+11	3.38684e+11	4.23585e+11	4.97129e+11	4.96847e+11	4.28372e+11	4.8443e+11
SM[+16]EK[+42]NLDIAR		K-397	2	617.808	2031388032	1.93666e+09	2.99774e+09	1.33956e+09	8.55419e+08	1.17563e+09	1.20452e+09	6.0138e+08	4.78076e+08	7.31011e+07	1.89014e+08	3.25666e+08	5.37239e+08	2.10671e+08	7.67121e+08	4.40186e+08	8.9109e+06	8.88356e+07
IQVEHLNPHYK[+42]M[+16]NLNSK		K-134	4	531.523	900485632	7.87185e+08	1.39623e+09	6.91914e+08	5.59639e+08	6.65859e+08	8.09219e+08	5.1609e+08	3.71011e+08	5.61825e+08	1.37335e+08	2.59118e+08	4.13279e+08	2.16923e+08	7.4638e+08	3.18729e+08	2.52353e+06	6.63705e+07
M[+16]NLNSK[+42]ASVK		K-140	2	575.3	121722144	1.71596e+08	1.07026e+08	1.67418e+08	2.36135e+08	2.47724e+08	1.21235e+08	9.64945e+07	2.18402e+08	1.13356e+08	1.28177e+08	1.1539e+08	1.03623e+08	1.01705e+08	7.94932e+07	1.17876e+08	1.58887e+08	1.31423e+08
LAHYGEK[+42]GVMLLLSDSTNSHK		K-323	4	586.301	278677504	3.19877e+08	4.7099e+08	2.97638e+08	3.22886e+08	4.09085e+08	4.31718e+08	2.51969e+08	1.84685e+08	2.73435e+08	2.99276e+07	1.21612e+08	2.82229e+08	9.29515e+07	2.71824e+08	2.05416e+08	4.91356e+07	5.46146e+07
LAHYGEK[+42]GVM[+16]LLLSDSTNSHK		K-323	4	590.299	2020413440	2.06699e+09	3.34652e+09	1.63846e+09	1.71788e+09	1.6001e+09	1.91794e+09	1.13445e+09	7.87048e+08	1.01748e+09	3.79495e+08	7.71446e+08	1.19056e+09	5.20088e+08	1.40902e+09	8.30798e+08	7.25502e+07	1.57224e+08
GVM[+16]LLLSDSTNSHK[+42]SGTTPSESTIAPAFDTLFK		K-337	3	1170.92	180368192	1.41815e+08	1.41173e+08	1.57334e+08	1.43623e+08	2.50539e+08	2.12943e+08	2.8569e+08	2.24768e+08	2.12997e+08	3.5773e+08	2.02222e+08	3.34784e+08	2.11115e+08	1.78792e+08	4.79149e+08	5.19202e+08	2.03993e+08
VAYQEFDNIHVSGHAAQEEQK[+42]LM[+16]LR		K-511	4	743.615	1113146112	9.58534e+08	1.78966e+09	8.06602e+08	6.49167e+08	7.54364e+08	7.62259e+08	4.45015e+08	2.91359e+08	3.9044e+08	8.25945e+07	2.52734e+08	4.2624e+08	1.47053e+08	4.22826e+08	2.71233e+08	1.70486e+07	3.53364e+07
QTAISC[+57]GVPEK[+42]NIYLM[+16]EDGDQVEVGPAFIK		K-547	3	1122.88	204940960	1.77609e+08	3.22431e+08	1.67872e+08	1.24291e+08	1.24399e+08	4.50402e+07	4.31999e+07	7.39272e+07	3.10389e+07	5.81063e+07	6.51289e+07	4.17773e+07	3.87767e+07	3.86389e+07	3.6419e+07	2.03002e+07	2.22297e+07
QALLESSQFSSLGLVGFKDEK[+42]HLIK		K-634	4	704.885	123872928	1.21432e+08	9.88165e+07	1.4111e+08	1.81086e+08	1.87525e+08	1.55647e+08	1.48586e+08	1.31765e+08	1.28731e+08	1.9477e+08	1.8247e+08	1.58509e+08	8.73922e+07	1.24463e+08	1.48441e+08	1.55185e+08	1.35272e+08
EIQGGLEM[+16]LLK[+42]SSNAEILNNPK		K-649	2	1228.64	185604320	2.95499e+08	4.30568e+08	3.46973e+08	4.70727e+08	4.55253e+08	7.98471e+06	2.79298e+07	2.26575e+06	1.16122e+07	0	3.94233e+06	2.74071e+07	8.97358e+06	2.17856e+07	1.52908e+07	4.10676e+06	5.92464e+06
EIQGGLEM[+16]LLK[+42]SSNAEILNNPK		K-649	3	819.428	3534315264	4.93048e+09	5.52954e+09	4.81e+09	9.21642e+09	7.76554e+09	2.52442e+08	1.83621e+08	1.19766e+08	1.4059e+08	5.28365e+07	7.2993e+07	2.20541e+08	8.49794e+07	1.76695e+08	9.38189e+07	6.05795e+07	3.89197e+07
4- Simplified table
Remark 1: for peptides containing K-649 acetylation, only the +3 charge state was considered in this table. This form was chosen as the reference of the acetylated peptide because of a higher intensity.
Remark 2: for peptides containing K-323 acetylation, only the LAHYGEK[+42]GVM[+16]LLLSDSTNSHK peptide was considered in this table. This form was chosen as the reference of the acetylated peptide because of a higher intensity.
PeptideModifiedSequence	PeptideNote	Acetyl K-site	Charge	m/z	Gel_AT_expo-1	Gel_AT_expo-2	Gel_AT_expo-3	Gel_AT_Stat-1	Gel_AT_Stat-2	Gel_AT_Stat-3	Delta_615-1	Delta_615-2	Delta_615-3	Delta_1270-1	Delta_1270-2	Delta_1270-3	Delta_221-1	Delta_221-2	Delta_221-3	Delta_pta_ackA-1	Delta_pta_ackA-2	Delta_pta_ackA-3
SM[+16]EK[+42]NLDIAR		K-397	2	617.808	2031388032	1.93666e+09	2.99774e+09	1.33956e+09	8.55419e+08	1.17563e+09	1.20452e+09	6.0138e+08	4.78076e+08	7.31011e+07	1.89014e+08	3.25666e+08	5.37239e+08	2.10671e+08	7.67121e+08	4.40186e+08	8.9109e+06	8.88356e+07
IQVEHLNPHYK[+42]M[+16]NLNSK		K-134	4	531.523	900485632	7.87185e+08	1.39623e+09	6.91914e+08	5.59639e+08	6.65859e+08	8.09219e+08	5.1609e+08	3.71011e+08	5.61825e+08	1.37335e+08	2.59118e+08	4.13279e+08	2.16923e+08	7.4638e+08	3.18729e+08	2.52353e+06	6.63705e+07
M[+16]NLNSK[+42]ASVK		K-140	2	575.3	121722144	1.71596e+08	1.07026e+08	1.67418e+08	2.36135e+08	2.47724e+08	1.21235e+08	9.64945e+07	2.18402e+08	1.13356e+08	1.28177e+08	1.1539e+08	1.03623e+08	1.01705e+08	7.94932e+07	1.17876e+08	1.58887e+08	1.31423e+08
LAHYGEK[+42]GVMLLLSDSTNSHK		K-323	4	586.301	278677504	3.19877e+08	4.7099e+08	2.97638e+08	3.22886e+08	4.09085e+08	4.31718e+08	2.51969e+08	1.84685e+08	2.73435e+08	2.99276e+07	1.21612e+08	2.82229e+08	9.29515e+07	2.71824e+08	2.05416e+08	4.91356e+07	5.46146e+07
LAHYGEK[+42]GVM[+16]LLLSDSTNSHK		K-323	4	590.299	2020413440	2.06699e+09	3.34652e+09	1.63846e+09	1.71788e+09	1.6001e+09	1.91794e+09	1.13445e+09	7.87048e+08	1.01748e+09	3.79495e+08	7.71446e+08	1.19056e+09	5.20088e+08	1.40902e+09	8.30798e+08	7.25502e+07	1.57224e+08
GVM[+16]LLLSDSTNSHK[+42]SGTTPSESTIAPAFDTLFK		K-337	3	1170.92	180368192	1.41815e+08	1.41173e+08	1.57334e+08	1.43623e+08	2.50539e+08	2.12943e+08	2.8569e+08	2.24768e+08	2.12997e+08	3.5773e+08	2.02222e+08	3.34784e+08	2.11115e+08	1.78792e+08	4.79149e+08	5.19202e+08	2.03993e+08
VAYQEFDNIHVSGHAAQEEQK[+42]LM[+16]LR		K-511	4	743.615	1113146112	9.58534e+08	1.78966e+09	8.06602e+08	6.49167e+08	7.54364e+08	7.62259e+08	4.45015e+08	2.91359e+08	3.9044e+08	8.25945e+07	2.52734e+08	4.2624e+08	1.47053e+08	4.22826e+08	2.71233e+08	1.70486e+07	3.53364e+07
QTAISC[+57]GVPEK[+42]NIYLM[+16]EDGDQVEVGPAFIK		K-547	3	1122.88	204940960	1.77609e+08	3.22431e+08	1.67872e+08	1.24291e+08	1.24399e+08	4.50402e+07	4.31999e+07	7.39272e+07	3.10389e+07	5.81063e+07	6.51289e+07	4.17773e+07	3.87767e+07	3.86389e+07	3.6419e+07	2.03002e+07	2.22297e+07
QALLESSQFSSLGLVGFKDEK[+42]HLIK		K-634	4	704.885	123872928	1.21432e+08	9.88165e+07	1.4111e+08	1.81086e+08	1.87525e+08	1.55647e+08	1.48586e+08	1.31765e+08	1.28731e+08	1.9477e+08	1.8247e+08	1.58509e+08	8.73922e+07	1.24463e+08	1.48441e+08	1.55185e+08	1.35272e+08
EIQGGLEM[+16]LLK[+42]SSNAEILNNPK		K-649	3	819.428	3534315264	4.93048e+09	5.52954e+09	4.81e+09	9.21642e+09	7.76554e+09	2.52442e+08	1.83621e+08	1.19766e+08	1.4059e+08	5.28365e+07	7.2993e+07	2.20541e+08	8.49794e+07	1.76695e+08	9.38189e+07	6.05795e+07	3.89197e+07
		CV table		Acetyl K-site	Gel_AT_expo	Gel_AT_Stat	Delta_615	Delta_1270	Delta_221	Delta_pta_ackA
				K-397	0.252886	0.219163	0.510606	0.645263	0.553695	1.27952
				K-134	0.315105	0.109631	0.394795	0.68428	0.583305	1.29409
				K-140	0.253613	0.19995	0.443261	0.0675333	0.141266	0.153571
				K-323	0.284017	0.170266	0.441211	0.868184	0.493364	0.860598
				K-323	0.303693	0.0363596	0.452636	0.445157	0.445454	1.17529
				K-337	0.145329	0.316459	0.16189	0.337043	0.340833	0.428155
				K-511	0.343427	0.108846	0.480716	0.637423	0.48251	1.31423
				K-547	0.32744	0.180985	0.318815	0.350035	0.0446384	0.334478
				K-634	0.120442	0.147999	0.0844168	0.208231	0.288115	0.0692275
				K-649	0.219476	0.309144	0.358133	0.517577	0.430357	0.429123
