# Supplementary material for: Acetylation regulates the oligomerization state and activity of RNase J, the Helicobacter pylori major ribonuclease
Source: Nat Commun. 2023 Dec 6;14:8072. doi: 10.1038/s41467-023-43825-8 (PMC10700544; doi:10.1038/s41467-023-43825-8)
Supplement: Supplementary file 4 — Supplementary Data 2 [file 41467_2023_43825_MOESM4_ESM.xlsx]

## Sheet: Supplementary Data 2. Strains 
Supplementary Data 2. Strains and plasmids used in this study.
Strains	Relevant characteristics	Reference
Escherichia coli
XL1-Blue	recA1 endA1 gyrA96 thi-1 hsdR17 supE44 relA1 lac [F proAB lacIqZΔM15 Tn10 (Tetr)]	Commercially available strain (Agilent Technologies)
Bli5	F- mcrA Δ( mrr-hsd RMS-mcrBC)	(Munier et al., 1991)
	Φ80lacZΔM15 ΔlacX74 recA1
	araD139 Δ(ara leu)7697 galU galK rpsL (StrR) endA1 nupG, CmR
BTH101	Strain for two hybrid assays: F-,	(Karimova et al., 1998)
	cya-99, araD139, galE15, galK16, rpsL1 (StrR), hsdR2, mcrA1, mcrB1
C43(DE3)	Strain for protein purification:	(Miroux & Walker, 1996)
	F– ompT gal dcm hsdSB (rB- mB-)(lDE3)
Helicobacter pylori
B128	Sequenced parental strain	(Farnbacher et al., 2010;
		McClain et al., 2009)
B128 RNase J-FLAG	ApraR, fusion protein RNase J-FLAG	(Tejada-Arranz et al., 2020)
B128 RNase J-FLAG	CmR, ApraR	This work
∆rimI::apra
B128 RNase J-FLAG	CmR, ApraR	This work
∆hpb8_1270::apra
B128 RNase J-FLAG	CmR, ApraR	This work
∆pta-ackA::apra
B128 pILL2157-RNase J	CmR	This work
B128 pILL2157-RNase J K134A	CmR	This work
B128 pILL2157-RNase J K323A	CmR	This work
B128 pILL2157-RNase J K337A	CmR	This work
B128 pILL2157-RNase J K397A	CmR	This work
B128 pILL2157-RNase J K511A	CmR	This work
B128 pILL2157-RNase ' K547A	CmR	This work
B128 pILL2157-RNase ' K634A	CmR	This work
B128 pILL2157-RNase ' K649A	CmR	This work
B128 pILL2157-RNase ' ∆rnj::km	CmR, KmR	This work
B128 pILL2157-RNase ' K134A ∆rnj::km	CmR, KmR	This work
B128 pILL2157-RNase ' K323A ∆rnj::km	CmR, KmR	This work
B128 pILL2157-RNase ' K337A ∆rnj::km	CmR, KmR	This work
B128 pILL2157-RNase ' K397A ∆rnj::km	CmR, KmR	This work
B128 pILL2157-RNase ' K511A ∆rnj::km	CmR, KmR	This work
B128 pILL2157-RNase ' K547A ∆rnj::km	CmR, KmR	This work
B128 pILL2157-RNase ' K634A ∆rnj::km	CmR, KmR	This work
B128 pILL2157-RNase ' K649A ∆rnj::km	CmR, KmR	This work
B128 pILL2157-RNase ' ∆rnj::km ∆rhpA::apra	CmR, KmR, ApraR	(El Mortaji et al., 2018)
Plasmid	Resistance	Reference
pET28(a+)	Expression vector KmR	Commercial plasmid (Novagen)
pET28-RNase J-His	KmR	This work
pET28-RNase J K649A- His	KmR	This work
pET28-RNase J K649R- His	KmR	This work
pET28-RNase J K649Q- His	KmR	This work
pET28-RNase J D299A- His	KmR	This work
pET28-RhpA-His	KmR	This work
pExp-xMBP-TEV-CHis	Expression vector AmpR	This work
pExp-MBP	Expression vector AmpR	Addgene #112568
pExp-xMBP-TEV-RNJ -	AmpR	This work
CHis
pExp-xMBP-TEV- RNJ_D299A-CHis	AmpR	This work
pExp-His-MBP-TEV- RhpA-SA	AmpR	This work
pILL2157	E. coli/H. pylori shuttle vector CmR	(Boneca et al., 2008)
pILL2157-RNase J	CmR	This work
pILL2157-RNase J K134A	CmR	This work
pILL2157-RNase J K323A	CmR	This work
pILL2157-RNase J K337A	CmR	This work
pILL2157-RNase J K397A	CmR	This work
pILL2157-RNase J K511A	CmR	This work
pILL2157-RNase J K547A	CmR	This work
pILL2157-RNase J K649A	CmR	This work
pUT18	AmpR	(Karimova et al., 1998)
pKNT25	KmR	(Karimova et al., 1998)
pUT18-RNase J	AmpR	This work
pKNT25-RNase J	KmR	This work
pKNT25-RNase J ∆Ct	KmR	This work
pKNT25-RNase J K611A	KmR	This work
pKNT25-RNase J E618A	KmR	This work
pKNT25-RNase J E634A	KmR	This work
pKNT25-RNase J E654A	KmR	This work
pKNT25-RNase J E660A	KmR	This work
pKNT25-RNase J E663A	KmR	This work
pKNT25-RNase J E595A	KmR	This work
pKNT25-RNase J E596A	KmR	This work
