# Supplementary material for: Acetylation regulates the oligomerization state and activity of RNase J, the Helicobacter pylori major ribonuclease
Source: Nat Commun. 2023 Dec 6;14:8072. doi: 10.1038/s41467-023-43825-8 (PMC10700544; doi:10.1038/s41467-023-43825-8)
Supplement: Supplementary file 5 — Supplementary Data 3 [file 41467_2023_43825_MOESM5_ESM.xlsx]

## Sheet: Supplementary Data 3
Supplementary Data 3: oligonucleotides used in this study.
Name	Sequence	Use
Chromosomal deletions
oATA267	TTTGATTTCATTCTTACAGG	fw oligo to amplify the upstream region to hpb8_615
oATA268	GTATTGCACGACATTGCACTCCGATTAACTTTTTAAAACCC	rv oligo to amplify the upstream region to hpb8_615, with a region complementary to the beginning of the apramycin cassette
oATA269	GCTGATACCTGGAGGGAATATTGGCGCATCCATTTGACACACG	fw oligo to amplify the downstream region to hpb8_615, with a region complementary to the end of the non-polar apramycin cassette
oATA270	GTTTTCTATAGTTAATTGACC	rv oligo to amplify the downstream region to hpb8_615
oATA271	CGTTTGCCAGAATTAGAGCC	fw oligo to amplify the upstream region to hpb8_1270
oATA272	GTATTGCACGACATTGCACTCCAACAACTCTCTTTTATTTCTTTAAC	rv oligo to amplify the upstream region to hpb8_1270 with a region complementary to the beginning of the apramycin cassette
oATA273	GCTGATACCTGGAGGGAATAATGATTTTTGGGGATTTTAAATATC	fw oligo to amplify the downstream region to hpb8_1270 with a region complementary to the end of the apramycin cassette
oATA274	AATTCAAAAAACAATTCCGG	rv oligo to amplify the downstream region to hpb8_1270
oLEM114	GGAGTGCAATGTCGTGCAATAC	Fw oligo to amplify the apramycin resistance cassette
oATA243	TATTCCCTCCAGGTATCAGCCAATCGACTGGCGAG	rv oligo to amplify the apramycin cassette with an RBS for non-polar deletions
oATA286	TAGGGTTGGGGTTTTTTCAAGC	fw oligo to amplify 500 bp upstream from the beginning of pta
oATA287	GTATTGCACGACATTGCACTCCGCCAATCTCCCTAAAATTATC	rv oligo to amplify 500 bp upstream from the beginning of pta, with a region complementary to the beginning of the apramycin cassette
oATA292	GCTGATACCTGGAGGGAATAAGGTTGTTTAATGAAAATGGTTC	fw oligo to amplify 500 bp downstream from the end of ackA, with a region complementary to the end of the apramycin cassete
oATA293	AAATTTTCGTATCGTAGCGC	rv oligo to amplify 500 bp downstream from the end of ackA
oLEM009	GGTACCCGGGTGACTAAC	Fw oligo to amplify the kanamycin resistance cassette
oLEM010	CATTATTCCCTCCAGGTAC	Rv oligo to amplify the kanamycin resistance cassette for non-polar deletions
pILL2157 constructs
oATA470	TTTGTTTGGAAGGAAAAGCAATGACTGATAACAACCATTATGAAAACAATGAAAGC	fw oligo to clone rnj into pILL2157, digested with NdeI, by isoT assembly
oATA471	ATTCGAGCTCGGTACCCGGGTCAAAAAGAATGGGCATGACAAATGATAGCC	rv oligo to clone rnj into pILL2157, digested with BamHI, by isoT assembly
oATA400	ATGAATCTAAACTCTAAAGC	fw oligo to introduce mutations in position 134 in RNase J
oATA403	GCTTTAGAGTTTAGATTCATCGCATAATGCGGGTTTAGATGC	rv oligo to introduce mutation K134A, aag402gcg, in RNase J
oATA517	GCGAGCGTTAAAATCACGCC	fw oligo to introduce mutations in residue 140 of RNase J
oATA520	GGCGTGATTTTAACGCTCGCTGCAGAGTTTAGATTCATCTTATAATG	rv oligo to introduce mutation K140A, aaa420gca, in RNase J
oATA404	GGGGTGATGCTTCTTTTAAGC	fw oligo to introduce mutations in position 323 in RNase J
oATA407	GCTTAAAAGAAGCATCACCCCCGCTTCGCCATAGTGCGCTAAACG	rv oligo to introduce mutation K323A, aag969gcg, in RNase J
oATA408	TCCGGGACCACGCCGAGTGAAAGC	fw oligo to introduce mutations in position 337 in RNase J
oATA411	GCTTTCACTCGGCGTGGTCCCGGATGCATGGGAGTTAGTGGAATCG	rv oligo to introduce mutation K337A, aaa1011gca, in RNase J
oATA412	AACCTAGACATCGCCAGAGAATTAGG	fw oligo to introduce mutations in position 397 in RNase J
oATA415	CCTAATTCTCTGGCGATGTCTAGGTTTGCTTCCATAGAACGCCCGATCAC	rv oligo to introduce mutation K397A, aaa1191gca, in RNase J
oATA416	CTCATGTTAAGACTCATTAAGC	fw oligo to introduce mutations in position 511 in RNase J
oATA419	GCTTAATGAGTCTTAACATGAGCGCTTGCTCTTCTTGAGCGG	rv oligo to introduce mutation K511A, aag1533gcg, in RNase J
oATA521	CATTTGATCAAAGAAATTCAAGG	fw oligo to introduce mutations in residue 634 of RNase J
oATA524	CCTTGAATTTCTTTGATCAAATGCGCTTCATCTTTAAAGCCCACAAGC	rv oligo to introduce mutation K634A, aag1902gcg, in RNase J
oATA297	TGCCAATAACATTTCTAATCCCC	rv oligo to amplify rnj 1-648 with extra nt to introduce mutation K649A, aaa1947gca
oATA298	GGGGATTAGAAATGTTATTGGCATCCAGCAACGCCGAAATTTTG	fw oligo to amplify rnj 650-691 with an overlapping region to oATA297 to introduce mutation K649A, aaa1947gca
pET28 constructs
oATA396	ATATCATATGGAGAATCTTTATTTTCAAGGAATGACTGATAACAACCATTATG	fw oligo to amplify rnj to introduce it in pET28a+ with NdeI restriction site and including a TEV site
oATA397	AGAGCTCGAGTCAAAAAGAATGGGCATGACAAATG	rv oligo to amplify rnj to introduce it in pET28a+ with XhoI restriction site
oATA420	TCCAGCAACGCCGA AATTTTG	fw oligo to introduce mutations in position 649 in RNase J with XhoI restriction site
oATA421	CAAAATTTCGGCGTTGCTGGATCTCAATAACATTTCTAATCC	rv oligo to introduce mutation K649R, aaa1947aga, in RNase J
oATA422	CAAAATTTCGGCGTT GCTGGATTGCAATA ACATTTCTAATCC	rv oligo to introduce mutation K649Q, aaa1947caa, in RNase J
oATA451	atatCATATGGAGAATCTTTATTTTCAAGGAATGGAATTGAATCAACCACCACTCC	fw oligo to amplify rhpA to introduce it in with NdeI restriction site and including a TEV restriction sitepET28a+
oATA090	AGAGCTCGAGTTAACGGCGTTTGGGTTTTTTAGAATGG	rv oligo to amplify rhpA to introduce it in pET28a+ with STOP codon and XhoI restriction site
HP_RNJ_ TEV_f	GAAAACCTGTACTTCCAGGGTTCTGGTACTGATAACAACCATTATGAAAACAATGAAAGC	fw oligo to amplify the rnj gene to introduce it in pExp-xMBP-TEV-CHis
HP_RNJ_ CHis_r	GGTGATGGTGATGAGGGCTCGAGCCAAAAGAATGGGCATGACAAATGATAGCCG	rv oligo to amplify the rnj gene to introduce it in pExp-xMBP-TEV-CHis
HP_RNJ_ D299A_fp	CACACCGGCGCTTTTAAAATCGATCACACCCCGGTGGAT	fw oligo to amplify the rnj-D2999A mutant gene to introduce it in pExp-xMBP-TEV-CHis
HP_RNJ_ D299A_rp	GATCGATTTTAAAAGCGCCGGTGTGAATGATGGTTCCAGC	Rv oligo to amplify the rnj-D2999A mutant gene to introduce it in pExp-xMBP-TEV-CHis
HP_RHPA _TEV_f	GAAAACCTGTACTTCCAGGGTAGCTCTGGTGAATTGAATCAACCACCACTCCCTACAG	fw oligo to amplify the rhpA gene to introduce it in pExp-MBP
HP_RhpA _SA_r	GGGTGGCTCCATGCGCTCGAGCCACGGCGTTTGGGTTTTTTAGAATGGTGG	rv oligo to amplify the rhpA gene to introduce it in pExp-MBP
pUT18 constructs
oATA046	GAGCTGCAGGATGACTGATAACAACCATTATGAAAACAATGAAAGC	fw oligo for cloning rnj in pKNT25, pUT18 and pUT18C in frame with T25/T18 in the PstI restriction site
oATA047	CTCGGTACCCGAAAAGAATGGGCATGACAAATGATAGCC	rv oligo for cloning rnj in double-hybrid plasmids in KpnI restriction site without the STOP codon, in frame with T25/T18
pKNT25 constructs
oATA216	CTCGGTACCCGGCTAGCGACTTCTTCTCTTTGTTGC	rv oligo for cloning ΔCt-rnj in two-hybrid plasmids in KpnI restriction site without the STOP codon, in frame with T25/T18
oATA295	TGCATTCACAAAAATCGTAGCCGC	rv oligo to amplify rnj 1-610 with extra nt to introduce mutation K611A, aaa1833gca
oATA296	GCGGCTACGATTTTTGTGAATGCAAACAAGCAAGCGCTTTTAG	fw oligo to amplify rnj 612-691 with an overlapping region to oATA295 to introduce mutation K611A, aaa1833gca
oATA299	cgcttcatctttaaagcccacaagc	rv oligo to amplify rnj 1-633 with extra nt to introduce mutation K634A, aag1902gcg
oATA300	GCTTGTGGGCTTTAAAGATGAAGCGCATTTGATCAAAGAAATTCAAGG	fw oligo to amplify rnj 635-691 with an overlapping region to oATA299 to introduce mutation K634A, aag1902gcg
oATA301	TGCAGGGTTATTCAAAATTTCG	rv oligo to amplify rnj 1-659 with extra nt to introduce mutation K660A, aaa1980gca
oATA302	CGAAATTTTGAATAA CCCTGCAAAATTAGAAGATCACACTCG	fw oligo to amplify rnj 661-691 with an overlapping region to oATA301 to introduce mutation K660A, aaa1980gca
oATA303	TGCTAAAAGCGCTTGCTTGTTTTTATTC	rv oligo to amplify rnj 1-617 with extra nt to introduce mutation E618A, gaa1854gca
oATA304	GAATAAAAACAAGCAAGCGCTTTTAGCAAGCTCTCAATTTTCCAGTTTAGG	fw oligo to amplify rnj 619-691 with an overlapping region to oATA303 to introduce mutation E618A, gaa1854gca
oATA305	TGCGGCGTTGCTGG ATTTCAATAAC	rv oligo to amplify rnj 1-653 with extra nt to introduce mutation E654A, gaa1962gca
oATA306	GTTATTGAAATCCAGCAACGCCGCAATTTTGAATAACCCTAAAAAATTAG	fw oligo to amplify rnj 655-691 with an overlapping region to oATA305 to introduce mutation E654A, gaa1962gca
oATA307	TGCTAATTTTTTAGGGTTATTC	rv oligo to amplify rnj 1-662 with extra nt to introduce mutation E663A, gaa1989gca
oATA308	GAATAACCCTAAAAAATTAGCAGATACACTCGTAATTTCATC	fw oligo to amplify rnj 664-691 with an overlapping region to oATA307 to introduce mutation E663A, gaa1989gca
oATA311	TGCTCTTTGTTGCACGATGCTTGTG	rv oligo to amplify rnj 1-594 with extra nt to introduce mutation E595A, gaa1785gca
oATA312	CACAAGCATCGTGCAACAAAGAGCAGAAGTCGCTAGCGCCGGGGTG	fw oligo to amplify rnj 596-691 with an overlapping region to oATA311 to introduce mutation E595A, gaa1785gca
oATA313	TGCTTCTCTTTGTTGCACGATGC	rv oligo to amplify rnj 1-595 with extra nt to introduce mutation E596A, gaa1788gca
oATA314	GCATCGTGCAACAAAGAGAAGCAGTCGCTAGCGCCGGGGTGTTTGC	fw oligo to amplify rnj 597-691 with an overlapping region to oATA313 to introduce mutation E596A, gaa1788gca
Ribonuclease activity tests (RNA oligos)
oMBL001	6-FAM-AAUCGUUAUGACUGAUAACAACCAAAUCGUUAUGACUGAUAACAACCA	RNA substrate labelled in 5’ forexoribonuclease activity tests
oMBL002	AAUCGUUAUGACUGAUAACAACCA-6-FAM	RNA substrate labelled in 3’ for endoribonuclease activity tests
oMBL004	GCUAUAGAGUAUAGCAGUUGAGUUAGAGAGGUAGAGAGUCUACCA-6-FAM	RNA substrate labelled in 3’ for endoribonuclease activity tests
