# Supplementary material for: Acetylation regulates the oligomerization state and activity of RNase J, the Helicobacter pylori major ribonuclease
Source: Nat Commun. 2023 Dec 6;14:8072. doi: 10.1038/s41467-023-43825-8 (PMC10700544; doi:10.1038/s41467-023-43825-8)
Supplement: Supplementary file 7 — Source Data [file 41467_2023_43825_MOESM7_ESM.zip]

Archive with 2 entries (2 files):
- Source_data_main_figures.xlsx
- Source_data_SI.xlsx
