# Supplementary material for: Acetylation regulates the oligomerization state and activity of RNase J, the Helicobacter pylori major ribonuclease
Source: Nat Commun. 2023 Dec 6;14:8072. doi: 10.1038/s41467-023-43825-8 (PMC10700544; doi:10.1038/s41467-023-43825-8)
Supplement: Supplementary file 7 — Source Data [file 41467_2023_43825_MOESM7_ESM.zip › Source_data_main_figures.xlsx]

## Sheet: Figure 2a
Figure 2a	RNase J sedimentation profile
S	normalized distribution c(s) 637.5 nM	normalized distribution c(s) 965.3 nM	normalized distribution c(s) 1.6 µM
3.03512	1.5254e-12	3.0218e-13	4.0954e-13
3.08027	2.8764e-12	1.1676e-12	1.1474e-12
3.12542	5.1412e-13	3.4946e-13	2.7879e-13
3.17057	1.1679e-12	1.4246e-12	9.0879e-13
3.21572	2.3886e-12	4.3892e-13	2.4134e-13
3.26087	4.6684e-13	1.872e-12	8.5372e-13
3.30602	1.1269e-12	5.8718e-13	2.3793e-13
3.35117	2.3992e-12	2.6033e-13	8.8658e-13
3.39632	5.1268e-13	1.4207e-12	2.5619e-13
3.44147	1.2758e-12	5.1983e-13	9.961e-13
3.48662	2.778e-12	2.675e-13	2.9417e-13
3.53177	5.5027e-13	1.676e-12	1.1855e-12
3.57692	1.4602e-12	6.6433e-13	3.5695e-13
3.62207	3.2916e-12	3.7904e-13	1.4813e-12
3.66722	6.6683e-13	3.5175e-13	4.496e-13
3.71237	1.8367e-12	3.1243e-12	1.9112e-13
3.75752	4.2335e-13	2.4189e-11	9.9718e-13
3.80268	1.3001e-12	1.6478e-10	3.4952e-13
3.84783	3.24e-12	9.8769e-10	1.6756e-12
3.89298	7.0604e-13	5.2605e-09	5.6163e-13
3.93813	2.1493e-12	2.4933e-08	2.6819e-13
3.98328	5.2731e-13	1.0474e-07	1.5508e-12
4.02843	1.7723e-12	3.9847e-07	5.7456e-13
4.07358	4.6526e-13	1.3678e-06	5.9481e-13
4.11873	1.6765e-12	4.2647e-06	2.1449e-12
4.16388	4.6099e-13	1.2232e-05	1.6058e-11
4.20903	1.7555e-12	3.2183e-05	1.0687e-10
4.25418	5.0074e-13	7.8709e-05	6.2732e-10
4.29933	1.9969e-12	0.00017859	3.3204e-09
4.34448	2.6461e-12	0.00037997	1.5707e-08
4.38963	2.0618e-13	0.00076039	6.7912e-08
4.43478	1.9916e-11	0.0014447	2.641e-07
4.47993	1.3186e-10	0.0025879	9.403e-07
4.52508	7.9591e-10	0.0044374	3.0933e-06
4.57023	4.3793e-09	0.007265	9.3132e-06
4.61538	2.1962e-08	0.01145	2.5931e-05
4.66054	1.0092e-07	0.017407	6.8303e-05
4.70569	4.2383e-07	0.025646	0.00016699
4.75084	1.6495e-06	0.03662	0.0003822
4.79599	5.8572e-06	0.050714	0.00083047
4.84114	1.9294e-05	0.068624	0.0016853
4.88629	5.8541e-05	0.090839	0.003301
4.93144	0.00016469	0.11796	0.006055
4.97659	0.00042909	0.14988	0.010762
5.02174	0.00105096	0.18683	0.01825
5.06689	0.00240564	0.22964	0.029471
5.11204	0.00510976	0.27742	0.046196
5.15719	0.0102682	0.33211	0.069841
5.20234	0.0193904	0.38929	0.10002
5.24749	0.0346204	0.45269	0.14011
5.29264	0.0582331	0.51563	0.19122
5.33779	0.0934102	0.58356	0.24992
5.38294	0.141028	0.65242	0.32492
5.42809	0.20545	0.71359	0.40366
5.47324	0.283736	0.77691	0.49242
5.51839	0.373733	0.83389	0.57827
5.56355	0.478669	0.88859	0.6703
5.6087	0.585348	0.93205	0.75194
5.65385	0.687788	0.95936	0.83022
5.699	0.783655	0.98341	0.89167
5.74415	0.868657	0.99599	0.94558
5.7893	0.939795	1	0.97898
5.83445	0.977798	0.98739	0.99883
5.8796	1	0.96583	1
5.92475	0.997294	0.93375	0.9812
5.9699	0.978545	0.89388	0.94913
6.01505	0.945206	0.85087	0.89743
6.0602	0.888338	0.79991	0.84394
6.10535	0.83126	0.74581	0.78325
6.1505	0.771428	0.68519	0.71495
6.19565	0.70084	0.6288	0.65083
6.2408	0.631733	0.57197	0.58106
6.28595	0.566195	0.51638	0.5163
6.3311	0.50576	0.4681	0.45509
6.37625	0.448344	0.41997	0.39932
6.4214	0.397261	0.37369	0.34717
6.46656	0.351151	0.33308	0.30263
6.51171	0.310706	0.29624	0.26133
6.55686	0.274651	0.26383	0.2266
6.60201	0.24406	0.2347	0.19536
6.64716	0.216605	0.20881	0.1694
6.69231	0.192932	0.1858	0.14538
6.73746	0.173116	0.16622	0.12718
6.78261	0.156123	0.14905	0.11069
6.82776	0.141536	0.13414	0.096907
6.87291	0.129072	0.12156	0.08536
6.91806	0.118618	0.11065	0.075593
6.96321	0.109801	0.1014	0.067267
7.00836	0.102458	0.093568	0.060567
7.05351	0.0961858	0.086689	0.054979
7.09866	0.0911875	0.081541	0.050389
7.14381	0.0871486	0.077072	0.046379
7.18896	0.083989	0.073422	0.043273
7.23411	0.0815588	0.070504	0.040652
7.27926	0.0798845	0.068529	0.038521
7.32441	0.0788408	0.066969	0.037153
7.36957	0.0784282	0.066292	0.036009
7.41472	0.0783756	0.066067	0.03536
7.45987	0.0791447	0.066376	0.035187
7.50502	0.0805799	0.067424	0.03514
7.55017	0.0825354	0.069019	0.03558
7.59532	0.084933	0.071278	0.036304
7.64047	0.0878188	0.074109	0.037594
7.68562	0.0915133	0.077818	0.039055
7.73077	0.0957759	0.08236	0.040861
7.77592	0.100317	0.087291	0.043354
7.82107	0.106097	0.093546	0.046147
7.86622	0.112153	0.10042	0.049628
7.91137	0.119174	0.10904	0.053297
7.95652	0.126683	0.11861	0.058059
8.00167	0.135105	0.12923	0.063338
8.04682	0.144161	0.14107	0.069506
8.09197	0.15383	0.15508	0.07625
8.13712	0.164671	0.17029	0.084095
8.18227	0.175939	0.18694	0.092795
8.22742	0.187552	0.2064	0.10275
8.27258	0.20043	0.22678	0.11372
8.31773	0.213642	0.24941	0.12562
8.36288	0.226947	0.27451	0.13938
8.40803	0.240698	0.29995	0.15342
8.45318	0.255027	0.32792	0.1694
8.49833	0.268888	0.35764	0.18639
8.54348	0.282807	0.38909	0.20408
8.58863	0.296501	0.42078	0.223
8.63378	0.309623	0.45306	0.24317
8.67893	0.322023	0.48598	0.26336
8.72408	0.33313	0.51851	0.2847
8.76923	0.344002	0.5493	0.30498
8.81438	0.352643	0.57981	0.32603
8.85953	0.36059	0.6085	0.34629
8.90468	0.366208	0.63389	0.36566
8.94983	0.370722	0.65561	0.38409
8.99498	0.37296	0.67444	0.40121
9.04013	0.373546	0.68931	0.41632
9.08528	0.372333	0.70011	0.42913
9.13043	0.369365	0.70568	0.43979
9.17559	0.364165	0.7087	0.44881
9.22074	0.357501	0.70519	0.45438
9.26589	0.348934	0.69744	0.45766
9.31104	0.339741	0.68621	0.45862
9.35619	0.32849	0.67183	0.45707
9.40134	0.316281	0.65396	0.45323
9.44649	0.303391	0.63105	0.44763
9.49164	0.289932	0.6076	0.44009
9.53679	0.275907	0.58115	0.429
9.58194	0.261582	0.55353	0.41785
9.62709	0.246904	0.5241	0.40582
9.67224	0.232479	0.49552	0.39197
9.71739	0.218055	0.46628	0.37729
9.76254	0.20391	0.43665	0.36205
9.80769	0.189985	0.40903	0.34693
9.85284	0.176793	0.3812	0.33129
9.89799	0.163808	0.35404	0.3163
9.94314	0.151714	0.3287	0.30104
9.98829	0.140002	0.30433	0.28612
10.0334	0.129148	0.28164	0.27109
10.0786	0.118838	0.26011	0.25715
10.1237	0.109328	0.24015	0.24417
10.1689	0.100193	0.22142	0.23105
10.214	0.0919367	0.20437	0.21908
10.2592	0.0842621	0.18859	0.20711
10.3043	0.0771305	0.17396	0.19649
10.3495	0.0705316	0.16063	0.18555
10.3946	0.0645159	0.14837	0.17616
10.4398	0.0590799	0.13712	0.16696
10.485	0.0540203	0.12692	0.15783
10.5301	0.0493888	0.11758	0.14982
10.5753	0.0452182	0.10911	0.14212
10.6204	0.0414082	0.10133	0.13486
10.6656	0.0379591	0.094415	0.12813
10.7107	0.0347987	0.087994	0.12156
10.7559	0.0319066	0.082194	0.11572
10.801	0.0293469	0.076893	0.10996
10.8462	0.0269779	0.071995	0.10448
10.8913	0.0248173	0.067631	0.099569
10.9365	0.0228675	0.063639	0.094637
10.9816	0.0210897	0.060023	0.089869
11.0268	0.0194905	0.056597	0.08563
11.0719	0.0180363	0.053523	0.08129
11.1171	0.0167325	0.050742	0.077251
11.1622	0.0155239	0.048158	0.07339
11.2074	0.014437	0.045819	0.069547
11.2525	0.0134483	0.043641	0.06589
11.2977	0.01255	0.041662	0.062408
11.3428	0.0117325	0.039804	0.058946
11.388	0.0109851	0.038072	0.055657
11.4331	0.0103068	0.036469	0.052514
11.4783	0.009691	0.03496	0.049341
11.5234	0.0091273	0.033571	0.046396
11.5686	0.00861173	0.032305	0.043469
11.6137	0.00814783	0.031087	0.040641
11.6589	0.00772349	0.029952	0.038003
11.704	0.00733439	0.028869	0.035361
11.7492	0.00698041	0.027839	0.032867
11.7943	0.00665591	0.026886	0.030513
11.8395	0.00636473	0.025991	0.028213
11.8846	0.00609891	0.025125	0.026078
11.9298	0.00585446	0.024304	0.024039
11.9749	0.00563365	0.023528	0.022062

## Sheet: Figure 2b
Figure 2b	RhpA sedimentation profile
S	normalized distribution c(s) 882.3 nM	normalized distribution c(s) 1.3 µM	normalized distribution c(s) 2.2 µM
3.03512	0.844033	0.302834	0.722411
3.08027	0.857107	0.341262	0.75147
3.12542	0.868386	0.382808	0.78016
3.17057	0.88229	0.427836	0.80828
3.21572	0.894973	0.475309	0.839475
3.26087	0.909165	0.525082	0.868078
3.30602	0.923601	0.576748	0.892959
3.35117	0.935857	0.629161	0.916961
3.39632	0.947287	0.681302	0.939704
3.44147	0.959562	0.732336	0.957206
3.48662	0.970379	0.781347	0.974141
3.53177	0.980947	0.8285	0.985768
3.57692	0.988671	0.871109	0.997877
3.62207	0.994976	0.90881	0.999921
3.66722	0.999286	0.940239	1
3.71237	1	0.966106	0.993623
3.75752	0.999247	0.984433	0.986127
3.80268	0.995833	0.996018	0.976833
3.84783	0.988497	1	0.958466
3.89298	0.979019	0.996292	0.937856
3.93813	0.966084	0.986078	0.917786
3.98328	0.950464	0.970328	0.892234
4.02843	0.932144	0.947246	0.862581
4.07358	0.909429	0.918139	0.831108
4.11873	0.884556	0.884718	0.80072
4.16388	0.85708	0.847952	0.769885
4.20903	0.827882	0.807364	0.73976
4.25418	0.795808	0.764665	0.706933
4.29933	0.763083	0.720274	0.674574
4.34448	0.728341	0.674642	0.643606
4.38963	0.693358	0.630151	0.611582
4.43478	0.65775	0.584828	0.58223
4.47993	0.622115	0.541009	0.55231
4.52508	0.586201	0.498461	0.52364
4.57023	0.551761	0.456865	0.496918
4.61538	0.517104	0.418193	0.470914
4.66054	0.483994	0.381524	0.445744
4.70569	0.451572	0.346888	0.422506
4.75084	0.420461	0.31454	0.400481
4.79599	0.391181	0.284474	0.379032
4.84114	0.36346	0.257165	0.359267
4.88629	0.3372	0.231598	0.339909
4.93144	0.311927	0.208444	0.322485
4.97659	0.28855	0.187558	0.305772
5.02174	0.267538	0.168469	0.289625
5.06689	0.247207	0.151169	0.274772
5.11204	0.228476	0.135671	0.260815
5.15719	0.211474	0.121668	0.247511
5.20234	0.195928	0.10906	0.234764
5.24749	0.181364	0.0978011	0.223008
5.29264	0.168083	0.0878004	0.211668
5.33779	0.155726	0.0787217	0.201281
5.38294	0.144647	0.0707346	0.191225
5.42809	0.13427	0.0636965	0.181289
5.47324	0.125381	0.0573548	0.17213
5.51839	0.116839	0.0516346	0.163348
5.56355	0.109203	0.0465847	0.154975
5.6087	0.102116	0.042096	0.146949
5.65385	0.0957001	0.0382038	0.139136
5.699	0.0899043	0.0345973	0.131825
5.74415	0.084645	0.0314624	0.124751
5.7893	0.0799009	0.0286218	0.117686
5.83445	0.075563	0.0261054	0.111071
5.8796	0.071513	0.0238989	0.104804
5.92475	0.0678836	0.021891	0.0987748
5.9699	0.0645971	0.0201085	0.0927807
6.01505	0.0616396	0.0185102	0.0871786
6.0602	0.0588916	0.0170582	0.0819049
6.10535	0.0563345	0.0157953	0.0766927
6.1505	0.0541542	0.0146207	0.0717974
6.19565	0.0519913	0.0136104	0.0670773
6.2408	0.0501189	0.012685	0.0626807
6.28595	0.0484185	0.0118303	0.0585382
6.3311	0.0467599	0.0110795	0.0545236
6.37625	0.0453333	0.0103963	0.0507507
6.4214	0.0440445	0.00978028	0.0472227
6.46656	0.0428728	0.00923325	0.043941
6.51171	0.0417559	0.00873194	0.0408926
6.55686	0.0407483	0.00827385	0.037978
6.60201	0.0398249	0.00785912	0.035276
6.64716	0.0389889	0.00747779	0.0327913
6.69231	0.0382187	0.00714242	0.030483
6.73746	0.0375433	0.00683393	0.0283391
6.78261	0.036891	0.00655618	0.0263565
6.82776	0.0363064	0.00629972	0.024535
6.87291	0.0357805	0.00606787	0.0228386
6.91806	0.0352986	0.00585642	0.0212996
6.96321	0.0348485	0.00566734	0.0198848
7.00836	0.0344016	0.00549551	0.0185922
7.05351	0.0340361	0.00534276	0.0173875
7.09866	0.0336897	0.0051987	0.0162958
7.14381	0.0333869	0.0050721	0.0152971
7.18896	0.0330556	0.00495932	0.0143959
7.23411	0.0327833	0.00485795	0.0135631
7.27926	0.0324927	0.00476299	0.0128066
7.32441	0.0322683	0.00468325	0.0121158
7.36957	0.0320088	0.00461807	0.0114877
7.41472	0.0317616	0.00455525	0.010905
7.45987	0.0315282	0.00450134	0.010383
7.50502	0.0313097	0.00445625	0.00991043
7.55017	0.0310917	0.00442129	0.00948802
7.59532	0.0308765	0.00439034	0.00908243
7.64047	0.0306598	0.00436812	0.00873628
7.68562	0.030442	0.00435633	0.00841176
7.73077	0.0302279	0.00434554	0.00811759
7.77592	0.0300333	0.00434628	0.00785512
7.82107	0.0297594	0.00435081	0.0076153
7.86622	0.0295526	0.00435689	0.00739959
7.91137	0.0293289	0.00437504	0.00721441
7.95652	0.0290911	0.00439408	0.00703781
8.00167	0.028843	0.00441948	0.00688187
8.04682	0.0286077	0.00445336	0.00674602
8.09197	0.0283587	0.00449288	0.0066258
8.13712	0.0281173	0.00452965	0.00652049
8.18227	0.0278632	0.00457771	0.0064324
8.22742	0.02758	0.00462791	0.00634815
8.27258	0.0273525	0.00468258	0.00627565
8.31773	0.0270856	0.00474419	0.00622218
8.36288	0.0267846	0.00481338	0.00617432
8.40803	0.026493	0.0048816	0.00614021
8.45318	0.0262552	0.00495297	0.00611227
8.49833	0.025993	0.00503116	0.00609057
8.54348	0.0256997	0.00511391	0.00607829
8.58863	0.0253978	0.00520002	0.00607408
8.63378	0.0251305	0.00529223	0.00607542
8.67893	0.0248509	0.00538514	0.00608515
8.72408	0.0245684	0.00548489	0.0061008
8.76923	0.0242872	0.00558665	0.00612457
8.81438	0.0240136	0.00569091	0.00615318
8.85953	0.0237337	0.00579987	0.00617992
8.90468	0.0234407	0.00591469	0.00621876
8.94983	0.0231508	0.00602877	0.00626112
8.99498	0.0228868	0.0061498	0.00630407
9.04013	0.0226269	0.00627001	0.00635485
9.08528	0.0223453	0.00639289	0.00641088
9.13043	0.0220641	0.00652182	0.00646569
9.17559	0.0218126	0.00665375	0.00652524
9.22074	0.0215398	0.0067912	0.00658877
9.26589	0.0212792	0.00692582	0.00665559
9.31104	0.0209956	0.00706047	0.00672458
9.35619	0.020734	0.00720455	0.00679713
9.40134	0.0204768	0.00734958	0.00686681
9.44649	0.020242	0.00749422	0.0069453
9.49164	0.0199712	0.00764352	0.00702162
9.53679	0.0197275	0.00779467	0.0071038
9.58194	0.0194835	0.00794771	0.0071847
9.62709	0.0192475	0.00810435	0.00727199
9.67224	0.0190045	0.00826185	0.00735341
9.71739	0.0187861	0.00841916	0.00744087
9.76254	0.0185555	0.00858561	0.00753055
9.80769	0.0183255	0.00874924	0.0076199
9.85284	0.0181093	0.00890884	0.0077102
9.89799	0.0179163	0.00907968	0.00780298
9.94314	0.0177029	0.00924935	0.00789644
9.98829	0.0175091	0.00942162	0.007992
10.0334	0.0173122	0.00959472	0.00808958
10.0786	0.0171356	0.0097705	0.00818689
10.1237	0.0169598	0.00994816	0.00828598
10.1689	0.0167875	0.0101284	0.00838616
10.214	0.0166426	0.0103119	0.00849065
10.2592	0.0164959	0.0104957	0.00859161
10.3043	0.0163582	0.0106819	0.00869899
10.3495	0.0162291	0.010871	0.00880574
10.3946	0.0161117	0.0110611	0.00891611
10.4398	0.0160065	0.0112533	0.00902917
10.485	0.0159001	0.0114497	0.00913856
10.5301	0.0158159	0.0116427	0.00925184
10.5753	0.0157541	0.0118414	0.00937105
10.6204	0.0156826	0.0120442	0.0094945
10.6656	0.0156229	0.0122476	0.00961723
10.7107	0.0155827	0.0124526	0.00973531
10.7559	0.0155744	0.0126599	0.00986089
10.801	0.015539	0.0128691	0.0100026
10.8462	0.0155353	0.0130805	0.0101351
10.8913	0.0155588	0.0132927	0.0102743
10.9365	0.0155721	0.0135083	0.0104121
10.9816	0.0156067	0.013728	0.0105581
11.0268	0.0156645	0.0139509	0.010718
11.0719	0.0157271	0.0141738	0.0108664
11.1171	0.0157847	0.0143953	0.011025
11.1622	0.0158735	0.0146241	0.0111932
11.2074	0.0159975	0.0148588	0.0113616
11.2525	0.0161031	0.0150909	0.011541
11.2977	0.0162336	0.0153288	0.011724
11.3428	0.0163721	0.0155722	0.0119115
11.388	0.0165499	0.0158177	0.0121055
11.4331	0.0167275	0.0160675	0.0123102
11.4783	0.0169017	0.0163202	0.0125172
11.5234	0.017114	0.0165808	0.0127343
11.5686	0.0173352	0.0168538	0.0129602
11.6137	0.0175683	0.0171227	0.0131908
11.6589	0.0178037	0.0174024	0.0134347
11.704	0.0180732	0.0176836	0.0136871
11.7492	0.0183718	0.0179788	0.0139492
11.7943	0.0186636	0.01829	0.0142221
11.8395	0.0189744	0.0186049	0.0144983
11.8846	0.0193264	0.018931	0.0147905
11.9298	0.0196581	0.0192728	0.0151054
11.9749	0.0200255	0.0196246	0.0154202

## Sheet: Figure 3a
Figure 3A. Two hybrid values of RNase J self-interaction
Beta-galactosidase units (Miller Units) for each replicate
pUT18+pKNT25	pUT18+pKNT25.rnj	pUT18.rnj+pKNT25	pUT18.rnj+pKNT25.rnj	pUT18.rnj+pKNT25.dCt.rnj	pUT18.rnj+pKNT25.rnj.K611A	pUT18.rnj+pKNT25.rnj.K649A	pUT18.rnj+pKNT25.rnj.K634A	pUT18.rnj+pKNT25.rnj.K660A	pUT18.rnj+pKNT25.rnj.E618A	pUT18.rnj+pKNT25.rnj.E654A	pUT18.rnj+pKNT25.rnj.E663A	pUT18.rnj+pKNT25.rnj.E595A	pUT18.rnj+pKNT25.rnj.E596A
67.4724	69.4899	58.0366	822.325	243.313	471.479	123.63	624.166	160.93	185.605	112.061	174.124	513.988	336.85
65.6435	64.8012	57.0564	266.903	111.403	397.079	100.786	280.615	204.573	191.551	264.694	171.864	423.035	323.421
67.0038	62.5122	57.0533	790.31	115.305	617.281	104.183	367.68	150.787	221.12	152.171	221.489	450.885	299.346
66.847	55.7229	53.5927	323.374	258.837	513.986	95.4299	297.894	170.605	315.336	358.816	170.773	418.612	484.348
69.3227	54.6809	57.3049	422.267	99.4278	523.828	280.358	299.124	171.94	191.192	131.37	169.345	905.138	851.681
62.1235	58.1718	57.1806	293.994	140.44	476.65	82.8347	409.36	452.123	224.613	254.164	147.109	465.74	347.502
			427.646								176.666	525.285	608.445
			376.688								203.539	480.844	277.237
			430.504
			414.613
			334.782
			410.378
			333.79
			331.442

## Sheet: Figure 3b
Figure 3b	RNase J K649A sedimentation profile
S	normalized distribution c(s) RNase J WT	normalized distribution c(s) RNase J K649A
3.03512	4.0954e-13	0.935391
3.08027	1.1474e-12	1.14453
3.12542	2.7879e-13	0.93197
3.17057	9.0879e-13	0.620903
3.21572	2.4134e-13	0.306343
3.26087	8.5372e-13	0.152862
3.30602	2.3793e-13	0.0624039
3.35117	8.8658e-13	0.0265198
3.39632	2.5619e-13	0.0114749
3.44147	9.961e-13	0.00510015
3.48662	2.9417e-13	0.00276665
3.53177	1.1855e-12	0.00159568
3.57692	3.5695e-13	0.00101897
3.62207	1.4813e-12	0.00075223
3.66722	4.496e-13	0.00061819
3.71237	1.9112e-13	0.00058005
3.75752	9.9718e-13	0.00059851
3.80268	3.4952e-13	0.0007658
3.84783	1.6756e-12	0.00101368
3.89298	5.6163e-13	0.00140403
3.93813	2.6819e-13	0.00205191
3.98328	1.5508e-12	0.00321173
4.02843	5.7456e-13	0.00497963
4.07358	5.9481e-13	0.00857232
4.11873	2.1449e-12	0.0142745
4.16388	1.6058e-11	0.0223199
4.20903	1.0687e-10	0.0354874
4.25418	6.2732e-10	0.05577
4.29933	3.3204e-09	0.0779822
4.34448	1.5707e-08	0.10905
4.38963	6.7912e-08	0.151075
4.43478	2.641e-07	0.187902
4.47993	9.403e-07	0.241019
4.52508	3.0933e-06	0.27453
4.57023	9.3132e-06	0.298216
4.61538	2.5931e-05	0.319977
4.66054	6.8303e-05	0.357158
4.70569	0.00016699	0.339399
4.75084	0.0003822	0.337953
4.79599	0.00083047	0.324794
4.84114	0.0016853	0.312396
4.88629	0.003301	0.274128
4.93144	0.006055	0.254793
4.97659	0.010762	0.224339
5.02174	0.01825	0.204151
5.06689	0.029471	0.182129
5.11204	0.046196	0.174424
5.15719	0.069841	0.151007
5.20234	0.10002	0.145237
5.24749	0.14011	0.134882
5.29264	0.19122	0.125646
5.33779	0.24992	0.118565
5.38294	0.32492	0.112242
5.42809	0.40366	0.112128
5.47324	0.49242	0.110803
5.51839	0.57827	0.111992
5.56355	0.6703	0.113293
5.6087	0.75194	0.111764
5.65385	0.83022	0.113279
5.699	0.89167	0.119277
5.74415	0.94558	0.123405
5.7893	0.97898	0.128039
5.83445	0.99883	0.128139
5.8796	1	0.1352
5.92475	0.9812	0.142179
5.9699	0.94913	0.145479
6.01505	0.89743	0.152794
6.0602	0.84394	0.156358
6.10535	0.78325	0.160184
6.1505	0.71495	0.163571
6.19565	0.65083	0.165085
6.2408	0.58106	0.166775
6.28595	0.5163	0.16757
6.3311	0.45509	0.167815
6.37625	0.39932	0.169334
6.4214	0.34717	0.169354
6.46656	0.30263	0.165657
6.51171	0.26133	0.166533
6.55686	0.2266	0.163283
6.60201	0.19536	0.161895
6.64716	0.1694	0.159334
6.69231	0.14538	0.155522
6.73746	0.12718	0.152109
6.78261	0.11069	0.154538
6.82776	0.096907	0.154294
6.87291	0.08536	0.151073
6.91806	0.075593	0.147759
6.96321	0.067267	0.150916
7.00836	0.060567	0.150163
7.05351	0.054979	0.152634
7.09866	0.050389	0.151348
7.14381	0.046379	0.156124
7.18896	0.043273	0.163211
7.23411	0.040652	0.164989
7.27926	0.038521	0.159745
7.32441	0.037153	0.167731
7.36957	0.036009	0.177798
7.41472	0.03536	0.17383
7.45987	0.035187	0.188631
7.50502	0.03514	0.187024
7.55017	0.03558	0.203628
7.59532	0.036304	0.207833
7.64047	0.037594	0.215451
7.68562	0.039055	0.224384
7.73077	0.040861	0.253742
7.77592	0.043354	0.255001
7.82107	0.046147	0.267098
7.86622	0.049628	0.287671
7.91137	0.053297	0.286664
7.95652	0.058059	0.31931
8.00167	0.063338	0.330462
8.04682	0.069506	0.334562
8.09197	0.07625	0.369451
8.13712	0.084095	0.405855
8.18227	0.092795	0.397367
8.22742	0.10275	0.437802
8.27258	0.11372	0.467476
8.31773	0.12562	0.492423
8.36288	0.13938	0.522016
8.40803	0.15342	0.540887
8.45318	0.1694	0.585191
8.49833	0.18639	0.61358
8.54348	0.20408	0.644872
8.58863	0.223	0.668156
8.63378	0.24317	0.713138
8.67893	0.26336	0.756136
8.72408	0.2847	0.798756
8.76923	0.30498	0.825116
8.81438	0.32603	0.864883
8.85953	0.34629	0.889725
8.90468	0.36566	0.927912
8.94983	0.38409	0.945794
8.99498	0.40121	0.973703
9.04013	0.41632	0.992152
9.08528	0.42913	0.999725
9.13043	0.43979	1
9.17559	0.44881	0.99919
9.22074	0.45438	0.985405
9.26589	0.45766	0.964377
9.31104	0.45862	0.935359
9.35619	0.45707	0.893712
9.40134	0.45323	0.855297
9.44649	0.44763	0.796648
9.49164	0.44009	0.741591
9.53679	0.429	0.705155
9.58194	0.41785	0.643266
9.62709	0.40582	0.58937
9.67224	0.39197	0.525543
9.71739	0.37729	0.477888
9.76254	0.36205	0.424384
9.80769	0.34693	0.378287
9.85284	0.33129	0.344721
9.89799	0.3163	0.303184
9.94314	0.30104	0.263771
9.98829	0.28612	0.239011
10.0334	0.27109	0.212863
10.0786	0.25715	0.189628
10.1237	0.24417	0.16985
10.1689	0.23105	0.150429
10.214	0.21908	0.134742
10.2592	0.20711	0.121825
10.3043	0.19649	0.110411
10.3495	0.18555	0.10317
10.3946	0.17616	0.0946675
10.4398	0.16696	0.0886312
10.485	0.15783	0.0843517
10.5301	0.14982	0.0797985
10.5753	0.14212	0.0780462
10.6204	0.13486	0.0749101
10.6656	0.12813	0.0742186
10.7107	0.12156	0.0732643
10.7559	0.11572	0.0737357
10.801	0.10996	0.0745458
10.8462	0.10448	0.0766218
10.8913	0.099569	0.0778651
10.9365	0.094637	0.0809946
10.9816	0.089869	0.084575
11.0268	0.08563	0.0888648
11.0719	0.08129	0.0919089
11.1171	0.077251	0.0974552
11.1622	0.07339	0.101783
11.2074	0.069547	0.105801
11.2525	0.06589	0.111271
11.2977	0.062408	0.114477
11.3428	0.058946	0.119953
11.388	0.055657	0.122064
11.4331	0.052514	0.122572
11.4783	0.049341	0.123572
11.5234	0.046396	0.120451
11.5686	0.043469	0.117616
11.6137	0.040641	0.110856
11.6589	0.038003	0.105801
11.704	0.035361	0.0967106
11.7492	0.032867	0.0865182
11.7943	0.030513	0.0772604
11.8395	0.028213	0.0657079
11.8846	0.026078	0.0558525
11.9298	0.024039	0.04519
11.9749	0.022062	0.035169
12.0201	0.020258	0.0269752
12.0652	0.018551	0.020578
12.1104	0.016916	0.0153653
12.1555	0.015418	0.0104262
12.2007	0.014036	0.00719388
12.2458	0.012746	0.00475672
12.291	0.011599	0.00310794
12.3361	0.010507	0.00194188
12.3813	0.0095168	0.00116821
12.4264	0.0086338	0.00069579
12.4716	0.0078104	0.00039207
12.5167	0.0070965	0.00021801
12.5619	0.0063824	0.00011856
12.607	0.0057957	6.1906e-05
12.6522	0.0052729	3.0874e-05
12.6973	0.0047642	1.594e-05
12.7425	0.0043277	7.5575e-06
12.7876	0.0039444	3.593e-06
12.8328	0.0036153	1.679e-06
12.8779	0.0033199	7.7552e-07
12.9231	0.003044	3.6092e-07
12.9682	0.0028151	1.5935e-07
13.0134	0.0026016	7.0496e-08
13.0585	0.0024274	3.1896e-08
13.1037	0.0022779	1.44e-08
13.1488	0.0021432	6.2805e-09
13.194	0.002029	2.8141e-09
13.2391	0.0019336	1.2664e-09
13.2843	0.0018538	6.1584e-10
13.3294	0.0017978	2.8828e-10
13.3746	0.0017513	1.3949e-10
13.4197	0.0017241	6.9768e-11
13.4649	0.0017054	3.5887e-11
13.51	0.0017119	1.9567e-11
13.5552	0.0017253	1.0805e-11
13.6003	0.0017613	6.3811e-12
13.6455	0.0018225	3.8934e-12
13.6906	0.0019046	2.675e-12
13.7358	0.0020107	1.845e-12
13.7809	0.0021423	1.3677e-12
13.8261	0.0023169	1.4557e-12
13.8712	0.0025362	1.6475e-12
13.9164	0.0028106	1.5379e-12
13.9615	0.0031573	1.5533e-12
14.0067	0.0035917	1.696e-12
14.0518	0.0041544	1.5924e-12
14.097	0.0048597	1.6689e-12
14.1421	0.0057601	2.3974e-12
14.1873	0.0069443	3.8541e-12
14.2324	0.0084835	6.9531e-12
14.2776	0.010519	1.3563e-11
14.3227	0.013237	3.0439e-11
14.3679	0.016898	7.3544e-11
14.413	0.021936	1.9833e-10
14.4582	0.028854	5.968e-10
14.5033	0.038572	2.0004e-09
14.5485	0.052427	7.6311e-09
14.5936	0.072259	3.1894e-08
14.6388	0.10118	1.4961e-07
14.6839	0.14382	8.0169e-07
14.7291	0.20785	4.7387e-06
14.7742	0.30492	3.1576e-05
14.8194	0.45343	0.00023314
14.8645	0.68437	0.00197331
14.9097	1.0512	0.018465
14.9548	1.6379	0.194324
15	5.1642	4.6834

## Sheet: Figure 3c
Figure 3b	RNase J K649R and Q sedimentation profile
S	normalized distribution c(s) RNase J WT	normalized distribution c(s) RNase J K649R	normalized distribution c(s) RNase J K649Q
3.03512	4.0954e-13	0.0636737	0.107808
3.08027	1.1474e-12	0.0664762	0.126496
3.12542	2.7879e-13	0.0681186	0.1461
3.17057	9.0879e-13	0.0687497	0.163762
3.21572	2.4134e-13	0.0683344	0.180324
3.26087	8.5372e-13	0.0669711	0.192944
3.30602	2.3793e-13	0.0650309	0.203573
3.35117	8.8658e-13	0.062575	0.208814
3.39632	2.5619e-13	0.0595043	0.209976
3.44147	9.961e-13	0.05626	0.206462
3.48662	2.9417e-13	0.0533027	0.202537
3.53177	1.1855e-12	0.0500511	0.196383
3.57692	3.5695e-13	0.047108	0.188724
3.62207	1.4813e-12	0.0443554	0.1815
3.66722	4.496e-13	0.0419001	0.172904
3.71237	1.9112e-13	0.0397509	0.163844
3.75752	9.9718e-13	0.0379797	0.156617
3.80268	3.4952e-13	0.036586	0.148704
3.84783	1.6756e-12	0.0354591	0.141943
3.89298	5.6163e-13	0.0349051	0.135519
3.93813	2.6819e-13	0.0346056	0.130309
3.98328	1.5508e-12	0.0346219	0.126098
4.02843	5.7456e-13	0.035361	0.123936
4.07358	5.9481e-13	0.0362715	0.121712
4.11873	2.1449e-12	0.0376374	0.120745
4.16388	1.6058e-11	0.0396592	0.121091
4.20903	1.0687e-10	0.0422683	0.12185
4.25418	6.2732e-10	0.0455351	0.122955
4.29933	3.3204e-09	0.0500893	0.12591
4.34448	1.5707e-08	0.0550117	0.128806
4.38963	6.7912e-08	0.0611874	0.132821
4.43478	2.641e-07	0.0686152	0.138225
4.47993	9.403e-07	0.0773594	0.144293
4.52508	3.0933e-06	0.0878586	0.151505
4.57023	9.3132e-06	0.100173	0.159768
4.61538	2.5931e-05	0.115028	0.168447
4.66054	6.8303e-05	0.132387	0.178433
4.70569	0.00016699	0.152233	0.188757
4.75084	0.0003822	0.175402	0.200139
4.79599	0.00083047	0.202785	0.21294
4.84114	0.0016853	0.232752	0.225373
4.88629	0.003301	0.267571	0.239037
4.93144	0.006055	0.3058	0.252248
4.97659	0.010762	0.348434	0.267048
5.02174	0.01825	0.394956	0.280124
5.06689	0.029471	0.445054	0.294469
5.11204	0.046196	0.498237	0.307695
5.15719	0.069841	0.554208	0.319485
5.20234	0.10002	0.610781	0.33161
5.24749	0.14011	0.667983	0.341494
5.29264	0.19122	0.724328	0.350721
5.33779	0.24992	0.778969	0.357403
5.38294	0.32492	0.830448	0.363087
5.42809	0.40366	0.87511	0.367239
5.47324	0.49242	0.915893	0.369297
5.51839	0.57827	0.94962	0.37163
5.56355	0.6703	0.974392	0.368569
5.6087	0.75194	0.994905	0.367611
5.65385	0.83022	1	0.362117
5.699	0.89167	0.998292	0.355226
5.74415	0.94558	0.990398	0.350809
5.7893	0.97898	0.972738	0.340678
5.83445	0.99883	0.951319	0.331808
5.8796	1	0.922528	0.32214
5.92475	0.9812	0.891543	0.311574
5.9699	0.94913	0.852607	0.301733
6.01505	0.89743	0.811026	0.288629
6.0602	0.84394	0.771835	0.277099
6.10535	0.78325	0.726367	0.267036
6.1505	0.71495	0.682758	0.255748
6.19565	0.65083	0.638866	0.245989
6.2408	0.58106	0.598838	0.234869
6.28595	0.5163	0.558447	0.225406
6.3311	0.45509	0.520595	0.215822
6.37625	0.39932	0.485439	0.207289
6.4214	0.34717	0.451036	0.198522
6.46656	0.30263	0.420126	0.19126
6.51171	0.26133	0.391687	0.184059
6.55686	0.2266	0.365905	0.179295
6.60201	0.19536	0.34209	0.173668
6.64716	0.1694	0.320973	0.169345
6.69231	0.14538	0.301457	0.164481
6.73746	0.12718	0.284002	0.161039
6.78261	0.11069	0.269232	0.157445
6.82776	0.096907	0.255861	0.156107
6.87291	0.08536	0.244022	0.155152
6.91806	0.075593	0.234121	0.153577
6.96321	0.067267	0.224917	0.153855
7.00836	0.060567	0.217736	0.155302
7.05351	0.054979	0.21222	0.156578
7.09866	0.050389	0.207147	0.158198
7.14381	0.046379	0.203626	0.161159
7.18896	0.043273	0.200988	0.164356
7.23411	0.040652	0.199362	0.1694
7.27926	0.038521	0.198636	0.175011
7.32441	0.037153	0.198943	0.180445
7.36957	0.036009	0.200356	0.1882
7.41472	0.03536	0.202788	0.195763
7.45987	0.035187	0.206158	0.20557
7.50502	0.03514	0.210223	0.216277
7.55017	0.03558	0.214758	0.229006
7.59532	0.036304	0.221229	0.242809
7.64047	0.037594	0.2281	0.256793
7.68562	0.039055	0.235893	0.274126
7.73077	0.040861	0.244735	0.292916
7.77592	0.043354	0.254395	0.312715
7.82107	0.046147	0.265203	0.335153
7.86622	0.049628	0.276828	0.358079
7.91137	0.053297	0.289112	0.384281
7.95652	0.058059	0.301935	0.413251
8.00167	0.063338	0.316489	0.442717
8.04682	0.069506	0.331737	0.475195
8.09197	0.07625	0.346599	0.508466
8.13712	0.084095	0.363327	0.542701
8.18227	0.092795	0.379998	0.581227
8.22742	0.10275	0.397048	0.618174
8.27258	0.11372	0.414447	0.657191
8.31773	0.12562	0.432146	0.696571
8.36288	0.13938	0.449498	0.736873
8.40803	0.15342	0.466826	0.774387
8.45318	0.1694	0.483275	0.811977
8.49833	0.18639	0.499424	0.848069
8.54348	0.20408	0.514456	0.881707
8.58863	0.223	0.528775	0.91187
8.63378	0.24317	0.541412	0.940006
8.67893	0.26336	0.553245	0.962135
8.72408	0.2847	0.56246	0.979154
8.76923	0.30498	0.570311	0.993064
8.81438	0.32603	0.576311	1
8.85953	0.34629	0.581095	0.997792
8.90468	0.36566	0.582667	0.994391
8.94983	0.38409	0.582284	0.98483
8.99498	0.40121	0.579783	0.965954
9.04013	0.41632	0.575766	0.945015
9.08528	0.42913	0.569448	0.914561
9.13043	0.43979	0.560886	0.883869
9.17559	0.44881	0.551112	0.846236
9.22074	0.45438	0.538718	0.809021
9.26589	0.45766	0.525191	0.763944
9.31104	0.45862	0.510904	0.720416
9.35619	0.45707	0.49551	0.676153
9.40134	0.45323	0.478989	0.630405
9.44649	0.44763	0.460759	0.582041
9.49164	0.44009	0.442973	0.536991
9.53679	0.429	0.424525	0.49369
9.58194	0.41785	0.404815	0.448347
9.62709	0.40582	0.386101	0.407101
9.67224	0.39197	0.367376	0.368936
9.71739	0.37729	0.349022	0.331228
9.76254	0.36205	0.330179	0.29802
9.80769	0.34693	0.312149	0.266176
9.85284	0.33129	0.295115	0.23638
9.89799	0.3163	0.277619	0.210598
9.94314	0.30104	0.26143	0.18638
9.98829	0.28612	0.24554	0.164957
10.0334	0.27109	0.230396	0.145606
10.0786	0.25715	0.216257	0.127349
10.1237	0.24417	0.202428	0.112922
10.1689	0.23105	0.18964	0.0985154
10.214	0.21908	0.17739	0.0867611
10.2592	0.20711	0.16581	0.075769
10.3043	0.19649	0.155258	0.0663852
10.3495	0.18555	0.145083	0.0583453
10.3946	0.17616	0.135503	0.0512354
10.4398	0.16696	0.126708	0.0447422
10.485	0.15783	0.118402	0.0394646
10.5301	0.14982	0.110782	0.0345102
10.5753	0.14212	0.103628	0.0303697
10.6204	0.13486	0.0969939	0.0268787
10.6656	0.12813	0.0907487	0.0235682
10.7107	0.12156	0.085062	0.0209019
10.7559	0.11572	0.0797052	0.0185562
10.801	0.10996	0.0747237	0.0163858
10.8462	0.10448	0.070001	0.0145899
10.8913	0.099569	0.0658053	0.0130486
10.9365	0.094637	0.0619437	0.0116547
10.9816	0.089869	0.0582418	0.0104795
11.0268	0.08563	0.0548269	0.00944295
11.0719	0.08129	0.0517002	0.00851657
11.1171	0.077251	0.0488075	0.00772082
11.1622	0.07339	0.0461087	0.00703792
11.2074	0.069547	0.0436	0.00639672
11.2525	0.06589	0.0412733	0.00585164
11.2977	0.062408	0.0391415	0.0054017
11.3428	0.058946	0.0371239	0.0049589
11.388	0.055657	0.0352789	0.00460752
11.4331	0.052514	0.0335643	0.00427463
11.4783	0.049341	0.0319806	0.00398083
11.5234	0.046396	0.0304763	0.00373284
11.5686	0.043469	0.0291012	0.00350947
11.6137	0.040641	0.0278427	0.00330452
11.6589	0.038003	0.0266641	0.0031376
11.704	0.035361	0.0255432	0.00298004
11.7492	0.032867	0.024539	0.00284355
11.7943	0.030513	0.023596	0.00273117
11.8395	0.028213	0.0227139	0.00262333
11.8846	0.026078	0.0219099	0.00253508
11.9298	0.024039	0.0211511	0.00245647
11.9749	0.022062	0.0204693	0.00239002

## Sheet: Figure 4a
Figure 4a.	RNase gels with 5'-labeled substrate.
RNase J WT	2020-07-17						RNase J D299A		2020-09-09
RNase J K649A	2020-11-09
							RNase J K649R	2020-09-11
RNase J K649Q	2020-09-15

## Sheet: Figure 4b
Figure 4b.	RNase gels with 3'-labeled substrate.
RNase J WT	2020-07-15						RNase J D299A
RNase J K649A		2020-11-04					RNase J K649R	2020-09-11
RNase J K649Q	2020-09-15

## Sheet: Figure 5c
Length (in um) of every counted H. pylori cell
B128	RNase J WT	RNase J WT + IPTG	RNase J K323A	RNase J K323A + IPTG	RNase J K547A	RNase J K547A + IPTG	RNase J K634A	RNase J K634A + IPTG	RNase J K134A	RNase J K134A + IPTG	RNase J K337A	RNase J K337A + IPTG	RNase J K397A	RNase J K397A + IPTG	RNase J K649A	RNase J K649A + IPTG	RNase J K511A	RNase J K511A + IPTG	RNase J K140A	RNase J K140A + IPTG
1.93494	1.96046	1.97143	3.02706	1.84366	2.43646	2.38256	2.82707	3.01973	2.06926	1.75668	1.56215	2.27976	3.35154	1.29394	2.31543	2.46562	3.5226	1.67333	2.32936	2.1657
1.41143	2.66516	2.58095	2.59087	1.56069	2.17625	1.93839	3.01566	2.22146	1.11003	3.90913	1.63393	1.5396	2.08596	2.81601	2.63848	1.99613	1.31361	1.97143	2.45916	2.11928
2.91021	2.34129	1.98153	2.31189	2.18461	2.8965	1.75703	1.82319	1.72341	2.21283	2.77864	1.35889	1.65183	1.56148	2.20271	3.6593	1.95446	2.09895	1.84667	2.00075	1.73536
1.3889	2.31239	1.74575	2.55485	2.72131	3.15924	2.6561	2.38577	1.68465	1.25292	2.77562	1.78068	3.64857	1.29083	2.17328	2.0614	1.70251	1.54982	1.74979	2.41058	1.80385
2.23651	2.31965	2.49008	2.6739	1.74676	4.38641	2.43552	1.91489	2.03109	1.3386	2.52099	1.06297	1.20671	1.44871	1.90481	2.38298	1.6938	2.70729	2.02518	1.57868	2.14748
3.51182	3.86452	1.53891	2.8488	1.2089	2.78013	1.40492	2.31003	1.351	1.4547	2.92082	1.22861	2.74755	1.9318	1.2266	2.17252	1.90738	2.1956	1.8601	3.10186	3.11637
4.0653	2.40457	1.42237	2.14798	1.87533	4.10299	1.91365	2.37345	3.164	1.66536	1.90878	1.9146	1.83398	1.40005	1.37903	2.72668	2.5493	1.39366	1.71674	2.03185	3.00492
2.94249	1.37227	2.11555	2.0287	2.01479	3.0347	1.95036	2.472	2.30358	1.63499	1.55343	1.06585	2.28999	1.31197	1.71097	2.18473	1.90512	1.39381	2.70074	2.46386	1.47396
2.87539	2.02938	1.79485	2.4414	1.35359	3.26287	1.70869	3.69929	2.64511	1.77133	1.85283	1.30289	1.91815	1.19926	1.56159	3.29309	3.95716	2.66211	1.63346	2.21866	2.61561
1.54292	3.95416	1.76015	2.74663	2.97131	2.64483	1.95093	2.17535	2.40844	2.0799	2.86778	1.28838	2.45459	1.80836	1.59987	2.77653	1.89975	2.01332	2.3439	1.99712	3.04551
3.81483	2.27165	1.32809	2.72711	2.01781	2.60628	1.87288	2.20548	2.51695	1.31855	1.96222	1.30414	2.1579	3.27382	1.59403	3.56871	1.88048	1.80255	1.76161	3.58637	2.74905
1.85919	1.48877	1.82395	1.2304	2.59293	4.53515	1.63268	2.0928	1.66066	1.2367	2.18312	1.19443	2.50154	1.46384	2.45702	3.44424	2.36699	2.83874	1.74846	2.69424	2.77102
2.3332	3.07795	2.05815	2.50973	1.92923	1.68125	1.8155	2.00539	1.70219	2.10413	1.9007	1.40973	2.12744	1.43414	3.02053	2.42449	1.60464	1.21459	2.52087	1.42658	1.95209
3.58485	2.06146	1.64738	1.66741	1.65316	3.72404	1.67581	1.67778	1.98663	1.98491	2.82238	1.41254	1.88118	1.30799	1.96753	1.96545	3.77551	1.5444	1.1666	3.46737	1.64651
2.19517	2.69385	1.59351	2.06168	2.30589	2.35017	2.69058	2.26583	1.45002	1.23628	1.44867	1.16625	2.46536	1.38836	1.88387	2.36274	2.53269	1.81235	1.28225	1.5135	1.25423
3.11162	2.25229	1.4033	2.49514	1.73395	2.69836	3.52709	2.58171	1.68222	1.35088	3.38934	1.70889	2.63352	1.48082	1.47538	1.92396	1.95152	2.48055	2.13151	1.978	2.21593
3.01174	2.35776	1.20735	2.91842	1.58753	1.61068	1.81864	1.73706	1.55253	1.57984	1.93486	1.80045	1.32249	1.31751	3.60505	2.20031	1.56639	1.58593	3.94859	1.67766	2.51882
2.31356	2.55273	2.25991	2.76782	1.36464	1.29034	1.66395	2.21959	1.804	1.79063	3.55906	1.22573	1.88834	1.27981	1.17464	2.21715	2.08554	3.32961	1.41955	1.87591	1.8095
1.4883	2.73482	2.20091	3.26476	2.01755	3.88054	1.66116	1.73682	1.55274	2.64713	2.33611	1.05219	2.82936	2.52091	2.32265	2.41366	1.81492	2.20758	2.48098	3.23651	2.79217
2.01473	2.93915	2.43804	2.32631	2.16455	3.40477	2.54325	2.82209	2.08492	1.26704	2.5574	1.29939	3.42758	1.57157	1.62615	2.11382	1.88838	2.59898	1.82955	3.54025	2.11416
1.27757	1.97004	1.72358	3.233	2.85171	2.92655	1.49429	1.51115	1.26299	1.56623	3.07155	2.16045	1.32	2.32769	1.24373	3.63583	2.53323	2.22958	2.90021	1.58948	1.85851
1.83344	3.57172	2.20344	2.76626	2.27729	2.60487	2.21525	2.47261	2.03564	1.96504	2.93359	1.36923	2.03673	2.13289	1.55329	2.55323	1.65323	2.23421	1.29047	3.77178	4.08039
1.20782	3.0811	2.13361	2.50586	1.90446	3.74837	1.68629	2.29338	1.81783	1.255	2.98023	2.86562	1.57766	6.06769	1.19037	2.93659	1.88829	1.55766	1.14888	2.27917	2.52545
1.34819	2.20167	1.54235	2.29478	1.66334	3.75603	2.19457	2.21023	2.00014	1.49805	2.40042	2.59507	2.9838	1.50002	1.26772	2.71655	1.80412	1.68627	2.3009	1.4585	2.25189
2.22131	2.14358	2.09887	2.28219	1.86444	2.33248	2.3	2.52386	2.13098	1.5372	2.16874	2.33119	2.38627	1.89121	2.94103	1.95226	2.06964	1.91266	2.13027	2.06936	2.95859
2.11277	1.49602	1.7829	3.43359	1.80482	2.67464	1.78112	2.86126	1.33126	2.25461	3.11073	1.09442	1.42219	2.13359	2.29118	4.71141	1.41933	1.79943	2.04741	1.23311	1.78188
1.98972	2.00839	1.91973	2.3502	1.46222	2.60368	2.05455	2.20396	2.05801	1.56656	2.10155	1.24473	1.80485	1.49072	2.70031	2.3128	1.91551	2.36132	2.72147	2.84767	1.84199
2.9259	1.85489	2.31091	1.33488	2.08476	2.49302	2.53879	1.68426	2.13942	2.07245	1.72529	1.38623	1.83463	1.57185	1.96221	2.79778	1.90178	2.04585	2.1671	1.83632	2.84201
2.24254	2.02848	1.76415	2.00713	2.11627	2.95295	2.67537	2.43533	2.55451	2.81515	1.294	1.57142	1.60258	1.66678	2.07662	2.37658	2.48759	2.31128	2.48375	2.2191	2.38314
1.56164	2.00901	1.74822	3.4533	1.49955	2.57461	1.99269	1.55738	2.20417	3.01171	1.79728	2.20356	1.22817	1.8273	1.34373	3.98722	2.37261	1.56188	2.76099	2.44062	2.45792
2.0731	1.75686	2.11691	2.26337	2.14773	2.82905	2.81272	2.56775	1.81587	2.4254	1.93627	1.73208	1.22211	1.44721	1.01016	3.04646	1.41158	1.45528	1.72132	2.56137	3.07109
2.28612	2.31825	3.79563	4.09769	2.55762	2.48576	1.9812	2.06132	1.91873	1.48934	2.02198	1.46769	1.78758	2.14629	2.64363	3.5793	2.18288	2.40758	1.63936	1.97182	2.25224
2.04365	3.29067	1.8923	2.63233	2.11124	2.65658	2.03721	1.86614	2.20068	3.44217	1.24519	1.58989	2.16475	1.05547	1.11673	4.7585	1.91285	3.39366	3.01626	2.48992	1.50623
2.56288	1.92553	1.75128	2.7232	1.70944	2.97535	1.90639	2.34424	1.22718	1.50428	2.40717	2.84502	1.78931	1.1037	1.47955	2.21194	2.51216	2.87441	1.13287	2.84877	2.70512
2.25826	1.85908	3.66084	1.97806	2.8557	2.16014	1.44743	2.02308	2.14963	1.23827	2.38367	1.0488	1.37686	1.2388	1.2434	2.42946	1.62826	1.95009	1.85553	1.95759	2.90044
3.80969	1.52742	1.96386	3.90123	2.78024	3.67025	2.26336	3.03467	1.95186	2.55381	1.26647	1.87973	1.69917	2.08488	1.09315	3.40686	2.30573	2.61555	1.57325	1.96535	2.65259
2.51421	2.34438	2.97822	2.31677	2.25746	1.78766	2.44204	2.3471	1.62353	1.2495	2.53737	1.31293	2.07151	2.32797	1.10841	3.14924	1.77371	1.98367	1.4009	2.96851	2.77674
2.87886	1.4434	2.20208	3.26593	2.58679	3.98894	2.16975	1.98118	2.26664	1.43669	2.20406	1.71396	1.46673	1.31516	1.44637	3.29435	1.87059	2.22986	3.16374	2.30371	2.41609
4.09854	2.3119	1.65883	2.27573	2.41821	2.60371	2.00951	2.28522	1.89743	2.12292	1.52629	1.01665	1.4996	2.68187	1.52901	2.09789	2.11338	2.95344	2.43655	2.60912	2.05475
1.51783	2.11913	2.24671	1.46138	2.23446	3.10731	2.09125	2.02929	1.99027	2.11203	2.22892	2.0865	1.6399	1.48274	1.71995	2.00089	2.12593	1.73014	2.39492	2.18769	2.41906
2.10262	2.14596	2.50468	2.17972	2.36151	2.90122	2.27269	3.60619	1.481	1.58461	2.93886	1.20232	1.21035	1.57334	2.3601	2.39004	2.86446	3.04248	2.12021	2.58774	2.44917
1.74638	1.84472	1.9882	2.99372	1.81554	2.61679	1.90529	1.88285	1.30515	1.63785	1.72396	1.3961	1.73348	2.14051	1.15378	3.11537	2.50234	2.49667	2.48282	1.99443	1.74062
3.38928	3.07072	1.57204	3.71162	1.79367	2.01233	2.10568	2.41147	1.02849	1.43531	3.40971	1.35021	1.80261	2.65423	3.39914	3.74066	2.5582	2.21068	2.72853	2.88826	2.41368
2.00465	2.2383	2.30456	2.3906	2.71144	3.04982	1.73826	2.10954	1.81294	1.343	2.44774	1.29216	2.78932	1.33349	2.79769	3.62481	2.23278	2.18038	3.26724	1.89781	3.53069
3.16412	2.12404	2.42573	2.84289	2.16408	3.18405	1.80652	1.87549	1.76877	1.02522	4.47318	2.44817	1.82102	3.35485	1.49114	2.67553	2.93805	1.16045	2.53851	1.96371	2.95407
2.48891	3.36268	2.57335	1.37666	1.77992	2.03187	2.68115	2.1165	1.65113	1.44903	2.04062	2.46612	1.34676	2.61904	1.32735	2.25115	3.0115	2.10166	1.6473	3.76341	2.24906
2.24664	2.46192	2.85338	1.75022	2.22865	3.15949	1.73251	1.74381	1.96311	1.35824	2.27982	2.62136	1.2044	2.03911	1.20842	1.48403	1.99252	2.67533	1.5057	1.04243	2.60187
1.35895	2.14715	2.08329	2.68255	2.82246	3.9547	1.9756	2.03476	1.96735	2.50558	1.74135	1.46799	1.41179	1.55609	1.408	2.03468	1.96407	1.84041	2.11635	2.02608	2.65882
2.15693	2.21896	1.90019	1.73124	1.60566	3.84685	1.22675	1.7978	3.00233	2.04508	2.64703	1.66604	2.90585	2.85294	2.25672	2.33058	2.62619	1.48593	1.79199	2.88608	2.11521
2.16419	2.63318	1.92875	3.1042	1.8534	3.12109	2.54857	1.79543	2.11124	1.91097	2.05797	1.60954	3.56218	1.36204	1.85925	3.5401	1.92807	1.62322	1.93495	1.93126	1.68961
1.24228	3.15758	2.02996	1.94111	2.58558	3.31207	1.60422	1.66535	3.2293	2.75917	2.90287	1.87481	1.59392	2.07472	2.22807	3.01379	2.14799	2.26224	1.66715	1.88263	2.90046
1.40833	2.14962	1.80997	3.35788	1.8159	2.85388	2.50375	2.00237	1.56565	2.56924	4.184	3.2158	1.41415	1.61051	2.48855	3.72506	2.02684	1.86338	1.21044	2.09039	2.81395
1.23565	1.44837	1.98555	2.06521	1.25651	3.54486	1.95887	1.81247	2.48198	3.60313	2.07015	2.17299	1.33537	2.649	1.92736	2.58809	1.9118	2.50732	1.56677	1.89828	1.92776
1.27498	1.82867	1.76622	1.54289	1.45934	2.71682	1.28092	1.74477	2.54842	1.21096	2.79419	1.26623	1.6538	1.49043	1.09204	2.93979	2.48491	2.91523	2.99496	1.81439	2.2806
1.95399	1.66016	3.35031	1.74851	2.21203	2.71745	1.87471	1.77965	1.70566	1.9369	2.42369	3.82933	1.02667	3.49882	2.71261	2.05858	3.08797	2.30918	1.73447	1.81099	1.9991
1.5249	1.64692	1.59128	1.54587	2.16414	4.98638	2.31056	2.89002	1.80795	1.88103	3.99971	1.84978	1.71127	2.48823	1.57057	2.3425	2.37058	3.39222	2.50829	2.27234	2.8445
1.48834	2.36189	3.34765	1.06372	1.7271	3.77011	1.83056	2.5522	1.04242	3.18764	2.60523	1.31177	1.48673	1.86552	1.45556	2.1827	2.33987	1.61051	3.10354	4.19929	2.0595
3.02887	3.20276	2.98062	2.08713	2.52843	1.95118	2.01046	2.96946	2.1822	2.11921	2.19415	3.1747	2.50351	2.38235	2.69721	1.79922	1.51245	2.45857	1.38332	3.55505	2.71876
1.45418	2.4455	1.70552	3.27972	1.92037	2.04778	2.12869	2.47547	1.44592	2.46973	1.60696	1.55115	1.53465	1.32846	1.36791	2.69538	1.5033	3.12463	1.58966	2.41307	3.36822
1.87911	2.59464	2.30392	1.23288	1.35386	2.40476	1.77191	2.6857	3.09869	2.00832	2.63388	1.20061	1.52423	1.59317	1.79979	2.06399	1.30287	3.05739	1.69058	1.98709	2.60144
2.26635	2.82054	1.83513	1.42426	1.52835	2.58709	2.31069	1.97239	2.08968	2.25181	2.4932	1.09046	1.94031		1.26032	2.7398	2.12071	1.49681	1.34632	1.99191	2.04548
2.44596	2.27899	1.65519	1.21279	1.48502	1.69398	1.5738	2.52962	2.21286	2.01267	4.326	1.46766	1.31348		1.29475	1.78749	1.863	1.98373	1.64497	1.49943	2.87574
1.62387	2.29463	2.15941	1.39261	1.79176	1.7325	3.22338	1.25796	1.77964	2.22824	4.1741	1.58388	1.78093		1.45629	2.49062	2.47117	1.65912	1.94535	2.13339	2.15115
1.47001	2.58295	1.75396	1.95126	1.94325	1.85229	1.29782	1.739	2.30232	1.40261	1.33061	1.58622	2.29184		1.16935	2.85743	2.86358	2.04002	1.54744	1.60113	2.46245
2.88278	2.5642	2.03252	1.9855	2.08812	1.34346	1.89783	2.10848	3.10938	2.41811	2.87195	3.39277	1.45043		1.33608	2.73086	2.41983	1.9767	1.70335	2.37451	3.01585
2.6906	2.41808	2.04197	2.89678	1.88144	2.15054	2.04153	2.24881	1.91184	2.30686	1.91654	2.50176	1.74597		1.59342	2.52042	1.69785	2.05175	1.88613	1.92787	2.95452
2.9302	2.37637	2.45935	1.73344	2.53815	3.18809	1.2951	1.93489	2.22051	3.2814	2.8499	1.04303	1.48726		2.57476	2.93589	2.65955	1.75225	1.61203	2.06388	2.2107
2.82599	2.72081	2.49444	2.13118	2.30505	3.42859	1.08383	2.01785	2.10198	1.43662	2.53256	1.61019	1.53621		2.3355	2.43364	3.23162	1.43472	1.16833	1.53649	2.31799
1.74664	3.3936	1.95441	4.40366	1.569	2.24943	1.57364	1.29164	1.96743	1.39734	1.98394	2.6149	2.44276		2.64418	2.31567	3.22203	1.25331	1.25435	2.41934	2.08556
2.27534	2.85148	2.71427	2.53867	1.4997	2.21554	1.42471	1.73854	2.1283	1.30347	2.0606	2.52333	1.4872		1.36694	2.27987	2.425	2.02002	2.0851	1.92277	2.37212
2.63314	2.76542	1.76139	1.88298	2.40589	2.35641	1.86373	1.59578	2.01296	2.05585	2.22554	2.99695	1.36369		1.69556	2.27071	1.83247	2.09724	2.23431	1.53315	1.67415
1.52012	1.63879	2.83252	2.11896	1.67305	2.4613	2.18383	2.60567	2.4947	1.74613	2.94304	2.93378	1.86046		1.76626	2.34529	3.64733	1.82708	1.81294	1.66849	1.90448
1.45012	4.04567	1.59331	3.58542	1.0931	2.38565	1.68096	2.19632	2.94767	2.36106	1.73555	1.36325	2.48431		2.31177	4.23214	2.15654	2.23494	2.16408	3.57392	3.2335
2.46187	3.10345	1.87859	2.99456	1.76851	3.26753	1.40121	4.46672	1.77982	2.35475	1.87378	1.7694	2.80443		2.65023	2.32328	3.42616	2.32675	2.02982	2.87189	2.62291
1.66287	2.58397	2.46331	2.9435	1.68192	3.23874	2.01014	1.66637	1.6396	1.69314	3.42964	2.78644	1.46949		3.17324	1.98965	2.18259	1.74601	1.28113	3.02293	2.89381
3.04852	2.35251	2.61517	2.79189	2.21299	2.29202	2.05582	1.9151	1.99827	2.33723	2.62523	1.22678	2.18982		2.13148	2.82593	1.93397	2.30007	1.83416	3.24294	4.05021
1.43791	2.41712	2.71133	1.72699	2.19807	3.00688	2.45996	1.86633	2.02725	2.47376	2.33443	1.1641	2.40266		1.26188	3.64231	2.23442	1.65133	1.56502	2.37364	1.76482
1.63342	2.01373	2.43467	2.35245	1.95274	1.45421	2.60934	2.50646	1.95696	1.87771	3.22032	1.02639	1.88849		2.36291	2.02197	2.76696	2.78455	1.49606	2.62325	3.30911
2.43446	3.26107	2.70191	2.80673	1.97064	1.49812	1.44363	2.00812	1.99406	2.64625	2.67152	1.4719	2.3687		1.59284	2.65331	2.42992	1.53523	1.97129	1.52675	2.43432
1.48993	1.4367	2.3725	2.59089	2.47619	2.11783	2.49609	2.70754	2.34811	1.54803	2.42013	3.07641	3.06137		1.24055	2.22137	2.6298	2.25622	1.38148	1.49073	2.73215
2.51275	2.38665	2.12863	2.43261	1.92386	2.86391	1.38297	1.63125	1.59439	2.06733	1.64218	1.80695	2.05897		1.50997	2.22403	1.69493	1.03591	1.40274	1.65037	2.68112
2.60345	3.00659	2.81136	1.41956	2.21866	2.37966	1.77714	2.16961	2.27255	2.35448	1.94556	1.22506	1.2848		1.58679	2.83412	1.82361	2.74672	1.29105	1.64823	2.40761
1.41781	3.32809	2.45398	1.80646	1.75185	2.94099	2.28961	1.73694	2.28375	1.34806	1.20429	1.96556	1.26519		2.86309	2.64203	1.52303	1.8663	1.29668	2.52605	2.35833
2.11551	2.65925	2.55866	1.7814	2.45757	3.29828	2.09795	3.72143	3.11414	1.82242	3.1752	3.60628	1.23739		1.28199	1.91835	1.71367	2.24755	2.24736	3.85096	2.33599
2.60695	2.11394	1.72523	3.23071	2.58824	2.58781	2.35168	3.52179	1.71282	1.29069	2.02481	1.21578	1.81738		1.70734	2.1038	1.59732	1.67055	2.28887	3.32264	1.59505
1.3043	1.95176	1.71378	1.92187	2.51237	2.65906	1.51251	3.34787	2.50867	1.93649	1.21459	2.22691	3.66533		1.16833	2.10081	2.50202	1.41701	2.14882	2.79735	1.5611
2.30597	2.45618	1.98274	3.01956	1.54641	2.70524	2.45269	1.45534	1.81209	1.62414	1.34313	1.62045	1.8021		1.80592	2.08579	2.55513	1.82285	2.13339	2.34481	2.05602
3.69181	2.72162	3.14951	2.80448	1.98037	3.68941	1.6435	1.64787	1.44157	1.94985	1.27542	1.35164	1.18461		1.12274	2.19098	2.86619	1.75895	2.46213	2.26197	1.89261
1.59985	2.57181	3.53221	1.37911	1.85585	2.71703	2.16626	1.51333	3.08829	3.3459	3.31934	2.55645	1.24363		1.46767	2.42085	1.94103	1.12245	2.71526	2.09036	2.08147
2.70374	2.38914	1.5847	1.23536	2.06849	2.69232	1.63999	2.43203	1.23535	3.26046	3.02452	2.6624	1.95479		2.04249	3.44539	3.32512	1.44342	2.04955	2.24148	2.57692
2.75762	3.43581	2.82486	3.88569	1.7992	3.51053	1.62152	2.25456	1.48585	3.04784	1.17217	1.03965	2.60309		1.22682	2.9695	2.07508	1.18257	2.23198	2.97439	1.49012
2.7239	3.62264	2.87828	2.05284	1.67783	3.11347	2.17015	1.43953	1.66603	2.54651	1.21944	2.74919	2.01594		2.17502	1.96201	2.09035	2.23271	1.80522	1.88724	1.59229
1.44547	3.38704	2.52602	1.7536	1.61077	2.92246	1.85346	2.21223	2.15337	1.24838	2.1604	1.44573	1.66372		2.88963	2.42111	3.08345	1.42614	1.91349	3.38411	2.87227
1.46534	2.3822	1.21006	2.67198	1.65704	3.60932	1.78115	1.96197	2.66663	1.62302	1.00572	1.67282	1.65413		1.45123	2.79469	2.02337	2.97556	3.40336	2.01995	1.52963
2.54124	2.37276	2.05081	2.47347	1.49963	3.91286	1.26684	2.56542	2.77168	2.09844	2.23037	1.27675	1.72056		2.00323	2.21291	2.09465	1.22862	1.31027	2.15503	3.11994
3.17924	2.35111	2.28931	2.48795	2.44112	3.06209	2.405	1.87047	1.63175	1.41192	1.12177	1.37412	2.98284		1.42047	3.62704	2.41124	1.13014	1.18632	1.93256	2.84938
2.18241	2.29373	2.76458	1.41908	1.99771	3.2764	1.87724	2.54767	1.27668	1.40296	1.32836	1.16919	2.02005		2.05475	2.20499	2.9557	1.32978	1.49295	1.72482	1.74853
1.48986	2.55664	1.9915	1.89268	2.80144	3.53648	1.65602	1.75413	1.34718	1.45062	1.38835	1.41263	2.75114		2.39377	2.39711	2.14095		1.54582	2.09092	1.82391
1.43125	2.1993	1.49464	2.84219	2.19881	2.84574	1.851	1.9574	3.17177	1.58832	3.28323	1.30638	1.59016		1.6394	3.61212	3.3647		1.49578	1.83191	1.54614
1.23022	2.43452	1.98141	2.94196	1.96743	2.79377	2.14902	1.38181	2.28532	4.49381	1.66378	1.39137	1.2047		2.92703	2.09072	1.93009		2.57447	2.20355	2.90401
2.18597	2.22758	1.35368	1.71031	3.13233	3.10549	1.93325	1.71294	2.27855	2.42508	1.50345	1.27815	3.62562		1.81201	1.71717	3.25101		1.40294	2.92845	3.08503
1.28567	2.77899	1.63496	2.11605	2.50565	2.43505	2.59086	2.19576	2.70284	2.09271	1.67056	3.39647	1.53504		2.28575	3.18152	2.24945		1.85551	1.98463	2.58437
3.31853	1.31845	2.13273	2.80413	1.87296	4.32929	1.59795	2.40377	1.64818	1.85587	1.16051	2.84808	1.35138		2.57574	2.14301	3.43145		1.9784	2.63049	2.06227
1.70702	1.77105	1.67764	1.9444	2.5776	3.27051	1.50572	1.98592	1.58201	1.89939	1.14952	1.50842	1.5652		1.75568	1.89115	2.06047		3.54084	2.71256	2.16142
1.82963	2.43153	1.5211	1.94233	1.93477	2.89875	2.95574	1.80112	1.76021	3.58521	1.4496	2.78715	1.73777		1.21877	3.33718	2.79578		1.38854	2.28942	1.66395
1.22011	1.73134	1.54563	2.95431	1.90328	3.51493	2.47726	2.44391	1.63929	1.50509	1.18916	1.91066	1.80695		1.35511	3.24693	1.41191		2.03013	1.93668	1.84383
2.15969	2.98934	1.67344	2.9982	2.14586	2.93347	2.42739	1.89307	1.75162	1.41434	2.76102	2.62295	2.06534		2.06562	2.76555	2.26116		3.24999	2.21621	2.35693
2.26164	1.33888	1.46987	3.53169	1.57324	2.06442	2.04811	2.29059	1.96525	1.5316	2.2143	1.1633	2.26911		2.94078	3.08253	2.30311		2.41944	2.40875	1.9056
2.28981	1.92878	2.18682	2.33332	2.25897	2.89589	1.45015	2.34985	1.78519	1.54105	3.00167	2.60156	2.31485		1.2846	2.59137	2.19905		3.43914	2.97262	3.48094
2.07089	2.35928	1.79885	2.96432	1.67188	2.13101	1.61215	1.76724	2.01118	1.60341	1.28196	2.33732	2.06279		2.28275	2.41518	2.41343		2.46702	2.81554	1.4038
3.52852	1.48906	1.29157	2.25916	1.71676	2.33548	1.64072	2.10629	1.77716	2.53116	1.43508	1.01506	1.73512		2.26194	2.35221	2.07092		2.57081	3.87615	2.52921
3.97328	2.84104	1.96324	2.24963	1.29135	2.22741	2.90802	2.44222	2.42923	1.05849	2.7801	2.64354	1.9149		2.97588	3.85453	2.33222		2.71878	2.78614	2.21291
2.57133	3.03553	1.43146	2.66835	1.66371	2.10955	2.25933	3.46048	1.92943	2.11468	1.1586	3.08441	1.29399		1.98463	2.45367	2.7951			2.26318	1.26832
2.14059	1.4788	2.07318	2.87392	1.66368	4.25557	2.35888	2.16961	1.89539	2.94151	1.1451	2.74221	1.57214		1.6829	2.2494	1.85149			2.36806	2.24454
1.50019	1.85796	1.96826	2.51357	2.00769	2.04207	1.62205	1.89678	2.45813	3.15301	1.67613	2.64052	2.34005		1.45202	2.34287	1.96253			2.18304	2.77201
1.66507	2.82348	1.79577	3.46581	1.77518	2.23001	2.84984	2.51401	1.25086	3.31745	1.83341	1.39887	1.63089		1.46592	2.09997	3.06634			3.59005	3.60229
1.83713	1.90153	2.10063	2.4058	2.13122	2.44443	1.8768	2.43955	1.27299	2.37358	1.17712	2.04206	1.92641		2.42959	2.30745	1.88935			1.65752	2.00786
3.3894	2.34018	1.41457	2.3989	1.47893	2.53811	2.5014	2.88381	2.26713	1.40888	2.06729	4.83653	1.38443		1.9806	2.21928	2.13484			1.5119	2.36678
1.53867	2.57503	1.87886	3.20964	2.36711	2.72117	1.75755	3.07733	1.56633	1.34345	1.11835	2.38301	2.97596		1.31671	1.94533	2.23154			2.97729	4.19539
1.81022	3.79807	2.94787	2.88555	2.05018	2.80935	2.90007	2.71321	1.87102	1.58522	2.48065	2.70295	1.77217		1.98951	3.20083	3.08596			1.8563	2.25044
1.90984	2.9369	2.36739	2.39259	1.80553	4.10192	2.14852	1.58896	2.19068	2.33016	3.18493	1.08982	1.30282		1.88276	2.65727	2.48854			1.92321	3.08604
1.72443	3.48373	2.15469	2.60926	1.96296	2.58171	2.09107	1.68179	1.69401	2.15069	1.95843	1.08513	1.7358		2.87679	2.27636	1.25008			1.74342	2.04366
2.67377	3.60212	2.80048	2.0392	2.17906	3.75445	1.6584	1.79519	1.99452	2.18699	1.26894	2.1843	2.60218		1.41215	2.75995	1.75296			2.78473	1.90003
2.29489	1.68545	1.92314	2.65388	1.37115	2.53284	1.83399	1.89689	2.12075	2.2995	1.80928	1.85786	2.63317		1.31374	2.6338	1.89126			1.82105	2.69253
4.01789	2.69551	2.32271	3.01614	1.42328	3.69582	2.837	2.51765	2.29074	2.18931	1.73546	4.81329	1.61037		1.25869	2.27108	1.33454			1.90349	1.75129
2.33778	2.1827	1.58809	1.98877	1.11833	2.30276	2.72508	1.84487	1.6501	1.24018	1.18368	1.29468	1.54512		1.13094	3.09923	1.49956			1.34835	2.82934
2.01711	2.64914	1.70505	1.50053	2.05393	4.04967	2.26845	3.60223	1.53735	2.59361	1.82623	2.88308	1.86273		1.29076	2.41193	1.75859			2.45701	3.21586
3.18612	2.05075	1.73504	1.51726	2.43835	2.88652	2.56113	1.9698	1.82546	1.93897	1.52438	1.57598	1.80766		2.17869	2.36582	1.69955			2.51217	3.17803
3.83033	3.46342	1.98767	1.43912	3.05347	1.57142	1.93	2.94277	1.99106	2.14193		1.01077	1.97634		1.28915	2.24099	2.18094			1.23771	2.58141
2.34099	2.15694	2.67359	1.6093	2.08335	2.28571	2.17332	1.68408	1.72325	3.09772		1.71544	1.47808		1.86896	1.54076	1.92588			1.35128	2.3273
1.41582	1.99831	1.70696	1.90261	3.06479	4.5208	1.93141	1.78331	1.4344	1.92378		5.25407	1.34143		2.2821	1.2511	2.1098			1.31621	2.47806
2.11416	3.23252	1.84851	1.86613	1.75443	4.07449	3.45322	3.37378	1.54691	3.13375		1.71518	1.4519		1.54577	1.59577	2.26767			2.66469	2.56655
2.37183	1.73497	2.08015	2.26588	1.79646	3.11383	2.28639	1.86243	2.7627	1.18582		1.54681	1.65189		2.11037	2.85301	2.05196			1.6268	2.34098
2.88911	2.33521	2.21654	2.24613	2.00609	2.28435	2.66277	1.82521	2.64573	1.52276		3.28625	2.05736		1.92623	3.1927	2.75351			2.65209	3.90673
2.03523	3.25142	1.57604	2.06983	1.3538	4.07106	2.8302	2.26638	1.22632	2.38744		4.86023	1.1888		2.01855	2.48623	3.41943			2.27299	1.77463
2.58942	3.03542	2.1571	1.63561	1.72995	4.44699	2.53672	4.02078	2.53491	1.98991		1.87063	1.19086		1.682	2.79378	1.6739			1.90994	2.12176
1.97084	2.19615	1.75824	1.96726	3.5019	3.67563	2.20717	2.13603	2.42088	1.63333		2.47248	3.54045		2.30331	3.4445	2.20267			2.12596	2.16484
1.66361	2.4409	1.98598	1.74759	1.97932	3.06147	2.18431	2.164	1.7956	4.09674		2.63002	2.32696		1.43852	3.1329	1.96235			1.57958	2.76677
1.35251	2.25329	1.12294	2.13853	2.30606	3.11569	1.91891	3.64094	2.31355	2.74746		1.30533	2.10767		3.47122	2.00151	2.33154			1.66123	2.07453
2.27403	3.57623	2.51265	3.0745	1.39539	2.5136	2.30156	1.89201	1.5425	4.25021		2.62851	1.81219		1.99805	3.04267	2.15488			2.15212	2.25841
2.49478	2.18639	2.36356	2.49584	1.9338	3.43103	2.1557	2.73796	1.50958	2.24412		1.69849	1.47926		2.73557	2.42874	1.90825			3.82546	2.78853
1.72701	2.96929	2.01823	2.66599	1.79787	2.56922	1.48646	2.25013	1.61752	2.24979		2.45269	1.39808		2.16385	2.68212	1.72354			2.33086	1.33108
1.47742	2.30426	2.29331	2.84935	1.14614	2.17263	2.34993	2.35286	1.72105	3.10064		1.46457	1.4097		1.56432	2.05539	2.04761			2.6383	1.54077
2.04647	2.73404	1.4611	1.63201	1.96649	3.69722	2.09721	2.6033	1.80875	2.2783			1.39392		1.36065	2.62554	2.27873			1.501	1.71964
1.31251	2.35597	2.41384	2.74253	1.71243	2.8705	2.14936	3.17341	2.17208	2.43739			3.60327		1.64947	2.41768	2.43911			2.4055	1.60761
1.44054	2.45811	2.30329	3.26	2.19476	1.91506	2.43025	2.45078	2.16794	1.87227			1.72427		2.29135	3.16781	1.81067			2.45475	1.66346
3.42068	2.08982	2.53981	2.60224	2.31768	4.05546	1.59947	2.75187	1.74437	4.16569			1.70841		1.43284	2.92188	3.22667			2.39852	2.29093
3.59912	4.04344	1.89801	2.17574	1.41356	3.02575	1.82343	4.72929	1.88065	2.64752			1.61642		1.56374	3.13078	1.78001			1.87083	1.36946
1.32001	2.71424	1.87506	3.11715	2.03333	1.73256	2.59685	2.03313	2.33164	1.95992			1.38047		1.38803	2.74937	1.97354			3.67789	2.54309
1.39305	3.42361	1.78511	2.1395	3.02612	2.7912	2.26979	2.90465	2.70444	2.53842			1.94289		1.46615	2.15923	2.72443			1.92649	1.47653
2.37559	3.32556	1.20243	2.56837	2.15277	1.88472	2.81684	2.20638	2.90513	2.70077			1.82586		2.31678	2.97689	1.93918			2.0586	2.60635
2.30571	2.13636	1.2678	1.73058	1.99472	2.06855	2.15156	2.39325	1.47805	2.29305			2.77726		2.0851	2.29867	1.7886			1.88543	3.1105
2.20129	2.21691	1.74948	2.74346	2.16569	2.42572	1.89143	2.05005	2.33188	2.39497			2.43784		2.64266	1.91211	2.42315			3.43879	1.67821
1.37755	1.98571	1.25831	2.0638	1.84052	2.32347	2.09222	2.00586	1.24582	3.09768			1.51784		1.84116	1.42653	1.79416			3.05252	2.43682
2.2177	1.32774	1.38731	3.21654		3.71255	1.84079	1.93209	2.08463	2.53624			1.43376		2.30054	2.29659	2.78183			2.36525	1.71076
1.98569	2.8533	2.08345	2.48493		2.37861	2.79502	2.16542	1.87052	3.32921			2.51087		2.79334	2.10694	1.82463			2.07504	2.22375
2.72024	1.98417	2.06997	2.30215		1.64884	2.39336	2.58474	2.33079	2.73414			2.07617		1.30364	1.98213	1.88452			2.09008	2.73406
1.76235	2.74812	1.56498	2.2961		4.74058	2.71332	1.6119	1.5046	3.22109			1.8457		1.64519	1.44381	2.46922			2.2989	2.04712
3.36646	2.01354	1.53584	2.9002		3.22909	2.12561	2.28796	1.44302	3.16171			1.28473		3.91001	3.13403	2.26991			1.83081	2.61034
1.51601	2.57213	1.8525	2.87581		2.90388	2.30794	3.6984	2.1592	1.76466			1.489		2.43695	3.43752	1.94263			2.73461	3.03899
1.65696	1.69429	1.62084	2.69328		3.59654	2.47294	2.71144	1.97975	2.10023			1.18428		2.52717	3.39979	1.70312			2.99868	2.92541
2.3751	1.68161	2.1496	2.35468		3.64906	2.30348	1.9565	1.99762	2.51683			1.25353		2.00461	2.21805	1.96318			2.5185	2.24295
2.51209	3.74805	1.93798	3.98054		2.63547	1.92048	2.22969	1.85513	2.13814			1.41005		1.64543	3.19857	2.38752			2.27477	2.0844
1.96111	1.82483	3.22557	2.6273		2.32932	2.43365	2.43076	1.35848	2.18609			1.4059		1.40616	2.94398	1.85114			2.62018	2.55207
1.43345	2.74993	1.88886	2.58987		3.53705	2.6867	2.12363	1.94198	1.55412			1.62542		1.24811	2.07745	2.02649			1.98611	2.09603
1.31148	1.79564	2.12473	2.86169		2.19266	2.37872	2.34793	1.792	2.71633			2.79091		1.40558	2.61122	2.77549			3.42166	2.82822
2.34048	1.97259	1.38608	2.28191		2.50981	2.40815	1.7333	1.95273	2.2481			1.81404		1.52007	1.56295	2.39782			2.28903	1.72355
2.69186	3.61857	1.93692	3.32214		2.47582	1.64875	1.90922	1.93316	2.16293			1.82353		1.35202	3.71419	1.77014			2.56073	2.48644
1.34123	3.07043	2.33154	3.20223		2.52646	1.86603	1.86037	1.58106	2.09065			1.86128		2.37642	3.57718	1.82629			1.77329	2.29162
1.3646	2.6868	1.95414	3.14992		3.63576	1.90214	2.16858	1.58839	3.94935			1.78374		1.59004	3.82952	1.95852			2.08307	2.915
1.81909	2.09257	1.7222	2.16325		4.37021	2.55683	2.2339	1.61859	3.26777			1.7115		1.46772	2.7348	1.86644			2.60659	1.84533
2.60603	2.2003	1.46346	2.34829		2.79477	2.83808	2.37212	1.87083	2.04645			2.03112		2.38366	1.11112	2.23858			3.41421	1.93811
2.4277	1.95471	2.90218	3.40438		2.04411	2.49084	1.31433	1.70166	2.5482			1.25824		1.39369	1.33469	2.02985			2.01579	1.94202
1.30178	2.22736	2.64697	2.28551		3.70791	2.66891	2.04773	1.99867	2.97474			1.50151		1.30976	3.05764	2.11639			2.41961	2.89172
2.43371	2.50792	1.51519	2.22797		1.41511	2.92003	2.04817	3.39165	1.13066			2.37044		2.917	2.24173	1.58999			3.13994	2.96526
1.77196	2.40967	1.94	2.72029		3.04934	2.30609	2.82831	1.80342	2.70016			2.16183		1.40119	2.60803	2.75307			2.39795	1.802
2.88338	1.7003	1.379	1.33216		2.67812	1.83958	1.90427	2.52749	1.50382			2.73115		2.30199	2.73968	3.97767			1.58568	2.10193
1.62714	2.29401	1.34316	3.26237		3.25859	2.48576	2.25916	2.39344	1.33495			1.15998		1.65655	2.48587	2.25917			2.36704	2.4719
3.8606	3.7318	1.98879	2.46176		3.20788	1.98122	3.19935	1.97722	2.34105			3.19765		2.78161	2.42578	2.13486			2.05425	2.81562
2.33017	2.05726	1.61412	3.39375		2.73073	2.40602	2.2231	1.64785	1.77159			1.92481		3.2185	3.47405	3.31779			1.61105	1.16941
1.77255	1.56194	3.80913	2.36261		2.97377	3.50311	2.09285	4.4905	2.42674			1.81382		2.41513	2.40135	2.273			1.89638	2.13251
3.83953	2.99401	2.33113	1.72654		2.66648	2.2218	1.93701	2.7677	1.69375			1.08034		2.58832	3.38367	2.04566			1.95802	1.67461
1.97474	3.69008	2.69722	2.21332		2.27877	1.75572	2.23675	2.26791	1.50289			1.33342		3.27139	2.4426	2.74554			2.154	1.5052
2.64397	3.10277	1.93839	2.45442		1.55696	1.99508	2.70378	2.35872	1.52387			1.28491		1.91423	2.41348	2.40516			1.67185	2.09542
1.89259	2.20017	1.89118	2.32708		3.0014	2.09145	2.46578	1.49876	2.2268			1.94751		1.39604	3.09249	1.69588			1.69614	2.81676
1.52181	3.33405	2.6196	2.24722		2.52438	2.07376	3.29149	1.99869	3.02768			3.24028		2.43619	3.17895	1.70925			2.38427	3.01662
2.19896	1.46704	1.70034	2.2658		3.35566	1.6354	2.71852	2.40814	2.45751			1.42579		3.47877	1.7839	1.6598			2.14528	2.46463
2.26145	2.61951	1.91105	1.60638		1.95588	2.07589	1.82686	2.26236	1.29934			2.00065		3.12039	1.95176	1.32883			2.60459	2.5744
1.8677	2.44678	1.9389	2.8961		2.76516	2.98952	2.92076	2.16016	2.49556			2.22776		2.02252	1.81517	1.8537			1.19172	2.0188
3.18539	3.08704	1.8852	2.05998		1.88455	2.33064	2.2062	2.58939	1.7928			2.01095		3.0401	1.90031	2.09403			1.30581	1.57817
1.48164	2.39572	1.55548	2.26231		1.95604	2.20077	2.93998	3.21539	2.4856			1.91106		1.74993	3.78207	2.01498			2.15022	3.47389
2.75912	2.28467	1.44925	2.10395		2.86109	2.13491	2.50434		3.24155			1.83543		1.54628	2.60355	1.84481			3.8577	2.3372
2.94616	2.44012	1.97303	2.3024		3.9784	2.06464	1.95414		4.05891			1.76735		2.04846	2.42917	2.34196			3.44248	3.2771
2.26795	1.46753	1.72246	1.32447		3.69967	2.23491	2.80209		3.07784			1.56865		2.79051	2.61332	2.91726			2.63001	2.73461
1.62553	1.46326	1.88722	1.64493		1.37601	2.06672	2.10592		1.56677			3.12537		1.73866	2.37222	1.8549			2.22061	1.93874
2.1863	2.30476	1.7804	2.83216		2.17555	3.52045	3.70638		2.33471			2.38019		1.64704	3.70349	1.75561			2.52577	2.36591
1.77316	2.14379	2.38493	3.27454		3.04693	1.80229	2.62487		2.31435			1.94341		1.42149	3.84601	3.55984			2.46072	2.81204
1.30089	2.22958	2.87044	2.60239		1.9074	1.62343	2.13446		2.73638			1.93896		2.98188	2.49431	2.28074			2.11357	2.62139
2.60497	2.36057	2.74317	3.32853		3.19295	2.86456	2.06033		2.01703			1.5947		2.01868	3.69711	2.64165			2.13606	1.80556
1.92659	2.03271	1.7451	2.52567		4.07056	2.01125	2.37115		2.65953			1.66614		2.24295	2.79678	3.32105			2.33529	1.98153
1.9351	1.43437	1.95139	1.1048		2.02709	2.37598	1.94177		2.08631			1.99929		1.38272	2.31001	3.01503			3.12746	1.43646
1.42182	2.6912	1.69575	3.11282		1.71835	2.78388	2.63293		2.46516			1.39986		2.0775	2.47891	2.92186			3.64974	1.32984
2.08188	2.47693	2.81325	2.59013		1.93025	2.52258	2.59384		2.94123			1.91758		2.26758	3.30374	1.82609			2.04356	1.87201
1.55269	1.86601	2.03731	3.64005		2.19635	1.9617	2.6803		2.66282			1.62384		4.30475	2.70698	1.83652			1.83004	2.56006
1.18243	2.5454	3.10736	3.33985		2.7116	1.85851	3.13201		2.84867			2.1352		1.42066	3.12642	3.13144			3.74336	2.27222
2.26544	2.30008	1.71497	1.84385		4.0473	1.87724	1.56625		2.21834			2.18817		2.10021	2.44793	3.43312			1.59618	3.13067
1.99187	2.09303	2.31913	1.69515		3.91929	1.67124	3.37228		3.13269			1.71586		2.43313	2.80689	2.49856			1.38656	2.14395
1.70561	2.45985	2.44977	2.28139		3.02983	1.84242	1.80007		2.50588			2.44067		2.27726	2.79466	3.52349			2.84105	1.80265
2.87263	1.74631	2.99423	3.02697		2.49494	1.96798	1.67354		5.61986			1.22504		1.45293	3.06354	1.68565			1.65722	1.41119
1.54262	1.52728	1.71176	1.96152		2.48365	2.47186	2.21113		3.37021			1.65134		1.63572	2.32162	1.83435			1.17885	3.16673
1.56994	1.64773	2.66304	1.68114		2.64309	2.30399	2.17508		2.61771			2.90634		2.14841	2.58946	1.44498			2.57277	2.51863
1.58114	2.94505	2.70434	2.18841		2.67815	2.28556	1.97352		1.27692			1.85468		1.27558	2.53233	1.523			2.71943	2.30743
2.07078	1.87049	1.95764	2.11726		4.91379	2.01999	2.4744		2.78363			1.51953		2.12085	2.34509	2.41517			1.83194	3.25409
2.4968	1.36278	1.85089	2.25929		3.44748	1.20434	2.55176		3.56608			2.04216		1.40743	2.11269	1.46111			2.09696	3.60559
2.43865	2.18412	2.62905	2.5087		4.64023	1.5731	3.71636		1.87855			2.93762		1.66902	2.1898	2.05757			3.47268	2.51364
2.23382	2.09904	2.37967	2.19726		4.24249	2.18237	1.88826		2.09846			1.95443		2.24249	3.38889	1.17793			2.00341	2.63017
1.60638	2.67349	1.77531	2.02547		3.68675	1.91003	2.39956		3.7378			3.2259		1.83962	1.89901	1.76787			2.11461	2.02738
2.14194	2.9031	2.07566	2.19579		4.06434	1.84695	2.1621		1.57231			1.79379		2.23516	2.4581	1.93612			2.03639	3.4677
2.4535	2.18587	2.03223	3.94181		2.76856	1.20685	2.30461		1.95663			1.82796		3.01372	1.68243	3.06941			2.13877	2.33082
4.07603	3.32394	1.45749	2.41921		2.92916	1.7295	2.50975		1.23572			1.73454		1.77543	2.84136	2.47261			1.72376	3.51985
1.47859	1.60231	1.61914	2.35198		3.5332	3.3057	2.20335		1.35949			2.13396		1.80972	3.53984	2.47616			2.457	2.15745
2.64025	1.45068	2.33172	3.44613		3.30591	2.01216	2.03931		2.23459			3.60751		1.55648	2.53822	1.77049			3.12571	2.41036
1.39307	2.29709	2.0822	2.36037		2.04327	2.34056	2.29704		1.98799			3.13154		1.33278	2.24254	1.97047			2.53714	3.34349
2.09984	3.14343	1.47077	1.62498		3.17011	2.73072	2.51943		2.38104			3.06267		1.60195	1.88935	2.05621			1.90355	2.75437
2.08933	2.0354	1.69066	1.52252		2.34947	3.22271	2.26831		2.76974			1.61598		1.66721	3.33502	1.99785			3.15406	1.9208
2.48121	1.87393	2.73428	2.36027		4.23459	2.79565	2.3231		2.04062			1.65728		1.20732	3.30182	1.96832			2.36876	1.83274
2.04524	1.84794	1.70755	2.94704		2.95811	1.84382	2.293		3.21267			1.82363		1.77716	2.02087	1.97118			1.79059	2.01178
3.27547	4.45246	3.23116	1.48947		2.92816	1.9562	3.78586		1.55285			1.3663		3.69327	2.78988	2.59033			3.16556	2.46278
2.75353	2.92056	2.909	2.12757		4.95296	2.51347	2.02481		1.36284			1.81608		1.7008	2.26506	2.2189			2.27968	1.91873
1.85289	1.51188	1.66656	3.23856		1.98884	1.9167	2.10814		1.63491			1.87194		1.56646	1.89027	1.59139			1.95947	1.98799
1.63969	2.07495	3.33507	4.54165		4.40099	2.59076	2.61663		3.06077			2.71784		1.40105	2.32436	2.0335			3.09681	2.23512
2.43053	1.62291	2.43085	2.78787		2.92103	2.68241	2.32899		2.68436			1.97936		1.70419	1.72689	3.02984			1.47382	2.01075
1.26541	1.35426	1.58958	2.67804		3.40487	3.52356	1.7039		1.73917			1.45722		2.15504		2.14369			1.8279	1.8987
2.30793	1.9286	1.85058	2.44898		2.38637	1.94191	2.15747		1.81076			2.96789		1.9499		1.84438			2.36218	1.95017
1.3203	2.22687	2.80485	2.07071		3.54402	1.75062	2.90381		2.0394			2.23731		1.19654		1.95496			3.67957	2.43624
1.83647	2.6949	1.85995	1.16596		3.03702	2.42896	2.1435		1.86341			2.56218		2.00552		1.71008			2.38123	2.35033
1.54147	1.62882	1.95264	1.64397		1.08893	1.77705	2.01323		2.40843			2.66866		1.68351		1.93724			2.99847	1.82629
1.33729	1.85867	1.40156	1.8919		2.49109	2.12066	2.50794		1.97415			2.16005		1.74877		2.50079			2.25237	4.08914
1.48063	2.06437	2.53854	3.84314		2.47942	2.54424	2.22555		2.09886			2.76165		1.90361		1.79871			1.75534	1.93527
1.88525	2.3102	1.19688	2.42567		4.24075	2.01107	1.79812		1.93536			1.61116		2.70016		1.9727			3.39761	3.41521
1.79194	2.28445	1.52097	2.75057		2.63753	2.21018	2.03926		1.70871			1.76802		3.42404		1.24825			1.93013	1.45647
1.50249	2.06815	1.7079	1.90731		2.68143	2.12313	2.03343		3.41142			1.40153		2.14707		1.47522			2.40944	2.56366
1.80687	1.45013	1.32982	2.00091		3.45252	1.7116	1.78271		1.89129			1.51244		1.64699		1.75868			2.14302	2.31419
1.3919	1.47342	1.91568	2.14743		3.21694	1.76364	1.69177		2.76824			1.45352		1.52838		2.41984			2.77222	2.92043
1.54614	2.19238	2.14359	2.58122		3.18504	2.93261	1.76129		2.04612			2.00321		2.30016		3.74146			3.27799	2.70449
2.62839	1.53362	2.10597	4.39682		3.88884	2.46172	1.60156		1.87834			1.63945		2.11276		3.01094			3.07302	2.9097
2.18268	2.48045	2.54168	2.01579		3.12583	3.40765	2.60089		2.30183			2.08528		1.86083		2.12547			1.9235	2.47377
2.86027	2.55252	1.74646	2.07511		3.01092	2.30573	2.25593		3.71754			2.32978		2.61447		1.98386			2.34572	1.67352
2.48927	2.6996	2.94361	3.65504		4.42803	1.74189	3.33266		3.5455			2.75795		1.62145		2.91187			2.52845	1.73739
1.84206	2.26932	2.42971	2.61086		3.51176	2.68849	2.44437		2.05656			1.64278		1.86848		1.71074			2.61419	3.03774
2.46647	3.36574	1.96257	2.38327		2.3682	1.95552	2.05596		1.95081			1.25835		1.96488		2.40083			2.04129	2.61677
2.62432	2.43579	2.06016	2.64209		2.9306	1.52767	1.61296		3.32137			1.25817		2.91527		1.74208			2.10108	2.62569
3.11503	2.44634	2.28418	2.04817		2.55966	1.874	1.9951		2.9406			1.44695		2.51365		2.42657			2.96299	2.43437
1.4213	3.34804	1.38998	2.02401		3.60554	1.89078	1.85895		2.504			1.43941		1.60788		3.18815			1.85004	4.04501
1.82024	2.19711	1.70752	2.69407		2.7525	2.11487	1.93771		3.66505			1.45517		2.11		1.94124			1.93714	3.23981
2.65877	2.18395	1.7484	2.50261		3.0891	1.94767			2.57103			1.96079		2.20688		1.92491			1.29182	2.50951
2.01694	2.30401	1.86837	2.34841		2.09094	2.40984			2.47938			1.412		3.26848		3.38965			1.66146	1.63586
1.93465	2.08833	1.76499	3.82466		2.99408	1.91418			2.4659			1.54916		2.93441		1.98699			2.75967	1.4891
3.2332	3.25155	1.62364	2.76087		2.6792	1.78063			3.73534					1.24845		2.52761			3.2034	2.63556
1.19921	2.21186	1.88841	2.30618		9.46798	2.48356			2.96777					2.27407		2.10291			2.29291	2.19579
2.15718	2.90808	2.97317	1.94423		4.51228	2.70734			2.82755					1.85023		2.95768			2.01255	2.82011
1.41253	2.80656	2.14637	2.07403		3.15225	2.45149			2.34237					1.31441		1.65272			3.12425	1.67674
2.07255	2.71326	1.22033	2.28533		3.16215	3.206			2.90556					2.10373		2.92113			2.5585	3.25895
1.94382	1.96655	1.28342	3.40482		3.82491	2.00836			1.73802					2.29962		2.99612			2.07504	1.63512
1.46401	3.5071	1.24974	2.70511		3.01415	2.32697			2.72481					1.3911		1.80766			3.77809	1.54027
1.79383	2.54296	1.73728	2.84276		3.19421	2.07142			2.74049					2.17279		2.43143			2.11626
2.1637	3.17896	2.10323	1.34158		3.20511	2.05162			2.97033					1.52001		1.9575			2.11042
2.28744	2.28443	2.35897	1.83855		2.30175	2.452			3.80977					1.85913		1.55044			2.78274
1.99271	1.55717	1.94466	2.7348		4.46334	1.67837			3.34601					1.32659		1.78118			2.00817
1.44323	1.3453	1.69135	2.81652		2.55499	1.76214			2.18198					1.77693		1.98377			2.66575
1.84092	1.72911	1.61261	2.30826		2.52479	1.77843			2.94689					2.69202		2.37313			2.7464
1.2362	2.60326	2.14874	1.44898		2.39694	2.5058			4.19411					1.61179		2.10202			3.53063
2.84761	2.97469	2.37835	2.31207		2.21352	2.02348			2.63071					1.9145		3.43069			2.50506
2.15163	2.85282	2.28441	1.79341		2.08409	2.6938			2.49172					2.05729		1.93722			1.73679
3.74969	2.42847	2.04842	2.46335		2.19353	3.16483			1.86995					1.21925		1.78845			1.47109
2.19835	2.54878	3.6152	2.42237		4.40547	1.60291			1.88567					1.18484		2.40062			2.96536
2.0452	3.24887	1.94033	2.1579		2.75479	2.26005			1.91736					1.79905		2.47507
1.49135	2.69264	1.85258	1.81021		2.29623	1.94108			1.3807					1.33731		1.82775
1.51103	2.00836	1.97396	1.75361		2.46175	1.93711			3.50229					2.61801		2.32186
1.57584	2.27328	1.60274	3.47948		2.63689	1.97294			3.01173					1.67974		1.63849
1.59175	3.67914	3.42219	1.40514		4.00116	1.51478			1.70211					2.23769		3.03371
2.62081	1.95369	2.32492	1.65987		2.34071	1.93495			1.50882					1.70725		2.30342
2.64836	2.36987	1.85712	1.59085		1.54368	2.32525			2.09745					1.57372		2.08667
3.00937	2.21972	3.18136	1.80689		2.04961	2.67552			2.67075					2.13294		2.17177
2.49118	2.09667	2.62171	2.10236		2.7794	1.65036			3.67435					1.50983		1.78246
2.45949	2.44328	2.75305	2.53918		2.49347	1.56619			3.25353					2.02172		2.4224
1.87139	2.57231	2.55619	2.28428		2.05023	2.12965			1.3983					2.47117		3.17886
2.41805	2.8881	1.9687	1.56936		2.44477	1.98523			1.8062					1.40382		2.04498
1.83769	2.56914	1.80221	1.63072		1.51067	1.96423			1.64566					1.47921		1.67274
1.34606	3.20076	1.67103	3.65648		2.20148	1.74011			1.9601					2.00724		3.09071
1.77745	2.45277	1.93124	2.97079		2.37352	3.1041			1.80594					2.04294		2.17764
2.26564	3.25399	2.60731	2.67795		3.88828	1.702			1.48609					1.29522		2.17812
2.26332	2.05221	2.32714	2.6694		2.66773	2.06476			1.91537					1.32792		3.33845
2.32672	2.26418	1.78172	2.87114		2.3441	1.86169			1.93877					1.54245		1.794
1.2526	2.32144	1.25903	2.4859		3.6511	1.83695			3.42933					1.83268		1.7141
1.34403	2.23906	2.58819	2.36054		3.10293	2.37054			1.55					1.30377		2.02513
1.97018	2.35628	2.8353	2.5572		1.59363	1.55555			1.26592					1.3063		1.81414
1.18904	2.13282	2.23766	3.71274		3.93138	1.63453			1.25203					1.71679		1.75405
1.81359	2.97304	1.62211	2.1448		3.32601	3.38862			1.793					1.60077		1.98782
2.2815	2.84904	1.07352	1.87512		2.66155	2.39733			1.79936					1.33239		2.52741
2.38558	2.24952	2.38292	1.62184		1.58954	2.0674			2.62601					1.03832		2.19517
	1.97775	1.5506	2.18982		2.47292	2.27221			3.39136					1.37095		2.04134
	2.55802	1.42264	2.11771		2.23839	2.48505			1.25754					1.93892		3.25268
	2.25119	1.58113	1.84425		2.02116	1.72938			2.41624					2.34618		2.87019
	2.49324	1.72463	2.49564		2.52003	2.15808			2.21225					1.8232		1.97415
	2.00993	1.67522	1.87746		3.19339	1.63513			3.58283					1.39551		3.38495
	2.57991	1.67426	1.90941		3.49828	1.47805			1.2449					1.7361		2.19866
	3.65008	1.73502	1.39124		3.25711	2.28336			2.06981					1.45015		2.19641
	2.12106	1.81607	2.97852		3.44181	2.05421			2.53342					1.64294		2.81648
	2.66434	1.37336	2.20303		3.55205	1.92752			2.22752					2.13756		1.92146
	1.8529	1.60168	2.73869		2.87185	2.58874			2.5435					1.34383		1.72777
	1.10743	1.55462	2.76619		2.75501	2.09764			2.56728					4.22735		1.35004
	2.06384	1.85813	1.26984		2.41907	1.75355			2.21403					2.06114		2.4568
	2.31116	1.52979	2.45212		2.36559	1.87563			1.4705					2.83406		2.63167
	2.41484	2.33117	2.7207		2.53872	1.85881			1.47595					2.37512		3.01257
	1.66824	1.87788	3.34722		2.65939	2.16319			1.86568					2.27623		2.09235
	3.32925	2.64339	2.28018		2.73396	2.40157			1.89389					2.04873		1.93011
	1.41409	2.21983	1.97747		2.59763	2.07481			2.2532					2.448		2.19898
	1.89571	2.05193	2.56807		3.61296	2.53463			2.34725					2.82887		2.41852
	1.6109	2.93602	3.41415		1.77453	1.7934			1.43006					2.30708		2.11733
	2.1723	2.95935	2.18177		2.32333	2.58844			2.23066					2.6569		2.19767
	2.10724	2.58759	2.11484		2.46017	2.16548			2.71758					1.53204		2.28503
	2.0901	2.11861	1.2696		4.44623	1.78895								3.60357		1.51651
	2.21576	1.53343	1.55451		2.52547	1.85018								3.55709		1.64298
	1.48832	2.9596	1.99309		2.49121	1.86682								2.33922		2.05898
	1.46058	2.03906	2.56098		4.05399	2.39611								1.78436		2.01194
	1.97354	2.74799	2.1285		3.28206	2.20234								3.37802		3.36091
	2.44222	1.72973	2.55056		2.4509	2.66472								2.48165		2.0756
	2.60547	2.56878	1.54805		4.06847	2.00017								3.06788		1.71456
	2.4372	2.45977	2.24546		3.6418	1.93943								2.84252		3.17989
	3.49279	1.90519	2.4192		6.69979	1.59854								3.31363		3.31939
	3.36928	2.86552	2.26338		3.36669	1.60195								2.20501		2.23903
	1.17108	1.73193	2.60471		3.53693	2.5266								2.94361		2.01365
	2.63607	1.312	2.04804		4.39809	3.65526								2.6473		2.47426
	2.40066	1.43529	2.69841		4.81024	2.13284								2.53501		1.99457
	3.04401	1.61545	3.0438		4.0779	1.82439								2.36471		1.25471
	2.90099	1.2417	2.01754		3.09971	2.01922								3.381		2.39465
	3.2896	2.0635	3.64729		3.23035	1.93692								1.63874		1.89987
	2.66484	2.10731	1.29657		3.15275	2.41167								2.05096		2.53959
	2.18786	2.08496	1.87984		2.55935	2.27672								1.51804		2.62665
	2.09612	2.41881	3.96973		2.68704	1.47618								1.24269		2.71285
	3.07788	1.8818	2.10427		2.06901	2.05418								3.90038		4.18031
	3.14438	1.84235	1.89406		3.78816	1.42703								3.2655		1.61169
	2.69403	2.15771	2.52892		2.99717	1.53859								1.9426		1.62746
	3.77077	1.88123			4.48964	2.14384								1.13208		2.40072
	3.37086	2.06556			3.9948	1.78216								1.34308		1.86965
	1.83827	2.67975			3.27291	1.87821								1.80148		1.72357
	1.72566	2.24002			3.87148	1.89135								1.66974		2.11439
	2.71444	2.37942			2.71814	1.87309								2.48882		2.10792
	2.40934	1.56954			2.12583	3.05524								1.72352		2.66992
	2.70869	1.65808			3.69984	2.82025								1.76439		2.06731
	2.21773	1.70909			2.32078	2.6262								1.82996		2.58358
	3.21742	2.05578			2.79884	2.765								2.67557
	1.68234	1.54469			2.80241	2.92944								2.64075
	1.91861	1.27866			3.79865	1.95688								1.99787
	1.86723	1.20358			2.63409	1.3007								1.56311
	1.47561	1.20803			2.98067	1.57237								1.37257
	1.51254	2.12871			3.46733	1.89846								1.45874
	1.99038	1.43912			2.70249	2.36642								2.16937
	2.20248	2.63876			3.16565	1.34101								5.91642
	2.39174	2.47285			2.31243	2.3252								1.82122
	1.84165	1.63797			2.05185	2.46086								1.32801
	2.32696	1.84892			2.17405	1.704								1.55071
	2.99646	2.06671			3.70029	2.01404								2.51995
	2.55281	2.11128			3.21127	1.58332								1.86741
	3.21318	2.05456			3.25783	2.08357								1.70423
	2.3949	2.64012			4.36734	2.16413								3.30384
	1.4068	1.82257			3.90369	2.34591								2.41042
	1.78771	3.09335			2.29017	2.38315								2.41395
	1.88458	1.6157			2.69489	1.96914								2.24108
	2.35488	1.85886			4.07253	1.76526								2.57246
	2.9441	2.15097			3.64302	1.35787								2.08652
	1.39697	1.52309			2.57194	1.84628								1.94729
	3.81556	1.89207			4.14253	2.83353								2.25876
	2.76069	2.27696			2.77537	2.12733								1.21162
	1.55115	1.8893			2.68894	1.87143								1.39877
	1.78608	2.22084			2.06709									2.16457
	1.7423	2.07061			2.16686									2.31487
	2.77869	1.94311			3.55433									1.40934
	2.81369	2.12524			2.28249									3.4184
	2.15425	2.47225			1.58882									1.45029
	2.44971	2.8084			2.25742									1.80079
	2.23206	2.36029			2.2215									3.43373
	2.5927	2.22638			2.93294									1.74407
	2.71583	2.33403			3.33211									2.29243
	2.63268	3.03653			3.24672									2.46031
	3.51594	2.32228			4.43824									1.66924
	1.46742	3.11296			2.75822									1.3599
	2.48204	1.98973			3.36378									1.98092
	2.40092	2.35478			1.45023									1.60198
	2.09451	1.80425			3.61411									1.40902
	2.86629	2.28681			2.10399									1.76483
	2.46311	1.93409			3.47146									3.87818
	2.78983	2.45325			3.03446									2.88074
	2.36406	1.77588			3.43886									1.77012
	2.50556	1.4711			1.55958									2.51676
	2.53539	1.26353			1.51743									1.66309
	2.39491	1.77622			8.43422									2.14061
	2.79738	1.85088			2.73268									1.25969
	3.16056	1.59938			3.9643									1.02765
	2.53905	1.66742			3.53504									1.63657
	2.23612	2.00426			2.48661									3.68659
	2.70312	1.33423			3.18796									2.41593
	1.96209	1.24268			3.67774									2.12406
	2.73075	1.55292			4.72153									2.57063
	2.51053	1.61975			2.23779									2.31937
	2.67789	2.37885			2.69248									1.91353
	2.49614	1.53641			3.44667									1.84816
	2.55616	2.18524			2.65692									1.63925
	1.34491	1.71996			3.18731									2.85194
	2.01212				2.66205									2.06038
	1.93267				3.90184									1.82073
	2.21779				3.3565									1.27764
	3.06716				3.56353									1.44376
	2.60054				1.86206									1.58748
	2.12864				3.24533
	2.82046				1.84431
	3.14473				1.47754
	2.17043				1.53583
	2.16242				4.18018
	2.05483				2.87864
	1.13921				1.39918
	2.12632				2.30632
	2.42195				3.55762
	1.57019				3.04422
	2.73399				3.40209
	2.67249				1.67551
	2.22073				1.72799
	2.38398				4.11851
	2.1978				2.62591
	3.19876				1.90025
	2.11159				1.44873
	2.38052				1.97713
	4.08529				2.30892
	2.45086				3.56185
	2.84046				2.07372
	3.52952				2.19796
	1.95402				2.53548
	2.08323				1.40554
	3.48571				3.91943
	2.69851				2.34072
	2.22794				2.5138
	2.79799				3.23174
	2.54536				3.10121
	2.03906				2.87963
	4.2563				2.04904
	2.4537				3.24863
	3.07696				2.73594
	3.01566				1.39872
	2.40449				2.17285
	2.16768				3.23816
	1.95502				2.73141
	2.49623				2.31052
	2.06941				3.04342
	3.1687				2.31471
	3.05388				1.73999
	2.12641				2.41218
	1.87257				2.15718
	2.67614				1.38902
	2.09979				1.57878
	2.28313				1.72472
	2.5376				2.64791
	1.90646				2.57255
	2.48761				3.14436
	2.17305				3.24187
	2.09888				2.39502
	2.90295				3.20636
	2.48225				2.63486
	1.48398				1.65784
	2.437				3.44845
	2.70905				2.86796
	2.01077				3.57157
	2.82549				1.61335
	3.48411				2.84392
	2.59406				3.12582
	2.56922				3.38748
	2.05024				2.61346
	2.50504				3.10618
	1.8763				1.6346
	2.54096				2.53559
	1.38394				2.10819
	2.0694				2.8957
	2.01505				2.00024
	2.70296				4.24256
	2.62118				4.20193
	3.972				2.92774
	1.89757				3.98557
	3.61936				1.37748
	2.90339				2.66318
	2.05868				3.16726
	2.25071				4.2748
	2.28066				3.26366
	2.70595				2.52061
	1.61764				4.89313
	2.1293				1.38754
	2.71756				2.1973
	2.76167				1.92108
	2.55017				3.61597
	4.64154				1.9369
	2.78173				2.31672
	1.69074				3.16597
	3.65213				2.76668
	2.8653				3.2696
	1.29149				2.7317
	4.07131				2.15582
	2.10629				1.81195
	2.37518				1.33354
	2.86438				2.36121
	2.27256				2.90205
	2.30775				2.55292
	2.84881				4.30893
	2.30629				4.00309
	2.54318				4.45939
	2.62768				3.22103
	3.9562				3.19861
	2.41273				3.02424
	2.72384				2.91565
	3.99315				3.31522
	2.78771				3.30818
	2.92502				2.88808
	2.09819				3.91988
	2.2284				1.94631
	2.83364				2.58914
	1.56748				2.87777
	2.32819				2.49332
	1.47838				5.36315
	3.28429				3.52017
	1.95261				1.36615
	2.83045				2.1155
	3.13867				3.08157
	3.23592				2.7664
	3.46051				2.35807
	2.63746				3.01311
	1.99455				3.45064
	2.23047				3.54456
	2.84747				2.68254
	2.96597				2.26876
	3.04359				2.48699
	2.66213				2.49794
	2.29236				2.63838
	2.9577				2.76979
	3.37477				1.35626
	2.91076				3.33623
	3.73186				2.5432
	2.11027				3.0677
	2.15476				3.2806
	1.79093				3.0661
	2.38416				2.4807
	1.64065				1.99934
	1.85723				2.0857
	2.30978				1.34535
	2.64182				2.4591
	2.79747				4.16702
	2.74504				2.39959
					2.63212
					2.70212
					3.48399
					2.97783
					3.89619
					2.35062
					2.23541
					1.70196
					3.10792
					3.35704
					3.4921
					2.30189
					1.21042
					2.02114
					2.44226
					3.31041
					2.39849
					2.64889
					2.94523
					2.20613
					3.07096
					2.97174
					1.49999
					3.32901
					2.55541
					3.48401
					4.09166
					2.07247
					2.81577
					2.66367
					3.09035
					2.14844

## Sheet: Figure 6
Measured peptide intensity for each biological replicate
	Conditions
Lysine residue	WT exponential phase			ΔrimI			Δhpb8_1270			Δpta-ackA
K134	900000000	787000000	1400000000	809000000	516000000	371000000	562000000	137000000	259000000	319000000	2520000	66400000
K140	122000000	172000000	107000000	121000000	96500000	218000000	113000000	128000000	115000000	118000000	159000000	131000000
K323	2020000000	2070000000	3350000000	1920000000	1130000000	787000000	1020000000	379000000	771000000	831000000	72600000	157000000
K337	180000000	142000000	141000000	213000000	286000000	225000000	213000000	358000000	202000000	479000000	519000000	204000000
K397	2030000000	1940000000	3000000000	1200000000	601000000	478000000	73100000	189000000	326000000	440000000	8910000	88800000
K511	1110000000	959000000	1790000000	762000000	445000000	291000000	390000000	82600000	253000000	271000000	17000000	35300000
K547	205000000	178000000	322000000	45000000	43200000	73900000	31000000	58100000	65100000	36400000	20300000	22200000
K634	124000000	121000000	98800000	156000000	149000000	132000000	129000000	195000000	182000000	148000000	155000000	135000000
K649	3530000000	4930000000	5530000000	252000000	184000000	120000000	141000000	52800000	73000000	93800000	60600000	38900000

## Sheet: Gels purif prot for MS
Gels purification of Rnase J proteins for Mass spectrometry analysis

[truncated: 3 more sheets: P values Figure 3a, P values Figure 5c, P values Figure 6]
