# Supplementary material for: Acetylation regulates the oligomerization state and activity of RNase J, the Helicobacter pylori major ribonuclease
Source: Nat Commun. 2023 Dec 6;14:8072. doi: 10.1038/s41467-023-43825-8 (PMC10700544; doi:10.1038/s41467-023-43825-8)
Supplement: Supplementary file 7 — Source Data [file 41467_2023_43825_MOESM7_ESM.zip › Source_data_SI.xlsx]

## Sheet: Supp Fig 1
Supplementary Figure 1.
the source data are available at the PDB repository under the number 7PCR

## Sheet: Supp Fig 2A
Supplementary Figure 2A
RNase J
frame_indices	x_coords	y_coords	contrasts	masses_kDa	fit_errors	diffblur_errors	neareast_neighbour_distances	selections
5	86.5268	26.7713	-0.00540846	150.725	0.27424	0	11.3886	1
5	69.1878	30.145	-0.0140218	400.558	0.0593516	0	12.2077	1
5	57.0886	31.7697	-0.00982944	278.957	0.0484453	0	10.328	1
5	18.1677	37.7638	-0.0108246	307.822	0.0877679	0	7.59043	1
5	25.7279	38.6579	-0.0124501	354.968	0.0536993	0	7.61287	1
5	50.1764	53.0065	-0.0109102	310.305	0.209935	0	12.0344	1
6	48.2984	10.8332	-0.0124106	353.824	0.0626991	0	7.25497	1
6	127.762	28.3756	-0.0115581	329.096	0.0371777	0	15.623	1
6	96.6668	44.5476	-0.00991994	281.581	0.0536085	0	4.57928	1
6	63.2063	7.84108	-0.0117105	333.516	0.235866	0	13.2942	1
6	143.425	9.10827	-0.0115666	329.345	0.113442	0	10.7116	1
7	133.9	14.0089	-0.0175301	502.316	0.0383163	0	10.7116	1
7	41.7331	37.6016	-0.0114923	327.188	0.0481568	0	12.2286	1
7	21.0109	6.15534	-0.011538	328.515	0.121947	0	3.30226	1
7	93.339	11.7476	-0.0113489	323.029	0.049021	0	16.4959	1
7	85.3691	38.1008	-0.00961604	272.767	0.0397934	0	9.85413	1
7	117.329	45.0303	-0.0052138	145.078	0.154308	0	8.56962	1
7	15.4489	47.396	-0.0104769	297.737	0.0507868	0	10.0086	1
7	34.9706	51.2947	-0.0120805	344.249	0.102849	0	15.272	1
8	120.741	10.1993	-0.0118379	337.211	0.222406	0	5.22747	1
8	53.3568	41.3999	-0.0117591	334.927	0.0389448	0	10.328	1
8	19.0778	30.2281	-0.010452	297.014	0.303947	0	5.64623	1
8	124.73	49.3503	-0.0109663	311.932	0.178315	0	8.56962	1
9	29.5643	14.8048	-0.00969029	274.921	0.350963	0	4.76782	1
9	76.5005	7.84546	-0.0108705	309.154	0.0624642	0	13.2942	1
9	27.116	10.7135	-0.0105713	300.475	0.317106	0	4.76782	1
9	14.0364	23.9817	-0.0158724	454.234	0.137161	0	8.02704	1
9	74.9958	41.3087	-0.00994164	282.211	0.173667	0	4.44093	1
9	44.3627	16.9278	-0.0119715	341.087	0.0444358	0	7.25497	1
9	92.3542	52.2507	-0.0116437	331.578	0.0689421	0	6.99621	1
11	7.36838	5.71195	-0.0111748	317.979	0.296993	0	10.4628	1
11	17.7737	6.80752	-0.0111042	315.933	0.167732	0	3.30226	1
11	115.726	8.7238	-0.0121263	345.577	0.113992	0	5.22747	1
11	78.769	26.8285	-0.00917625	260.011	0.0626296	0	3.82663	1
11	112.13	32.0067	0.00324218	-87.8912	0.349726	0	11.4166	1
11	17.0109	35.4824	-0.0152123	435.087	0.206338	0	5.64623	1
11	92.1429	45.2577	-0.010916	310.472	0.10149	0	4.57928	1
12	62.7176	20.5246	-0.0105209	299.014	0.0790254	0	9.56043	1
12	142.341	44.2285	-0.00982627	278.865	0.212407	0	5.40345	1
14	123.365	29.9804	-0.0112261	319.466	0.0554901	0	11.4166	1
14	133.998	13.0196	-0.0128564	366.754	0.0363905	0	9.52951	1
14	137.07	43.0405	-0.0110546	314.493	0.17255	0	5.40345	1
15	22.4536	6.05781	-0.0101504	288.266	0.0765024	0	4.73964	1
15	22.2235	15.7799	-0.00976428	277.067	0.057073	0	9.72483	1
15	76.1565	29.6246	-0.0115314	328.323	0.0540809	0	3.82663	1
15	23.1186	35.6227	-0.0113261	322.367	0.0690485	0	6.10929	1
15	97.0808	44.9502	-0.0109042	310.13	0.143794	0	4.94745	1
15	42.5591	50.9068	-0.0118491	337.537	0.118175	0	3.64451	1
15	143.303	10.9635	-0.00979509	277.96	0.227179	0	9.52951	1
16	93.9593	7.02919	-0.011494	327.239	0.221777	0	4.08206	1
16	99.4355	33.4303	-0.0110968	315.716	0.0776585	0	7.92336	1
16	139.175	30.1687	-0.0109185	310.546	0.0991974	0	3.63962	1
16	120.776	46.4316	-0.0229436	659.337	0.0110446	0	14.326	1
16	68.613	53.1607	-0.0108633	308.944	0.0853977	0	14.8109	1
17	7.41644	30.8876	-0.00939646	266.398	0.0817728	0	8.49604	1
17	62.2787	10.9743	-0.0115185	327.949	0.0534849	0	9.56043	1
17	99.2435	24.9339	-0.0123585	352.314	0.0392584	0	7.86328	1
17	91.8996	39.1923	-0.00678621	190.687	0.219205	0	7.74582	1
18	103.354	11.8958	-0.0111082	316.046	0.0998384	0	7.17376	1
18	48.1036	41.7222	-0.01069	303.918	0.119892	0	8.53072	1
18	82.9095	48.5916	-0.0117147	333.639	0.0289134	0	13.0065	1
18	33.9406	22.2084	-0.0118633	337.949	0.0391341	0	10.4135	1
18	18.1362	28.8804	-0.0110148	313.34	0.044263	0	8.38345	1
18	44.3201	23.0497	-0.011228	319.523	0.242756	0	5.19527	1
19	105.353	49.0331	-0.0166396	476.486	0.221193	0	3.68405	1
19	118.897	10.8114	-0.010037	284.977	0.195959	0	15.2151	1
19	105.842	18.6245	-0.0110489	314.327	0.094008	0	5.60145	1
19	81.2212	13.6508	-0.010566	300.321	0.155689	0	10.0599	1
20	94.6393	11.0542	-0.0136843	390.768	0.0933393	0	4.08206	1
20	135.571	29.6566	-0.0109731	312.128	0.0511279	0	3.63962	1
20	46.0922	50.0124	-0.0113187	322.153	0.0583822	0	3.64451	1
20	28.363	53.0541	-0.0127513	363.706	0.043947	0	10.8799	1
21	68.1259	21.7814	-0.0111307	316.699	0.0483821	0	8.55651	1
21	105.988	28.976	-0.0115777	329.666	0.158633	0	5.49282	1
21	107.146	42.0183	-0.0118243	336.818	0.245798	0	3.55812	1
21	12.3488	37.8053	-0.0108288	307.943	0.244619	0	8.49604	1
22	123.985	37.6715	-0.0112182	319.238	0.108421	0	4.35473	1
23	34.9327	44.3817	-0.0108487	308.522	0.0244701	0	10.8799	1
23	48.6797	20.2239	-0.0108247	307.824	0.0539776	0	5.19527	1
23	107.91	23.8302	-0.011414	324.917	0.157047	0	5.49282	1
23	96.8999	34.8231	-0.0128738	367.259	0.0385053	0	8.67381	1
24	137.153	8.36524	-0.0136848	390.783	0.126203	0	18.419	1
24	95.4641	16.2903	-0.0114978	327.347	0.143921	0	5.30065	1
24	72.8044	28.9455	-0.0116726	332.418	0.0610598	0	8.55651	1
24	26.7946	35.8662	-0.0116611	332.083	0.0301805	0	11.6089	1
24	94.2578	43.0847	-0.0116504	331.773	0.0494645	0	8.67381	1
25	86.7935	13.2208	-0.0124548	355.105	0.0505593	0	8.13943	1
26	123.958	47.5533	-0.0120478	343.301	0.171431	0	6.11859	1
27	83.5398	25.9564	-0.013582	387.8	0.199163	0	11.1438	1
27	119.87	35.2359	-0.0117068	333.409	0.235382	0	4.78181	1
28	13.373	22.6198	-0.0103154	293.052	0.0525339	0	8.25687	1
28	119.727	27.4652	-0.0123802	352.942	0.0401301	0	7.77199	1
28	60.7521	34.541	-0.0197018	565.307	0.0206501	0	11.2949	1
29	70.7376	14.427	-0.0117588	334.917	0.105926	0	6.11336	1
29	136.474	51.4744	-0.0108956	309.879	0.0358746	0	11.1928	1
30	129.324	8.12654	-0.0113606	323.37	0.0324098	0	10.6389	1
30	65.0079	12.2955	-0.0119255	339.754	0.155677	0	6.11336	1
30	104.026	19.7155	-0.0124164	353.991	0.0515043	0	6.78175	1
30	143.737	31.2439	-0.0103903	295.226	0.0457456	0	14.1161	1
30	116.259	38.5466	-0.012019	342.467	0.135041	0	4.89875	1
31	17.3094	41.7195	-0.0139193	397.585	0.185389	0	7.16346	1
31	46.4547	12.665	-0.0123114	350.945	0.088756	0	5.49733	1
31	49.5194	35.7246	-0.00979038	277.824	0.0904988	0	11.0002	1
31	55.5719	44.91	-0.009821	278.712	0.249056	0	6.70878	1
32	91.6917	16.4813	-0.0114272	325.3	0.0475845	0	10.1649	1
32	6.2314	18.4758	-0.00327463	88.8324	0.422062	0	7.47181	1
33	118.72	7.26887	-0.0109259	310.761	0.0389086	0	7.96025	1
33	136.419	17.4233	-0.0109387	311.13	0.151916	0	5.19632	1
33	95.8174	41.2724	-0.0115734	329.541	0.0506957	0	14.4369	1
33	28.8477	50.1765	-0.0125144	356.834	0.139381	0	6.9673	1
33	81.7919	44.6945	0.00295272	-79.4952	0.270996	0	14.4369	1
34	126.101	47.2702	-0.0110027	312.988	0.0420306	0	11.1928	1
34	45.9302	18.1373	-0.0123743	352.771	0.0967728	0	5.49733	1
34	54.2526	19.34	-0.00992943	281.857	0.0718417	0	7.23993	1
34	11.6641	37.3099	-0.010841	308.297	0.0945924	0	7.16346	1
34	57.4037	51.3638	-0.00984599	279.437	0.113682	0	6.70878	1
35	8.83492	11.4722	-0.00940519	266.651	0.135395	0	5.1954	1
35	141.614	17.2884	-0.011695	333.068	0.124257	0	5.19632	1
35	41.5927	47.9845	-0.0118554	337.72	0.0587365	0	9.39469	1
35	98.6688	23.8736	-0.0122188	348.26	0.0957105	0	6.78175	1
36	62.7226	12.9963	-0.0102087	289.958	0.0609206	0	10.4643	1
36	127.187	28.2205	-0.0104991	298.381	0.281267	0	4.97346	1
36	22.0457	51.6853	-0.0125952	359.178	0.118058	0	6.9673	1
37	33.1298	43.9054	-0.0113401	322.775	0.154746	0	6.56228	1
37	68.4797	21.7347	-0.0124265	354.284	0.0299309	0	10.4643	1
38	110.909	8.80576	-0.0117017	333.263	0.0270676	0	7.96025	1
38	52.7976	26.4322	-0.0175714	503.515	0.0389404	0	7.23993	1
38	138.324	43.9925	-0.0108934	309.817	0.0488946	0	12.6547	1
39	111.093	39.4225	-0.0130905	373.545	0.13293	0	5.81036	1
40	5.85078	7.21932	-0.0100393	285.045	0.0502028	0	5.1954	1
40	117.107	16.7475	-0.0123389	351.744	0.0374998	0	10.0737	1
40	55.0339	39.1562	-0.0124007	353.536	0.0255814	0	12.919	1
41	92.1799	45.2768	-0.0106397	302.457	0.0383607	0	13.2393	1
41	15.3525	11.3253	-0.0103762	294.817	0.0445332	0	10.3509	1
41	128.123	23.336	-0.0114313	325.419	0.221855	0	4.97346	1
41	133.037	32.0492	-0.0102432	290.959	0.0487787	0	6.99213	1
41	116.17	42.2479	-0.011836	337.157	0.21356	0	5.81036	1
41	39.6772	43.4628	-0.0105489	299.825	0.0543145	0	6.56228	1
41	35.7364	9.36429	-0.0114377	325.606	0.0624879	0	10.8267	1
42	79.9776	35.5875	-0.00989129	280.751	0.0518897	0	9.11096	1
42	84.0445	27.4346	-0.0121903	347.434	0.188647	0	3.47315	1
43	103.38	52.3359	-0.010901	310.038	0.100727	0	13.2269	1
44	44.6245	30.3305	-0.011717	333.705	0.0586147	0	6.80006	1
44	44.9139	18.0322	-0.0122629	349.54	0.219729	0	5.88483	1
45	48.3342	13.2435	-0.0124316	354.432	0.241101	0	5.88483	1
45	11.5998	21.9573	-0.0113066	321.801	0.0496882	0	5.93729	1
45	24.2828	48.5079	-0.0107206	304.804	0.0313703	0	16.2	1
46	69.8139	21.7475	-0.0114499	325.96	0.217169	0	5.55037	1
46	37.9733	19.9574	-0.0114879	327.06	0.118851	0	7.20261	1
46	115.144	35.3896	-0.0115919	330.078	0.232073	0	6.93468	1
47	67.099	16.9065	-0.012306	350.791	0.207783	0	5.55037	1
47	121.614	23.3842	-0.0112742	320.862	0.057806	0	11.122	1
47	20.2982	28.9484	-0.0111877	318.354	0.106008	0	10.4359	1
47	109.46	40.5892	-0.0120642	343.777	0.179682	0	7.70323	1
47	45.7174	51.4283	-0.00564669	157.635	0.0895017	0	11.4498	1
47	57.1383	52.2411	-0.0104678	297.471	0.0458928	0	11.4498	1
47	129.255	31.4657	-0.00700043	196.9	0.275035	0	6.48654	1
48	52.9113	24.0819	-0.0117855	335.694	0.0477039	0	10.0278	1
48	121.9	6.96194	-0.011408	324.743	0.0665563	0	16.4248	1
48	49.865	34.6638	-0.0112433	319.967	0.200762	0	5.23816	1
48	134.841	34.7638	-0.0118805	338.448	0.0479317	0	6.48654	1
48	59.0754	37.2656	-0.00938822	266.159	0.26613	0	9.57078	1
49	142.621	47.1631	-0.0153253	438.366	0.0327473	0	7.60022	1
49	73.4715	11.3047	-0.014188	405.379	0.0922755	0	5.87302	1
49	5.74022	22.9149	-0.00319902	86.6391	0.419063	0	5.57302	1
50	79.2277	10.1395	-0.0126224	359.968	0.204515	0	5.87302	1
51	13.951	37.2322	-0.0132483	378.122	0.0623167	0	8.99547	1
51	96.6022	44.6407	-0.0171673	491.795	0.0883797	0	4.82741	1
51	93.7072	18.5813	-0.0134787	384.805	0.208264	0	6.6456	1
51	89.5464	23.7631	-0.0122005	347.731	0.214541	0	6.6456	1
51	111.409	48.0967	-0.0109561	311.636	0.0569815	0	7.75634	1
52	68.7662	51.8994	-0.00507495	141.051	0.131628	0	11.6329	1
52	119.141	52.8202	-0.0110063	313.091	0.0649323	0	9.06067	1
53	16.2878	45.9188	-0.0159139	455.439	0.12113	0	8.99547	1
53	9.58776	26.9467	-0.0102127	290.072	0.0497799	0	5.57302	1
53	47.072	43.5651	-0.0116932	333.015	0.246419	0	5.5394	1
53	9.30442	52.5485	-0.0126891	361.903	0.0848308	0	9.62914	1
53	44.8196	36.0717	-0.0102589	291.414	0.216556	0	5.23816	1
54	86.2242	46.5315	-0.012896	367.904	0.0336992	0	8.02843	1
54	50.4995	47.9168	-0.0112992	321.587	0.245786	0	5.5394	1
55	49.0911	8.75497	-0.0116536	331.868	0.0261677	0	12.3489	1
55	136.482	42.6011	-0.01205	343.363	0.0460025	0	20.1275	1
55	133.576	9.57154	-0.0111814	318.17	0.0868496	0	6.35039	1
55	27.38	14.4183	-0.0119156	339.466	0.0418194	0	9.5001	1
55	45.389	20.5359	-0.0117688	335.209	0.0316186	0	12.3489	1
55	107.105	41.524	-0.0114759	326.713	0.0530118	0	7.85643	1
55	65.8911	6.71631	-0.0114234	325.19	0.136799	0	13.7689	1
56	98.3655	27.6176	-0.0112715	320.783	0.0435863	0	8.89642	1
56	92.7046	41.7923	-0.0121912	347.459	0.0558355	0	4.82741	1
57	32.4567	22.4482	-0.0187965	539.049	0.0493583	0	4.85602	1
57	140.992	17.9775	-0.0136537	389.879	0.0230495	0	11.2092	1
58	6.39639	15.0959	-0.010847	308.473	0.0388123	0	9.4726	1
58	106.191	23.386	-0.0100073	284.116	0.179296	0	5.13668	1
58	130.125	14.9023	-0.0114996	327.4	0.0732685	0	6.35039	1
59	79.265	11.9309	-0.0118117	336.454	0.0712781	0	6.04252	1
59	117.18	48.4498	-0.011765	335.098	0.0397274	0	12.2254	1
59	111.279	22.681	-0.00743366	209.466	0.394407	0	5.13668	1
60	65.7859	44.5588	-0.0150043	429.055	0.0445787	0	9.51052	1
60	110.96	16.1249	-0.0118454	337.43	0.0873904	0	6.56392	1
60	73.8853	39.5738	-0.0109414	311.209	0.148861	0	6.46706	1
60	76.4746	50.4921	-0.00931853	264.138	0.313228	0	11.2211	1
61	76.9458	33.8768	-0.0137435	392.484	0.121748	0	6.46706	1
61	19.4033	44.4922	-0.0140673	401.876	0.0324887	0	11.9632	1
61	136.379	6.10039	-0.0112554	320.318	0.0464002	0	9.89462	1
61	15.8383	14.3339	-0.0127208	362.82	0.227157	0	5.92809	1
61	20.9275	17.374	-0.0126881	361.872	0.23895	0	5.92809	1
61	35.9164	25.8558	-0.0129524	369.538	0.114315	0	4.85602	1
61	5.15688	44.7639	-0.0106638	303.157	0.184121	0	9.36772	1
61	141.438	49.7619	-0.0100666	285.836	0.212668	0	24.2933	1
62	85.2607	12.6817	-0.0131564	375.456	0.0843156	0	6.04252	1
62	68.8619	25.3559	-0.0121833	347.231	0.0548668	0	11.7455	1
62	42.2071	45.5684	-0.010792	306.877	0.0285461	0	13.8717	1
63	36.4142	13.0759	-0.0119033	339.108	0.037998	0	10.9654	1
63	54.4696	52.0533	-0.0121919	347.482	0.193878	0	12.7975	1
64	141.397	21.4525	-0.00979546	277.971	0.163041	0	11.3652	1
64	40.7025	31.1759	-0.0100595	285.63	0.076638	0	7.1561	1
64	99.6121	44.8369	-0.011662	332.11	0.0432123	0	9.85315	1
64	10.4865	52.4677	-0.00896452	253.869	0.235045	0	9.36772	1
65	107.113	5.26456	-0.0124268	354.295	0.0705485	0	3.85461	1
65	91.9137	33.2531	-0.0125345	357.419	0.0455969	0	11.6898	1
65	109.184	42.4983	-0.0126504	360.78	0.0442991	0	8.56166	1
65	44.9308	6.16882	-0.0123091	350.879	0.106387	0	10.9654	1
65	127.213	9.82677	-0.0114039	324.623	0.0400055	0	6.832	1
66	113.428	27.1761	-0.0280255	806.74	0.0294081	0	7.34973	1
66	116.388	37.8728	-0.0107777	306.46	0.0853671	0	8.56166	1
66	98.6572	4.99876	-0.0158237	452.823	0.105104	0	8.45998	1
67	6.80889	6.37131	-0.0127036	362.322	0.0802001	0	30.355	1
67	136.733	11.0883	-0.0111228	316.469	0.0681467	0	9.60399	1
67	47.6926	19.3183	-0.00963127	273.209	0.219125	0	6.61423	1
67	90.4469	21.6556	-0.0120552	343.515	0.15774	0	10.3647	1
67	116.998	52.9346	-0.0118525	337.636	0.0365158	0	13.0374	1
68	120.766	29.0698	-0.0126621	361.119	0.108265	0	7.51598	1
68	62.0359	41.7321	-0.00991947	281.568	0.0635115	0	7.09051	1
69	106.165	28.3018	-0.012958	369.7	0.0651547	0	6.04513	1
69	124.973	16.2812	-0.0111898	318.415	0.0881907	0	4.77855	1
69	130.834	26.9854	-0.00565823	157.969	0.126098	0	10.2814	1
70	62.2557	6.37789	-0.00955902	271.113	0.301914	0	12.5447	1
70	109.602	8.20781	-0.0122202	348.3	0.0375734	0	3.85461	1
71	91.3564	37.1952	-0.0119807	341.356	0.0419703	0	7.83282	1
71	122.082	9.40238	-0.0116484	331.717	0.157433	0	6.63213	1
72	69.5498	20.6984	-0.0117522	334.727	0.125212	0	7.65711	1
72	38.018	9.00344	-0.0108108	307.421	0.0399563	0	12.6763	1
72	50.5524	10.8948	-0.0106064	301.493	0.0608753	0	8.89568	1
72	51.9392	24.3892	-0.0121887	347.388	0.171112	0	5.37113	1
72	32.6759	37.8053	-0.0121031	344.904	0.236249	0	6.77317	1
72	110.478	23.2413	-0.0116233	330.988	0.130551	0	6.07945	1
73	117.74	35.9495	-0.0128751	367.298	0.0447218	0	7.51598	1
73	25.0569	39.6455	-0.0120614	343.696	0.28417	0	7.83807	1
73	61.1437	48.7663	-0.0112379	319.809	0.026914	0	6.53889	1
73	72.6532	13.6983	-0.0123219	351.25	0.0820462	0	7.65711	1
73	112.159	29.0838	-0.00982789	278.912	0.306598	0	5.85827	1
74	13.2891	6.03521	-0.0108128	307.479	0.0242083	0	12.8073	1
74	120.222	15.7682	-0.0117638	335.063	0.057859	0	4.77855	1
74	137.673	18.9465	-0.0113676	323.572	0.0918124	0	5.29034	1
74	57.2175	23.395	-0.00959648	272.2	0.250002	0	5.37113	1
74	41.1746	31.7637	-0.0102936	292.42	0.314603	0	4.95937	1
74	133.871	41.0616	-0.0103594	294.328	0.0607348	0	9.88127	1
74	95.2433	44.4873	-0.0100771	286.139	0.0759545	0	8.2633	1
74	52.746	29.8021	-0.0107819	306.583	0.196444	0	5.47267	1
74	36.2226	32.035	-0.0100406	285.082	0.323044	0	4.95937	1
75	89.2619	8.08258	-0.0106719	303.393	0.0575225	0	9.55926	1
75	97.7425	12.4937	-0.013216	377.185	0.115559	0	6.12036	1
75	5.87483	16.4782	-0.0111461	317.146	0.032176	0	12.8073	1
75	131.949	53.228	-0.0121959	347.597	0.0448114	0	12.3174	1
75	121.433	44.6515	-0.0108689	309.107	0.0428053	0	9.45328	1
76	128.565	5.76533	-0.0108487	308.52	0.214931	0	7.43348	1
76	59.6128	7.85961	-0.0132079	376.949	0.108744	0	7.42643	1
76	20.2631	30.6633	-0.01172	333.793	0.0789777	0	7.1815	1
76	98.3285	33.6256	-0.0116239	331.004	0.0475709	0	7.83282	1
76	108.482	33.6444	-0.0120032	342.008	0.0690633	0	4.87985	1
76	85.7352	17.2895	-0.0110705	314.954	0.0565401	0	7.96769	1
76	19.3918	18.2153	-0.00542415	151.18	0.123954	0	12.4785	1
78	38.4937	18.9255	-0.0121873	347.348	0.202005	0	5.79384	1
78	13.3504	32.6096	-0.0139422	398.25	0.0298811	0	7.1815	1
78	69.4782	44.2251	-0.0115205	328.005	0.0378531	0	9.49143	1
78	139.486	13.9765	-0.0119171	339.51	0.0742852	0	5.29034	1
78	93.7003	17.0893	-0.0121073	345.026	0.145754	0	6.12036	1
78	106.492	23.1621	-0.0115414	328.613	0.03977	0	8.1962	1
78	58.1903	42.9324	-0.0131219	374.455	0.0364672	0	6.53889	1
78	126.265	32.1775	-0.0105939	301.13	0.201984	0	9.32181	1
79	143.361	38.3062	-0.0103129	292.981	0.226501	0	9.88127	1
80	42.3226	14.5772	-0.0111503	317.27	0.172439	0	5.79384	1
80	66.8691	9.44036	-0.0105767	300.631	0.216368	0	5.55325	1
81	74.4619	32.1882	-0.0107931	306.909	0.0487134	0	12.2938	1
81	110.324	38.1631	-0.0104332	296.467	0.0518109	0	4.87985	1
82	111.624	15.4768	-0.0133456	380.945	0.0497019	0	7.4637	1
82	118.805	17.5134	-0.0113914	324.262	0.0864822	0	7.4637	1
82	18.6141	16.2462	-0.00873905	247.33	0.379202	0	13.4208	1
82	135.641	29.6041	-0.0117557	334.828	0.0255686	0	9.72341	1
82	100.001	40.798	-0.0103833	295.02	0.119911	0	5.14848	1
83	92.9202	49.8658	-0.011512	327.76	0.0803854	0	8.6744	1
84	113.6	49.9896	-0.0115013	327.449	0.0743485	0	12.2717	1
84	47.7386	35.6091	-0.0106213	301.923	0.0672244	0	5.96482	1
84	56.3354	45.7775	-0.0204829	587.964	0.0187612	0	7.80698	1
85	63.4134	5.09326	-0.0111667	317.745	0.0543217	0	5.55325	1
85	127.6	7.68276	-0.0109075	310.227	0.0361616	0	11.9171	1
85	48.1872	27.3637	-0.0129287	368.853	0.0327413	0	8.25754	1
85	116.632	32.695	-0.00972628	275.964	0.0549057	0	8.34839	1
85	83.0528	41.1231	-0.0184245	528.259	0.0209886	0	12.395	1
85	138.868	48.4183	-0.0109341	310.997	0.149749	0	4.39895	1
85	14.6777	29.0767	-0.0115896	330.01	0.0418251	0	9.51178	1
85	100.639	45.9069	-0.0137573	392.885	0.0728975	0	5.14848	1
86	67.8652	42.5622	-0.0148147	423.556	0.0178095	0	11.9697	1
86	26.8328	42.0999	-0.00965277	273.832	0.0484252	0	9.30379	1
87	75.4366	10.8431	-0.011188	318.363	0.138823	0	12.9762	1
87	30.0313	23.91	-0.0122229	348.38	0.0948673	0	6.56145	1
87	42.2326	51.532	-0.0120246	342.628	0.0663588	0	5.916	1
87	101.542	32.5259	0.00305044	-82.3296	0.341553	0	8.41446	1
88	35.1832	9.96588	-0.012527	357.201	0.0241528	0	9.19899	1
88	133.929	43.5397	-0.0115214	328.032	0.154728	0	6.94255	1
89	72.7655	31.0377	-0.0116812	332.667	0.0696162	0	11.8142	1
89	142.781	38.612	-0.0122258	348.465	0.0429277	0	10.1312	1
89	133.253	18.1738	0.00228527	-60.1356	0.353283	0	10.2366	1
89	36.0921	43.0084	-0.0102874	292.24	0.387512	0	5.63908	1
89	140.849	52.3461	-0.0110362	313.959	0.107517	0	4.39895	1
91	19.9887	9.25573	-0.0126382	360.427	0.152212	0	6.00424	1
91	34.5393	19.1423	-0.0121864	347.321	0.0826896	0	6.56145	1
91	40.8126	38.4701	-0.0106258	302.055	0.132864	0	6.54823	1
91	25.8222	6.37804	-0.0115184	327.945	0.169447	0	6.50463	1
91	37.1215	48.5527	-0.0123711	352.68	0.145419	0	5.63908	1
92	49.1639	27.7215	-0.0100033	284	0.0852232	0	4.25798	1
92	19.9894	42.0423	-0.0103156	293.059	0.0592212	0	7.5116	1
92	57.508	50.4339	-0.0117951	335.971	0.0592981	0	14.3544	1
92	54.1768	12.6193	-0.0119582	340.701	0.0404511	0	9.3434	1
93	12.166	33.9307	-0.020526	589.215	0.0264791	0	4.85659	1
93	4.80626	25.5884	-0.0103033	292.7	0.0432945	0	11.1248	1
93	140.59	25.3116	-0.010336	293.651	0.0694894	0	7.93108	1
93	58.0234	31.9471	-0.0101738	288.944	0.0559242	0	9.81569	1
94	15.4635	5.30943	-0.0111807	318.151	0.128536	0	6.00424	1
94	104.747	22.2171	-0.011259	320.422	0.05903	0	13.2743	1
94	131.712	41.3086	-0.00991463	281.427	0.117133	0	5.24683	1
94	121.489	50.1463	-0.0121296	345.674	0.127963	0	10.9266	1
95	31.7979	28.8973	-0.0111976	318.64	0.102902	0	6.39692	1
95	94.9521	48.023	-0.00953834	270.513	0.043599	0	10.0452	1
96	62.9338	15.8771	-0.012135	345.829	0.0694633	0	9.3434	1
96	138.31	17.7154	-0.0116443	331.597	0.0442046	0	7.93108	1
96	25.0868	48.1403	-0.0112427	319.95	0.0458575	0	7.94789	1
96	43.1638	49.8922	-0.0116094	330.584	0.0547175	0	6.18901	1
96	86.1087	52.7873	-0.0116294	331.164	0.0570918	0	10.0452	1
96	47.3116	31.5554	-0.0111447	317.106	0.125489	0	4.25798	1
97	32.7641	7.26383	-0.0134918	385.183	0.0973354	0	6.35151	1
97	94.0812	30.119	-0.00982222	278.747	0.0370247	0	13.2743	1
97	27.5121	35.1787	-0.0114426	325.745	0.0627206	0	7.60431	1
97	125.254	39.8886	-0.012265	349.602	0.11921	0	5.9631	1
97	25.2789	22.0494	-0.00979863	278.063	0.24773	0	3.05798	1
98	34.7253	13.305	-0.0147903	422.848	0.206079	0	3.69523	1
98	112.793	8.97445	-0.0142961	408.512	0.0304142	0	10.5343	1
99	101.748	6.66898	-0.0131741	375.971	0.041049	0	11.2832	1
99	53.3258	20.785	-0.0109895	312.603	0.0275132	0	4.30242	1
99	136.777	39.939	-0.0107502	305.665	0.0596333	0	5.24683	1
99	37.0745	41.6833	-0.0121718	346.898	0.0946219	0	7.58879	1
99	27.3626	24.2876	-0.00961827	272.831	0.360572	0	3.05798	1
100	126.992	5.27686	-0.0103775	294.853	0.0705062	0	13.7882	1
100	119.666	16.9577	-0.0129621	369.819	0.0816844	0	10.5343	1
101	123.737	34.1216	-0.0149841	428.47	0.0431404	0	5.9631	1
101	57.7607	40.8543	-0.0119814	341.375	0.0299163	0	13.9876	1
102	117.666	51.5111	-0.01184	337.275	0.0412927	0	11.5273	1
102	21.2319	49.5624	-0.011743	334.461	0.126417	0	12.1884	1
103	91.4411	20.2202	-0.0109416	311.214	0.0349805	0	9.42414	1
104	54.8129	16.7478	-0.0112457	320.036	0.0388047	0	4.30242	1
104	5.49767	17.6531	-0.0100075	284.121	0.0460312	0	9.70036	1
104	29.5552	40.6585	-0.0112503	320.169	0.0281093	0	7.58879	1
104	94.9144	45.5286	-0.00635102	178.064	0.118473	0	10.4929	1
105	17.2185	22.5198	-0.0117121	333.564	0.100949	0	7.34483	1
105	68.9885	25.5228	-0.0115596	329.142	0.170233	0	5.34119	1
105	140.628	29.6755	-0.0120224	342.565	0.0909004	0	6.3297	1
105	46.134	51.2268	-0.0119342	340.007	0.0315834	0	13.2628	1
105	8.89094	50.8778	-0.0118706	338.162	0.0402092	0	12.4109	1
105	103.144	52.0382	-0.0108986	309.968	0.0436855	0	10.4929	1
106	82.4422	17.4211	-0.0107665	306.138	0.0460647	0	8.61269	1
106	32.7441	20.5829	-0.0111878	318.356	0.033628	0	11.8631	1
106	141.844	23.4639	-0.0122548	349.306	0.0821965	0	6.3297	1
106	6.38104	27.3131	-0.0111024	315.878	0.0415832	0	9.70036	1
107	80.5811	51.3612	-0.0122688	349.711	0.0748188	0	8.95055	1
107	127.837	34.2575	-0.0104912	298.151	0.079706	0	8.70216	1
107	21.0008	28.8158	-0.0111994	318.694	0.0601504	0	7.34483	1
107	122.263	40.9401	-0.0106648	303.187	0.0817367	0	5.69681	1
108	127.635	21.074	-0.0118608	337.878	0.121369	0	13.1851	1
108	141.55	46.5942	-0.0154878	443.08	0.0575472	0	16.48	1
108	92.267	4.87097	-0.0115157	327.868	0.214066	0	15.3714	1
109	48.6875	11.6137	-0.011733	334.171	0.0690495	0	6.53123	1
109	64.2506	23.057	-0.0109358	311.047	0.157185	0	5.34119	1
109	73.8004	45.5187	-0.0118783	338.385	0.0590465	0	7.63023	1
110	13.3396	5.54804	-0.0155778	445.69	0.104568	0	13.5387	1
110	74.9695	21.7031	-0.0117898	335.818	0.0439079	0	7.0966	1
110	28.0563	45.2856	-0.0114586	326.21	0.0417822	0	9.00011	1
110	58.6046	46.7118	-0.0104237	296.194	0.0519088	0	13.2628	1
111	41.243	7.78293	-0.0120241	342.614	0.038741	0	8.37229	1
111	69.3313	6.50882	-0.0122094	347.989	0.0544995	0	14.8183	1
111	54.7622	9.21476	-0.0116404	331.484	0.0635131	0	6.53123	1
111	118.494	34.3412	-0.0100912	286.549	0.0645723	0	7.59926	1
112	82.8596	28.0853	-0.00988248	280.495	0.092126	0	4.30183	1
112	41.3102	39.8458	-0.0111527	317.339	0.19792	0	5.89633	1
112	89.9506	50.0248	-0.010045	285.209	0.0423676	0	8.6988	1
112	42.2105	34.0186	-0.0119176	339.524	0.290447	0	4.49667	1
113	70.8997	52.5761	-0.0115692	329.42	0.0763047	0	7.63023	1
114	68.2593	28.9843	-0.0213352	612.686	0.0332639	0	7.15562	1
114	46.937	30.3326	-0.0121958	347.595	0.172729	0	5.99389	1
114	144.086	36.954	-0.0109252	310.74	0.247705	0	7.80155	1
114	36.3208	49.745	-0.0100581	285.59	0.0502867	0	9.3909	1
115	134.624	12.1905	-0.0114939	327.235	0.167452	0	7.61048	1
115	143.47	14.1943	-0.0123942	353.349	0.178656	0	9.07022	1
115	24.8514	36.8754	-0.0093496	265.039	0.0488535	0	8.91994	1
116	25.3429	20.7971	-0.0208453	598.476	0.0180044	0	7.73224	1
116	137.139	40.5046	-0.0118857	338.598	0.0540147	0	7.80155	1
116	85.8802	25.0224	-0.0108264	307.875	0.180169	0	4.30183	1
116	37.7998	34.8934	-0.0117998	336.106	0.141814	0	4.49667	1
116	50.3279	49.959	-0.0122171	348.21	0.0500784	0	13.5497	1
116	43.3404	21.973	-0.0110181	313.434	0.0415261	0	9.10041	1
116	57.95	30.7904	-0.010512	298.754	0.0775655	0	9.00889	1
117	81.2531	50.177	-0.0100316	284.821	0.0722137	0	8.6988	1
117	104.847	5.67091	-0.0121519	346.319	0.131587	0	7.19431	1
117	60.1003	16.157	0.00283871	-76.1884	0.311582	0	10.4567	1
118	108.705	15.0352	-0.0101629	288.628	0.0959327	0	7.80956	1
118	31.6601	31.1128	-0.0116606	332.071	0.113785	0	7.21039	1
118	88.2049	29.6736	-0.00971117	275.526	0.235896	0	5.19977	1
119	106.331	26.9969	-0.0103807	294.946	0.24625	0	12.195	1
119	60.3786	39.4658	-0.0101223	287.452	0.182531	0	4.58778	1
119	66.894	41.8792	-0.0128001	365.121	0.162131	0	6.1723	1
120	127.168	10.6658	-0.011405	324.657	0.0349304	0	7.61048	1
120	101.494	12.0362	-0.0151797	434.143	0.0593036	0	7.19431	1
120	33.0051	19.7583	0.00455527	-125.978	0.225715	0	7.73224	1
121	56.9067	6.19987	-0.0112361	319.758	0.0539869	0	10.4567	1
121	72.1115	38.5814	-0.0132481	378.115	0.273477	0	6.1723	1
122	17.2143	28.7884	-0.0113231	322.281	0.0995496	0	4.76789	1
122	117.344	44.6131	-0.0114321	325.442	0.0415557	0	9.58647	1
122	13.0941	45.5438	0.00667709	-187.522	0.159296	0	8.69151	1
122	59.506	53.4291	-0.0109951	312.767	0.0693719	0	9.40648	1
123	92.2218	24.6893	-0.0118149	336.547	0.0419286	0	6.40153	1
123	75.3273	23.1875	-0.0116007	330.334	0.15701	0	7.97634	1
123	60.2427	44.0515	-0.0107715	306.281	0.0623892	0	4.58778	1
123	76.2428	43.9259	-0.00896373	253.846	0.335669	0	6.75506	1
124	87.872	5.47788	-0.0111219	316.443	0.242493	0	15.1188	1
124	131.32	52.181	-0.0118584	337.808	0.0221887	0	8.12148	1
125	114.245	11.228	-0.0113518	323.114	0.0492307	0	12.7765	1
126	135.957	24.6247	-0.0111503	317.269	0.0700626	0	4.85592	1
126	21.1948	26.1639	-0.010687	303.83	0.223583	0	4.76789	1
126	42.6986	28.0554	-0.0126896	361.915	0.0738243	0	6.29709	1
126	112.687	52.9924	-0.0117345	334.213	0.0751627	0	9.58647	1
127	74.348	15.2715	0.0191107	-548.161	0.172521	0	7.97634	1
127	18.1768	22.2249	-0.00911191	258.144	0.312418	0	4.96223	1
127	9.38166	53.4025	-0.01085	308.557	0.243541	0	5.06695	1
128	44.1584	13.9369	-0.0115827	329.812	0.0466415	0	14.1937	1
128	48.9841	27.674	-0.0118047	336.249	0.144496	0	6.29709	1
128	83.4779	30.6527	-0.0119615	340.796	0.0162931	0	10.289	1
128	55.5421	32.4281	-0.0136315	389.237	0.156301	0	8.09991	1
128	141.622	36.0668	-0.0120731	344.036	0.170366	0	6.7509	1
128	137.244	41.2065	-0.0115611	329.184	0.222281	0	6.7509	1
128	103.26	19.1169	-0.0116416	331.52	0.057874	0	7.22161	1
128	123.2	52.084	-0.00424621	117.013	0.170915	0	8.12148	1
129	128.114	28.0305	-0.0112421	319.933	0.173887	0	4.98003	1
129	138.654	9.08874	-0.011077	315.143	0.267813	0	5.29618	1
129	14.5528	15.7181	-0.0107424	305.438	0.08705	0	7.44797	1
129	134.331	6.02899	-0.0109367	311.073	0.288164	0	5.29618	1
130	104.522	26.2273	-0.0120682	343.893	0.0987793	0	4.8516	1
130	76.222	39.3025	-0.00962169	272.931	0.340753	0	3.467	1
130	66.9832	52.6524	-0.0116553	331.917	0.0689759	0	6.23542	1
131	6.37799	28.1441	-0.0152849	437.193	0.101812	0	13.2003	1
131	5.22903	12.0274	-0.0118579	337.792	0.0340434	0	10.0276	1
131	61.3196	24.9956	-0.00949022	269.117	0.10765	0	8.66107	1
131	83.2872	49.0955	-0.011421	325.119	0.137572	0	9.12679	1
132	132.285	25.3089	-0.0126932	362.02	0.0945551	0	4.98003	1
132	55.1225	51.3702	-0.0114143	324.927	0.0487362	0	11.9298	1
132	67.5527	46.443	-0.011594	330.138	0.216785	0	5.56198	1
133	15.8642	44.5067	-0.011767	335.156	0.033036	0	13.7697	1
133	64.7407	6.63699	-0.0109224	310.659	0.0924518	0	15.3609	1
133	25.5063	34.6763	-0.0105538	299.968	0.0368348	0	9.58485	1
133	67.1297	40.8971	-0.0109894	312.602	0.189758	0	5.56198	1
133	107.685	43.2039	-0.010672	303.395	0.0360316	0	10.7829	1
133	102.594	30.6793	-0.0104529	297.04	0.15283	0	4.8516	1
133	86.4031	40.5171	-0.0113388	322.737	0.0488352	0	9.12679	1
134	90.9596	10.3888	-0.0117523	334.73	0.101855	0	4.59972	1
134	53.5225	21.2246	-0.0107075	304.425	0.0445205	0	8.66107	1
134	111.085	31.469	-0.0111129	316.183	0.19163	0	6.16016	1
134	35.2584	40.3461	-0.0102978	292.542	0.0414735	0	9.80361	1
134	97.1738	40.7971	-0.0107954	306.975	0.0662018	0	10.7744	1
134	80.0785	7.4792	-0.0047092	130.442	0.174631	0	11.2634	1
134	38.9176	22.9208	-0.0104936	298.22	0.189161	0	5.62363	1
134	111.819	25.3527	-0.0108162	307.577	0.0925447	0	6.16016	1
134	91.4132	53.5643	-0.0116681	332.288	0.221782	0	9.27376	1
135	45.0605	40.5229	-0.00955575	271.018	0.0594933	0	9.80361	1
135	39.27	28.5334	-0.011965	340.898	0.0999088	0	5.62363	1
136	28.9939	19.6519	-0.0113032	321.703	0.168505	0	5.58835	1
137	77.4521	33.4634	-0.0109587	311.71	0.0332808	0	11.3963	1
137	91.6907	5.84758	-0.00946726	268.452	0.153872	0	4.59972	1
137	143.853	24.8071	-0.0103685	294.592	0.0891607	0	3.86635	1
138	26.9756	25.2048	-0.0131038	373.93	0.13362	0	5.55788	1
139	8.07292	20.9052	-0.0132191	377.275	0.0673217	0	7.31695	1
139	95.1798	26.5156	-0.0123281	351.431	0.0553747	0	13.8462	1
139	42.6054	17.2179	-0.0112067	318.904	0.098217	0	6.7914	1
139	18.4277	45.604	-0.0106087	301.56	0.179741	0	5.64546	1
140	20.8872	9.77376	-0.0137144	391.64	0.0706713	0	9.85832	1
140	136.064	42.7429	-0.0109726	312.115	0.0427713	0	17.3637	1
141	109.897	46.844	-0.011533	328.368	0.0358692	0	15.4861	1
141	23.4165	19.3021	-0.0106165	301.785	0.329482	0	5.05179	1
141	9.01315	39.6635	-0.0126569	360.968	0.0480743	0	6.64985	1
142	33.3033	48.9583	-0.0105773	300.648	0.043947	0	9.8898	1
142	116.861	9.8371	-0.0105625	300.218	0.0468554	0	12.2416	1
142	11.3404	14.3583	-0.0112762	320.919	0.051305	0	3.58846	1
142	18.3755	19.6309	-0.0107842	306.649	0.220211	0	5.05179	1
142	140.134	25.863	-0.0116028	330.393	0.0647122	0	3.86635	1
142	26.8876	30.762	-0.0108959	309.889	0.0795189	0	5.55788	1
142	95.8406	40.346	-0.0103104	292.906	0.124465	0	3.73326	1
143	31.4398	11.3839	-0.0168259	481.89	0.193569	0	3.355	1
143	25.5644	39.2711	-0.0111444	317.096	0.102595	0	6.32295	1
143	30.7911	5.69693	-0.0110026	312.984	0.36172	0	5.72386	1
144	123.773	29.0147	-0.0127004	362.231	0.0634684	0	6.76845	1
144	45.4406	33.5364	-0.0116021	330.372	0.0436968	0	6.9725	1
144	104.765	11.7199	-0.0111041	315.929	0.225971	0	5.45785	1
144	24.07	45.4149	-0.0110311	313.81	0.185625	0	5.64546	1
144	109.666	21.4447	-0.0107754	306.395	0.27523	0	6.3652	1
145	70.3715	10.4876	-0.0120294	342.768	0.119294	0	5.74125	1
145	104.946	17.1747	-0.0113694	323.623	0.32512	0	5.45785	1
146	92.3955	41.7841	-0.01042	296.087	0.0967794	0	3.73326	1
146	133.363	24.0073	-0.0115046	327.544	0.10644	0	5.0033	1
146	60.8226	26.6545	-0.0107663	306.131	0.0409903	0	7.58719	1
146	130.756	32.9509	-0.0117714	335.283	0.137949	0	4.41056	1
146	78.6854	33.294	-0.00524644	146.025	0.13703	0	8.93352	1
147	76.0256	11.484	-0.0126868	361.834	0.117713	0	5.74125	1
147	11.7595	10.7944	-0.0109365	311.067	0.208773	0	3.58846	1
147	131.239	51.4204	-0.00900928	255.168	0.37143	0	3.30259	1
148	122.998	35.7387	-0.0113656	323.514	0.13409	0	6.76845	1
148	125.209	12.0385	-0.0100367	284.967	0.118516	0	9.69165	1
148	8.36693	34.3479	-0.0104338	296.486	0.0327675	0	3.38412	1
149	116.145	21.3304	-0.0197204	565.846	0.105957	0	3.63612	1
149	47.6579	25.1338	-0.0110157	313.365	0.0507152	0	8.00533	1
149	40.4664	28.6504	-0.0116392	331.45	0.188058	0	4.82924	1
149	132.625	28.9559	-0.0111647	317.685	0.201784	0	4.41056	1
149	134.477	50.7686	0.00668651	-187.795	0.486733	0	3.30259	1
150	114.476	41.8844	-0.015214	435.137	0.0979789	0	5.09364	1
150	28.426	8.9772	-0.0129369	369.09	0.0641773	0	3.55912	1
150	139.791	15.7322	-0.0131216	374.447	0.147022	0	10.4783	1
150	78.905	42.2249	-0.0114678	326.476	0.0607336	0	8.6559	1
150	61.891	43.3124	-0.0109344	311.007	0.0700689	0	12.8779	1
150	35.271	52.3547	-0.0111283	316.631	0.111711	0	13.2167	1
151	12.6811	6.02044	-0.0200047	574.092	0.0360414	0	4.86211	1
151	58.0408	18.8004	-0.0110678	314.875	0.0368611	0	8.33223	1
151	116.435	27.6458	-0.0121347	345.821	0.0875763	0	6.32204	1
151	66.7526	31.3874	-0.012877	367.351	0.034809	0	5.68785	1
151	47.1752	42.0429	-0.0201168	577.345	0.0695425	0	14.7704	1
151	88.7468	44.5909	-0.0116257	331.059	0.072873	0	4.60334	1
151	17.2684	28.2101	-0.00576362	161.026	0.0880685	0	6.64302	1
151	82.5118	50.0935	-0.00563883	157.407	0.409146	0	8.31591	1
152	35.6402	28.479	-0.00959005	272.013	0.16646	0	4.82924	1
152	111.021	50.8452	-0.011508	327.643	0.0860182	0	7.3914	1
153	131.739	4.87681	-0.0124333	354.483	0.141414	0	9.69165	1
153	68.9483	11.9255	-0.0113631	323.44	0.0463528	0	11.9708	1
153	109.672	43.5779	-0.0105099	298.692	0.340713	0	5.09364	1
154	5.54163	22.1583	-0.0112486	320.12	0.0361121	0	10.7598	1
154	130.322	35.5051	-0.0132295	377.576	0.0344501	0	6.94214	1
154	106.588	11.1823	-0.0115897	330.014	0.04991	0	8.94546	1
154	16.0308	12.9438	-0.0101381	287.911	0.0748126	0	6.07713	1
154	96.419	27.7738	-0.012317	351.11	0.0487895	0	7.96965	1
155	93.8388	43.2638	-0.0101671	288.751	0.0436469	0	5.26205	1
155	38.8066	12.0812	-0.012026	342.669	0.10705	0	7.8669	1
155	110.651	19.1518	-0.0122176	348.225	0.0288099	0	8.94546	1
155	131.419	44.5004	-0.0122741	349.865	0.0481994	0	9.06187	1
155	17.6249	34.8436	-0.0115706	329.461	0.0348209	0	6.64302	1
155	7.4262	50.6696	-0.0108435	308.369	0.0518907	0	6.96292	1
156	83.2435	13.6502	-0.0112874	321.246	0.138463	0	4.21204	1
156	82.6198	36.0428	-0.0111532	317.354	0.0542787	0	10.1002	1
156	25.3103	15.5503	-0.0118202	336.7	0.133655	0	6.08278	1
156	67.0521	37.0674	-0.012848	366.512	0.185171	0	5.68785	1
156	32.6965	38.5182	-0.0111017	315.859	0.0629251	0	4.64091	1
156	80.676	5.89728	-0.00985786	279.781	0.194869	0	4.32585	1
156	122.868	48.7886	-0.0112841	321.148	0.0481259	0	8.84158	1
156	14.3887	50.7436	-0.0109176	310.519	0.0683648	0	6.96292	1
157	6.48546	11.44	-0.0101948	289.555	0.0621019	0	6.02099	1
157	89.842	23.2728	-0.0147074	420.444	0.172072	0	4.35794	1
157	76.4181	46.041	-0.0120361	342.961	0.144523	0	6.90983	1
158	108.487	35.4989	-0.011195	318.566	0.046084	0	8.16552	1
158	14.1119	7.17755	-0.0136955	391.094	0.0499799	0	6.07713	1
158	54.7041	31.6082	-0.0124249	354.237	0.15101	0	5.44931	1
158	83.3275	46.1181	-0.00266111	71.0368	0.474633	0	6.90983	1
159	20.0875	20.2917	-0.0115305	328.296	0.097284	0	7.05394	1
159	31.1147	13.7315	-0.0131159	374.28	0.0642909	0	6.08278	1
159	52.7439	44.1387	-0.0107145	304.627	0.0447521	0	12.683	1
160	28.0573	38.391	-0.010567	300.349	0.0932423	0	4.64091	1
160	59.5948	29.2048	-0.0112145	319.13	0.207144	0	5.44931	1
161	86.0065	25.3417	-0.00961793	272.822	0.270901	0	4.35794	1
161	131.174	51.8181	-0.0103711	294.666	0.108064	0	3.63121	1
161	7.58687	17.3594	-0.0117764	335.428	0.063078	0	6.02099	1
161	12.0818	28.8401	-0.010096	286.688	0.214984	0	5.42802	1
162	122.386	6.19775	-0.0132519	378.225	0.0515216	0	9.98952	1
162	67.9466	31.6168	-0.010589	300.989	0.0503791	0	4.48334	1
162	102.977	25.072	-0.0111226	316.464	0.0504028	0	9.31703	1
163	82.229	19.3298	-0.0109184	310.542	0.0554579	0	3.02107	1
163	6.88795	27.2631	-0.0108577	308.781	0.153848	0	5.42802	1
163	124.343	44.0011	-0.00929266	263.387	0.294358	0	4.67003	1
163	103.055	48.6975	-0.0084813	239.853	0.296747	0	4.56981	1
163	10.8318	36.9338	-0.00465805	128.959	0.242786	0	8.18966	1
163	102.23	44.2029	-0.0071305	200.673	0.394544	0	4.56981	1
164	144.123	38.4243	-0.0112702	320.747	0.0781666	0	16.2749	1
164	111.281	20.8478	-0.0116977	333.147	0.0536687	0	9.31703	1
165	17.0364	20.2169	-0.0104482	296.903	0.0341223	0	9.87217	1
165	132.852	20.9544	-0.0123535	352.167	0.0317765	0	8.14132	1
165	128.089	41.213	-0.0108765	309.326	0.151085	0	4.67003	1
165	38.755	47.1416	-0.00973449	276.203	0.103752	0	8.24304	1
165	127.567	51.3993	-0.0107694	306.221	0.091681	0	3.63121	1
166	56.9685	34.0062	-0.0120376	343.006	0.142025	0	4.32375	1
167	63.8362	5.45841	-0.0100023	283.97	0.0481966	0	21.3176	1
167	128.643	13.9854	-0.0105182	298.936	0.0561242	0	8.14132	1
167	65.9025	27.6265	-0.0105906	301.035	0.0691284	0	4.48334	1
167	84.3788	49.4721	-0.0118037	336.22	0.0427101	0	15.7205	1
168	79.386	20.3515	-0.0109753	312.192	0.0475726	0	3.02107	1
168	61.7954	36.0955	-0.0102695	291.719	0.291772	0	4.02379	1
169	28.9283	18.371	-0.0113586	323.31	0.0267835	0	8.81686	1
169	86.7241	4.6636	-0.0120952	344.675	0.0695168	0	5.11698	1
169	33.7592	40.585	-0.0129197	368.59	0.084036	0	4.18483	1
169	113.777	50.0472	-0.0120128	342.287	0.0573396	0	5.74125	1
169	140.207	8.71723	-0.0131903	376.44	0.0353368	0	11.2052	1
169	38.1908	16.2138	-0.0111758	318.007	0.0488993	0	8.46455	1
170	42.2481	8.785	-0.0118361	337.162	0.0482634	0	8.46455	1
171	54.5247	37.5731	-0.0102489	291.122	0.0983954	0	4.32375	1
171	65.7364	36.9076	-0.00996445	282.872	0.192295	0	4.02379	1
171	106.494	47.3638	-0.0112043	318.834	0.134788	0	4.67211	1
172	20.7472	29.0816	-0.0103451	293.913	0.243617	0	6.12709	1
172	17.913	34.5137	-0.0140964	402.722	0.260366	0	3.98285	1
172	99.8093	46.4659	-0.0107289	305.045	0.111549	0	6.74431	1
172	60.8688	26.5685	-0.0115972	330.232	0.0459868	0	5.14367	1
172	40.4174	36.5118	-0.0106057	301.471	0.0794635	0	6.40775	1
173	135.14	18.7112	-0.0159862	457.537	0.137603	0	4.06688	1
173	85.228	9.55699	-0.0108071	307.315	0.311729	0	5.11698	1
173	90.6693	9.78872	-0.0116532	331.855	0.292285	0	5.44621	1
174	115.131	44.4679	-0.0114994	327.394	0.0408102	0	5.74125	1
174	23.5844	11.3582	-0.0107571	305.863	0.0773056	0	3.88052	1
174	97.8243	34.3294	-0.0126593	361.039	0.0899879	0	12.2977	1
174	20.5272	47.7299	-0.013329	380.461	0.035862	0	4.00327	1
175	125.343	5.97191	-0.00741988	209.066	0.0712359	0	16.0705	1
175	106.171	52.0248	-0.0116982	333.161	0.0774367	0	4.67211	1
175	87.5385	14.2978	-0.0102454	291.022	0.300766	0	5.2738	1
175	127.981	41.4618	-0.0101275	287.601	0.0417873	0	13.1973	1
176	56.7362	21	0.00522472	-145.395	0.24449	0	6.93443	1
176	133.278	22.3271	-0.00976823	277.181	0.332242	0	4.06688	1
177	144.013	44.9527	-0.0128023	365.187	0.0907031	0	16.4075	1
178	72.2417	13.8419	-0.0114978	327.349	0.0418595	0	3.01468	1
178	21.0616	25.4829	-0.0122196	348.284	0.0400361	0	10.0873	1
179	24.506	48.1725	-0.0103669	294.546	0.0921614	0	4.00327	1
179	117.262	50.1707	-0.00995499	282.598	0.0508116	0	6.08805	1
180	18.3207	44.814	-0.0121996	347.705	0.137287	0	5.57834	1
180	55.8666	49.0637	-0.0118358	337.153	0.0321147	0	13.4463	1
181	25.5415	11.2363	-0.0110718	314.992	0.0566611	0	9.48613	1
181	81.7067	23.1799	-0.0112973	321.534	0.0308527	0	7.91414	1
181	10.9804	25.1327	-0.0114377	325.606	0.0546059	0	8.40471	1
181	66.6495	34.0353	0.0188996	-542.04	0.175615	0	12.9794	1
182	52.9183	35.9446	-0.016877	483.373	0.0444529	0	13.4463	1
182	117.232	16.2505	-0.0123253	351.351	0.218423	0	18.9162	1
182	33.051	17.0323	-0.0106473	302.679	0.0484363	0	9.48613	1
182	107.055	32.1962	-0.0134426	383.757	0.103735	0	5.89699	1
182	38.1605	38.2721	-0.0116879	332.861	0.117332	0	5.46026	1
182	78.6873	45.9823	-0.0117443	334.497	0.314658	0	5.55138	1
183	126.657	36.7187	-0.0114837	326.94	0.0426019	0	13.3144	1
183	53.2152	7.35961	-0.012291	350.354	0.0447148	0	6.04285	1
183	71.4837	10.9241	-0.0117215	333.837	0.04005	0	3.01468	1
183	82.6722	42.1172	-0.0150666	430.863	0.247244	0	5.55138	1
183	17.0154	50.2375	-0.013918	397.545	0.0940629	0	5.57834	1
183	79.3934	36.4968	-0.0123787	352.899	0.151366	0	6.50687	1
184	67.0532	19.1651	-0.0124372	354.597	0.0394657	0	9.35652	1
184	91.0384	29.5918	-0.0119422	340.237	0.0731607	0	6.74404	1
184	25.4577	32.4185	-0.011139	316.94	0.0409436	0	13.9865	1
184	100.935	39.8711	-0.012271	349.773	0.198559	0	7.85329	1
184	89.6187	22.9988	-0.0105292	299.253	0.130394	0	6.74404	1
184	108.537	37.9038	-0.0116325	331.254	0.271307	0	3.16733	1
185	90.584	15.1401	-0.0114032	324.603	0.0445831	0	7.91776	1
185	40.206	43.3347	-0.0117961	336.001	0.159997	0	5.46026	1
185	11.6717	36.5128	-0.0061263	171.546	0.114137	0	8.42336	1
186	5.14792	31.1843	-0.00771098	217.51	0.178462	0	8.40471	1
187	59.2005	6.52782	-0.0109573	311.669	0.0598548	0	5.34803	1
187	127.529	50.0045	-0.0110466	314.261	0.0365051	0	10.908	1
187	68.0578	32.8497	0.00407027	-111.91	0.355416	0	11.9078	1
188	27.9909	11.2914	-0.0120052	342.065	0.048879	0	8.05837	1
188	140.598	35.4719	-0.0109143	310.424	0.121084	0	10.2569	1
188	72.0174	5.95065	-0.0108735	309.241	0.027156	0	5.00201	1
188	39.1435	17.3743	-0.0123261	351.372	0.0416395	0	9.51645	1
189	48.8978	6.00599	-0.0114695	326.527	0.0607489	0	7.90211	1
189	105.559	28.8758	-0.011946	340.347	0.171044	0	5.74805	1
190	135.644	15.5919	-0.011711	333.531	0.0435206	0	13.262	1
190	83.2761	33.122	-0.0135835	387.844	0.0781292	0	6.12917	1
190	35.5702	8.5542	-0.0113861	324.107	0.0604634	0	4.15877	1
190	103.817	8.29668	-0.013149	375.242	0.0275506	0	14.8975	1
190	106.767	23.2562	-0.0121765	347.035	0.143475	0	5.74805	1
190	49.1273	42.6746	-0.0127893	364.809	0.0500253	0	6.32394	1
191	131.599	28.2219	-0.0110172	313.409	0.058439	0	11.5447	1
191	98.6252	36.6862	-0.0128645	366.988	0.054217	0	7.95354	1
192	55.4836	10.373	-0.0116722	332.406	0.056663	0	5.34803	1
192	89.0449	31.0514	-0.0120117	342.254	0.111698	0	6.12917	1
192	131.281	39.7622	-0.0113996	324.499	0.087268	0	7.10931	1
193	84.0712	47.2157	-0.0109071	310.215	0.106715	0	7.35573	1
194	18.4824	7.90819	-0.0118516	337.61	0.169731	0	13.1281	1
194	120.382	8.4036	-0.0115258	328.16	0.135763	0	5.84476	1
194	98.7926	26.283	-0.0110305	313.795	0.189302	0	6.93747	1
194	55.2252	44.3503	-0.0119031	339.105	0.0626373	0	6.32394	1
195	8.95546	29.3375	-0.0119085	339.259	0.0301151	0	6.48297	1
195	31.5974	7.32425	-0.0111986	318.67	0.050146	0	4.15877	1
195	104.021	30.8429	-0.0112476	320.09	0.199272	0	6.93747	1
195	118.226	50.3439	0.00525149	-146.172	0.129421	0	4.16006	1
195	79.3718	41.5569	-0.0112653	320.606	0.118065	0	3.08155	1
196	75.3791	7.97074	-0.00950491	269.544	0.0434163	0	12.251	1
196	126.472	44.9981	-0.0112821	321.092	0.0399477	0	7.10931	1
197	114.561	7.87804	-0.0121208	345.417	0.0879563	0	5.84476	1
197	38.6914	11.5034	-0.011603	330.401	0.0557	0	8.2335	1
197	103.465	12.7292	-0.0134292	383.369	0.0491564	0	7.33457	1
197	114.434	37.3734	-0.0123641	352.476	0.0336562	0	9.44358	1
197	98.7918	49.8836	-0.00916827	259.779	0.0343792	0	14.9604	1
197	101.955	5.55177	-0.0128053	365.273	0.0761649	0	7.33457	1
198	68.6382	37.1776	-0.0112962	321.501	0.0322687	0	7.79602	1
199	88.9768	32.7297	-0.0124824	355.906	0.0220173	0	9.93915	1
199	61.953	17.8611	-0.0117517	334.712	0.0447192	0	8.60064	1
199	76.3389	20.1841	-0.0103527	294.134	0.048358	0	6.17071	1
199	123.082	24.978	-0.0117406	334.39	0.148971	0	7.71717	1
199	139.326	35.3763	-0.00975554	276.813	0.0673525	0	16.04	1
200	115.96	16.7962	-0.0106888	303.881	0.0706555	0	8.43576	1
200	13.1663	34.2668	-0.00912191	258.434	0.261148	0	4.81277	1
200	116.384	46.6134	-0.0112249	319.433	0.0575147	0	4.16006	1
200	9.01893	48.4904	-0.0113716	323.688	0.0530164	0	14.8158	1
201	115.369	25.2112	-0.0124257	354.262	0.0432107	0	7.71717	1
201	72.783	48.3729	-0.0111495	317.245	0.0296492	0	11.938	1
201	48.6578	39.803	-0.0075572	213.05	0.211225	0	12.6537	1
203	82.7841	20.403	-0.0121333	345.78	0.0905631	0	5.54086	1
203	60.872	36.4969	-0.0125491	357.842	0.0723129	0	7.79602	1
203	4.66352	15.4348	-0.00993794	282.104	0.13769	0	15.5016	1
204	23.1614	52.9413	-0.0117226	333.868	0.075297	0	14.0279	1
204	95.6138	6.88075	-0.0105528	299.938	0.327965	0	6.41241	1
204	66.8921	10.8201	-0.0118004	336.125	0.0347286	0	8.60064	1
204	96.2414	13.2624	-0.0118676	338.073	0.10883	0	6.41241	1
204	42.2709	52.5702	-0.0105721	300.498	0.134443	0	3.82397	1
205	73.816	25.8253	-0.0130629	372.744	0.0508741	0	10.3715	1
205	133.047	50.1277	-0.0106117	301.645	0.0598975	0	7.13939	1
205	20.1541	14.8512	-0.00231632	61.0361	0.428759	0	15.5016	1
206	139.506	21.3593	-0.0124475	354.893	0.0338863	0	15.8911	1
206	84.1873	25.7632	-0.0132816	379.087	0.158984	0	5.54086	1
207	15.706	41.0586	-0.0122428	348.957	0.0276623	0	8.22896	1
207	118.469	24.8468	-0.0127744	364.377	0.0353045	0	10.5215	1
207	123.273	34.2071	-0.0106717	303.387	0.0837468	0	7.82251	1
207	31.4268	36.3165	-0.0108191	307.661	0.036364	0	16.4205	1
208	116.095	39.5597	-0.0118143	336.528	0.0364616	0	8.77857	1
208	126.39	47.5457	-0.0128351	366.138	0.032538	0	7.13939	1
208	131.071	34.827	-0.0112161	319.176	0.0485267	0	7.82251	1
208	86.5	46.5484	-0.0108898	309.714	0.235182	0	5.97334	1
208	42.5584	48.757	-0.01073	305.077	0.0560354	0	3.82397	1
208	101.313	29.9485	-0.0122137	348.114	0.233055	0	7.09629	1
209	92.2335	19.7833	-0.0109334	310.978	0.208618	0	4.7907	1
209	80.4701	50.5209	-0.0111594	317.533	0.086906	0	7.22081	1
210	72.5861	36.8725	-0.0107849	306.67	0.042018	0	11.1154	1
211	7.47784	41.1755	-0.0220741	634.116	0.0113143	0	8.22896	1
211	95.3952	48.9852	-0.0125987	359.279	0.178452	0	6.15068	1
211	89.7958	51.5302	-0.0112885	321.277	0.242668	0	5.97334	1
211	99.6937	23.0395	-0.0105305	299.29	0.228717	0	5.25149	1
212	94.4892	15.5569	-0.0139389	398.151	0.0918544	0	4.7907	1
212	20.2762	17.9653	-0.0115002	327.418	0.0460318	0	8.67413	1
212	108.423	35.293	-0.0111101	316.103	0.0708276	0	4.61333	1
212	59.939	38.6529	-0.0108835	309.53	0.0261307	0	7.3066	1
213	127.677	10.4622	-0.0108299	307.975	0.064083	0	7.0385	1
214	61.4655	18.9993	-0.0118556	337.726	0.110094	0	6.3812	1
214	47.4021	24.6662	-0.0148803	425.459	0.099548	0	4.76069	1
214	29.448	21.5818	-0.0125701	358.451	0.0441746	0	6.82126	1
214	18.4086	5.74358	-0.0102686	291.695	0.276747	0	12.3636	1
214	105.71	7.8206	-0.0127284	363.042	0.0498056	0	13.6296	1
215	28.3701	14.8462	-0.0113701	323.643	0.104377	0	6.82126	1
215	38.1308	15.63	-0.0105178	298.922	0.0405099	0	9.79211	1
215	92.8988	24.4102	-0.0113335	322.583	0.0492599	0	6.93169	1
215	104.344	25.4799	-0.0101103	287.104	0.164405	0	5.25149	1
216	124.778	32.8961	-0.0119392	340.15	0.0360394	0	10.3526	1
216	11.683	32.851	-0.011222	319.347	0.0387537	0	9.32635	1
216	123.533	16.1514	-0.011714	333.618	0.206777	0	5.61476	1
216	26.862	46.0666	-0.0119259	339.766	0.0723504	0	5.84758	1
216	78.6237	17.2714	-0.0111977	318.643	0.22522	0	5.8788	1
216	98.0335	33.976	-0.0115829	329.816	0.048616	0	10.4728	1
217	71.1672	7.85602	-0.0108745	309.27	0.0893359	0	8.44304	1
217	8.52898	13.8017	0.00613487	-171.794	0.225052	0	10.2139	1
217	84.2062	15.4284	-0.0127268	362.996	0.228222	0	5.8788	1
217	65.4138	33.8143	-0.0127236	362.902	0.0479018	0	7.3066	1
217	47.8022	39.3263	-0.0117688	335.208	0.0427552	0	11.4896	1
217	111.211	38.9683	-0.0108255	307.847	0.0526514	0	4.61333	1
217	65.1856	13.8147	-0.0109632	311.841	0.143966	0	6.3812	1
217	118.734	19.0668	-0.0115812	329.767	0.244067	0	5.61476	1
217	44.3919	28.3544	-0.00936611	265.517	0.317102	0	4.76069	1
218	137.852	37.1012	-0.0120328	342.865	0.0714135	0	5.69111	1
218	88.9178	5.17269	-0.0117383	334.325	0.304935	0	5.32882	1
218	62.454	43.3234	-0.00976423	277.065	0.0855539	0	6.19101	1
218	85.1044	8.89486	-0.0125713	358.484	0.271808	0	5.32882	1
219	138.851	15.6405	-0.0124012	353.551	0.0546618	0	6.98113	1
219	123.446	43.1627	-0.00966791	274.271	0.0407872	0	10.3526	1
220	27.6042	7.83344	-0.0116345	331.313	0.0529002	0	7.05446	1
220	132.614	18.7757	-0.0101136	287.199	0.164681	0	6.98113	1
220	28.3268	40.4054	-0.0120928	344.607	0.0456116	0	5.84758	1
221	100.945	22.9717	-0.00984495	279.406	0.245392	0	7.2097	1
221	31.1621	16.2963	-0.0125397	357.568	0.0491259	0	9.18032	1
221	16.6013	20.0596	-0.0106713	303.376	0.108995	0	4.2888	1
221	134.903	41.9684	-0.00686223	192.892	0.194403	0	5.69111	1
221	68.4658	44.8022	-0.0108205	307.703	0.0610583	0	6.19101	1
222	124.115	15.3265	-0.0120966	344.716	0.057314	0	6.55319	1
222	38.423	23.1117	-0.0116243	331.018	0.0660573	0	7.94446	1
222	29.3948	27.6496	-0.00952484	270.122	0.0435483	0	10.1046	1
222	54.2864	28.064	-0.0116822	332.696	0.207233	0	3.56754	1
222	71.8476	52.0241	-0.0106405	302.481	0.0489537	0	7.97444	1
223	113.369	47.2601	-0.0122943	350.449	0.0355108	0	10.878	1
223	9.38177	28.9857	-0.0104191	296.06	0.153597	0	5.19106	1
224	108.47	6.17217	-0.0110136	313.303	0.0571803	0	10.034	1
224	137.264	7.86724	-0.0115579	329.091	0.0760621	0	4.65708	1
224	59.5685	40.8631	-0.0121699	346.842	0.0396114	0	9.73022	1
225	16.7077	15.7721	-0.00938043	265.933	0.102238	0	4.2888	1
225	93.9347	21.2883	-0.0123831	353.026	0.0859689	0	6.23449	1
225	14.5419	29.5517	-0.0103132	292.988	0.140346	0	5.19106	1
226	116.022	12.7791	-0.0121516	346.313	0.0503766	0	8.48508	1
226	73.302	26.1308	-0.0222022	637.833	0.110836	0	6.94679	1
226	108.293	30.4237	-0.0102473	291.076	0.0543167	0	10.4653	1
226	79.7022	37.7935	-0.0129592	369.737	0.129434	0	3.82143	1
227	87.9617	9.31153	-0.0119117	339.352	0.177526	0	13.3836	1
227	51.8177	15.5425	-0.0116815	332.675	0.0802561	0	5.67072	1
227	139.867	43.9599	-0.0110133	313.295	0.0570191	0	9.44199	1
228	133.567	5.03515	-0.0108041	307.228	0.0914175	0	4.65708	1
228	35.0865	7.67449	-0.0103737	294.744	0.0582646	0	10.179	1
228	135.124	20.2257	-0.0109901	312.621	0.0825234	0	7.81692	1
228	91.5998	27.0691	-0.0131586	375.519	0.0782191	0	6.23449	1
228	22.9845	30.2115	-0.0111164	316.285	0.0398465	0	8.46838	1
228	44.9626	32.3506	-0.0107037	304.313	0.171121	0	5.10968	1
228	73.8225	41.9323	-0.0112997	321.601	0.213042	0	5.54276	1
228	91.7815	51.6688	-0.0109486	311.42	0.03627	0	9.23666	1
229	78.4303	52.3692	-0.018986	544.545	0.0640598	0	6.25172	1
229	23.0755	15.9406	-0.0125394	357.559	0.0325678	0	6.37001	1
229	124.202	23.5912	-0.0127231	362.889	0.02029	0	11.4292	1
230	32.3551	34.043	-0.012938	369.122	0.069745	0	5.96548	1
230	25.0045	6.27284	-0.0111051	315.958	0.0410849	0	9.85835	1
230	9.34782	12.871	-0.0103304	293.486	0.0348017	0	7.91106	1
230	142.828	18.9046	-0.0104333	296.47	0.130199	0	7.81692	1
230	71.727	36.801	-0.0108235	307.788	0.213934	0	5.54276	1
230	45.5406	37.4275	-0.00952941	270.254	0.272012	0	5.10968	1
230	72.2643	53.4006	-0.0101717	288.883	0.199971	0	6.25172	1
230	95.9874	36.0861	-0.0119341	340.003	0.104318	0	8.44766	1
230	15.4623	44.7541	-0.00347821	94.7372	0.256565	0	9.50414	1
231	73.7061	6.04274	-0.0113896	324.21	0.0472605	0	7.70565	1
231	56.293	12.0599	-0.0126333	360.283	0.0545049	0	5.67072	1
231	43.8449	18.3372	-0.0047973	132.998	0.198537	0	8.44835	1
231	10.9951	33.2955	0.00320585	-86.8373	0.335017	0	12.2985	1
232	121.733	5.64454	-0.0111446	317.104	0.041195	0	11.8502	1
232	38.2918	34.6289	-0.0112266	319.481	0.166917	0	5.96548	1
232	135.296	35.6979	-0.0115812	329.767	0.0605802	0	7.0473	1
232	53.9686	37.9455	-0.0116146	330.735	0.162847	0	5.95935	1
232	124.075	45.939	-0.0102575	291.372	0.0487147	0	12.9146	1
232	78.6995	45.3481	-0.0108619	308.902	0.311707	0	3.58738	1
232	83.7961	47.0266	-0.0113518	323.112	0.276665	0	5.36588	1
233	53.5447	43.8897	-0.0114638	326.362	0.118104	0	5.95935	1
233	69.9251	12.7569	-0.00731316	205.971	0.120659	0	7.70565	1
234	86.4442	28.7995	-0.0113787	323.894	0.126519	0	4.95764	1
234	36.626	27.6827	-0.0107767	306.432	0.0855325	0	7.1432	1
234	28.9427	27.4911	-0.0109606	311.766	0.0657582	0	7.38731	1
234	37.2914	44.7822	-0.014234	406.713	0.0358036	0	9.94948	1
235	100.675	43.1137	-0.0113928	324.302	0.0393568	0	8.44766	1
235	88.0859	10.612	-0.0114975	327.339	0.0272216	0	13.064	1
235	101.564	23.1131	-0.0112376	319.802	0.0825751	0	14.1209	1
235	62.6304	37.6753	-0.0113899	324.218	0.0501272	0	8.66597	1
235	86.7147	42.0791	-0.013526	386.177	0.221557	0	5.74426	1
235	136.559	42.6313	-0.00961262	272.668	0.0694674	0	7.0473	1
235	6.14201	46.6147	-0.0106535	302.86	0.0480403	0	9.50414	1
235	97.4108	52.9312	-0.0118282	336.932	0.0409505	0	10.346	1
236	75.1631	25.8184	-0.0126985	362.175	0.0830673	0	7.25744	1
237	23.5307	33.8875	-0.0111153	316.255	0.0578686	0	7.98227	1
237	82.4201	25.9039	-0.0106036	301.411	0.116074	0	4.95764	1
237	16.3803	27.7885	-0.0057521	160.692	0.173466	0	6.47108	1
237	47.2137	44.0472	-0.0108945	309.848	0.0605618	0	3.5373	1
237	78.2255	41.7922	-0.00950062	269.419	0.149773	0	3.58738	1
237	17.0044	48.5807	-0.0116353	331.336	0.210131	0	11.0388	1
238	42.7768	7.44319	-0.0117326	334.157	0.0282434	0	13.8776	1
238	85.556	53.032	-0.0110609	314.676	0.0634137	0	11.014	1
239	76.4712	16.5926	-0.00759214	214.063	0.188763	0	4.14843	1
240	15.5548	34.2067	-0.0107107	304.518	0.0810163	0	4.54386	1
241	72.899	42.3098	-0.0118423	337.341	0.085237	0	5.35161	1
241	8.41375	9.94941	-0.0113689	323.61	0.260477	0	7.75393	1
241	91.4245	39.986	-0.0113957	324.386	0.0760218	0	4.76553	1
241	129.455	6.97663	-0.0133145	380.042	0.100693	0	8.23776	1
241	125.293	46.9933	-0.0100666	285.836	0.105257	0	4.19438	1
242	114.76	21.848	-0.0125411	357.61	0.138236	0	3.22301	1
242	73.0488	28.5309	-0.0186195	533.916	0.107018	0	7.29333	1
242	27.9307	11.6672	-0.011046	314.244	0.039324	0	9.24358	1
242	86.0837	9.4514	-0.0124706	355.564	0.0340462	0	10.0413	1
242	61.1245	18.1416	-0.0241342	693.87	0.0135745	0	6.98041	1
242	133.978	52.1459	-0.0109664	311.935	0.0585038	0	10.0981	1
242	16.1588	10.3197	0.00303504	-81.883	0.351701	0	7.75393	1
243	56.6451	7.95224	-0.0139641	398.883	0.09921	0	6.71119	1
243	107.678	10.9423	-0.0102909	292.342	0.0399711	0	11.6164	1
243	29.2276	20.8193	-0.0112034	318.809	0.0810129	0	7.42775	1
243	81.1291	18.1852	-0.00937743	265.846	0.30558	0	4.92258	1
244	101.436	20.7392	-0.0116362	331.362	0.0154022	0	11.6164	1
244	76.7802	20.7296	-0.0093319	264.525	0.366857	0	4.14843	1
244	51.8482	21.8631	-0.00908073	257.24	0.254147	0	5.27072	1
244	18.7384	30.9646	-0.011641	331.503	0.0529727	0	4.54386	1
245	30.3391	28.1634	-0.0131105	374.124	0.061355	0	5.2993	1
245	73.6043	7.3237	-0.0118274	336.909	0.0822845	0	11.8233	1
245	62.4666	11.2915	-0.0122961	350.504	0.153273	0	6.71119	1
245	132.175	14.7525	-0.0111089	316.067	0.131286	0	8.23776	1
245	128.856	42.6312	-0.011285	321.175	0.11325	0	5.63247	1
245	144.107	44.1063	-0.00351045	95.6722	0.15926	0	12.9322	1
245	52.6313	16.6509	-0.0112147	319.136	0.201537	0	5.27072	1
245	122.674	43.717	-0.0111319	316.734	0.246207	0	4.19438	1
246	38.2855	4.87109	-0.0140426	401.162	0.134362	0	5.41284	1
247	75.9298	35.2311	-0.0101914	289.455	0.055717	0	7.29333	1
248	35.7164	9.63535	-0.0104977	298.339	0.280017	0	5.41284	1
249	116.863	40.6078	-0.0111062	315.99	0.268306	0	6.59101	1
250	42.4114	43.1492	-0.0121415	346.018	0.0412211	0	15.0784	1
250	140.551	8.87833	-0.0114514	326.001	0.0354494	0	10.2309	1
250	46.5441	13.3351	-0.0118116	336.45	0.0518021	0	6.93173	1
250	30.879	33.4351	-0.0112038	318.821	0.0596736	0	5.2993	1
251	26.3972	48.3501	-0.0106981	304.152	0.0511652	0	10.5802	1
251	95.9319	23.7916	-0.0110171	313.406	0.0380504	0	6.96116	1
251	131.223	41.6392	-0.0104124	295.866	0.0375471	0	8.5689	1
252	88.342	5.86751	-0.0100712	285.968	0.180933	0	11.6991	1
252	111.005	21.8577	-0.0119393	340.153	0.0712894	0	6.66265	1
252	112.995	48.4056	-0.0111749	317.983	0.0529924	0	8.70411	1
253	24.8755	32.4593	-0.0105975	301.233	0.0689306	0	6.08229	1
253	62.3908	13.3265	-0.01171	333.504	0.125638	0	6.0975	1
253	73.1467	21.2483	-0.0113362	322.66	0.0323541	0	11.0576	1
253	108.051	37.9469	-0.0108952	309.868	0.0346608	0	9.20422	1
253	123.047	44.2063	-0.0102044	289.832	0.0525228	0	7.15536	1
253	56.3051	13.7066	-0.00564793	157.671	0.305722	0	6.0975	1
253	16.468	44.6963	-0.0108032	307.2	0.206431	0	10.5802	1
254	99.6154	8.99458	-0.0116755	332.503	0.183638	0	8.33506	1
254	16.4853	20.9714	-0.0123423	351.843	0.0355364	0	7.73236	1
254	68.1632	10.1947	-0.0121042	344.937	0.216483	0	6.12315	1
255	15.975	4.7781	-0.0109624	311.818	0.0468822	0	8.43441	1
255	105.134	25.0076	-0.0142508	407.2	0.0983401	0	6.66265	1
255	73.3733	6.97794	-0.0113212	322.227	0.228842	0	6.12315	1
255	8.75328	21.0494	-0.00967521	274.483	0.0624695	0	7.55166	1
255	83.6766	17.873	-0.00974144	276.404	0.0725389	0	7.58784	1
255	69.1601	33.5248	-0.011836	337.158	0.251245	0	5.41905	1
256	7.5631	5.39318	-0.00937393	265.744	0.0907952	0	8.43441	1
256	97.0242	16.9167	-0.0111122	316.164	0.0555089	0	6.96116	1
256	73.7642	36.3829	-0.0119727	341.122	0.275607	0	5.41905	1
256	54.9475	25.3835	-0.00989691	280.914	0.191085	0	4.2696	1
257	119.201	17.8307	-0.0117973	336.034	0.0377352	0	6.85864	1
257	86.9999	27.5153	-0.0120791	344.209	0.0660985	0	6.38116	1
257	44.4056	38.5506	-0.00853649	241.454	0.315542	0	3.46004	1
258	97.0678	32.7635	-0.0116839	332.745	0.0452774	0	10.4244	1
258	135.809	44.7008	-0.0103738	294.746	0.0508962	0	8.14276	1
258	132.702	52.2276	-0.0109656	311.91	0.0593925	0	8.14276	1
258	47.7796	39.3176	-0.00720491	202.831	0.403	0	3.46004	1
259	119.217	10.9721	-0.00685815	192.773	0.190316	0	6.85864	1
259	144.283	15.7701	-0.011523	328.078	0.0445206	0	13.2095	1
259	58.4985	27.7541	-0.0110596	314.637	0.152011	0	4.2696	1
259	140.449	32.383	-0.0128335	366.091	0.0489032	0	8.89356	1
259	36.9677	41.3487	-0.0123589	352.323	0.0487276	0	7.9468	1
259	96.954	44.1543	-0.0102068	289.901	0.0687629	0	8.22797	1
260	90.088	21.9312	-0.0119913	341.662	0.109826	0	6.38116	1
260	5.6167	27.9189	0.00236044	-62.3159	0.269755	0	7.55166	1
261	104.239	40.3294	-0.0113747	323.777	0.0454745	0	8.22797	1
262	94.6444	13.7603	-0.012904	368.136	0.0361283	0	7.11533	1
263	14.358	42.9638	-0.0133198	380.196	0.0532929	0	8.07507	1
263	133.221	22.9896	-0.0112472	320.08	0.0387071	0	11.5931	1
263	21.9217	33.408	-0.01268	361.638	0.139079	0	5.86089	1
263	52.9908	37.0326	-0.0128211	365.73	0.201345	0	5.69013	1
263	15.6189	34.9878	-0.0122297	348.578	0.176543	0	6.49785	1
264	93.6903	6.70927	-0.0113377	322.704	0.0998354	0	6.80638	1
264	137.876	40.8963	-0.0129902	370.634	0.185808	0	6.33238	1
265	78.1351	7.34748	-0.0112017	318.76	0.0680244	0	9.32344	1
265	57.1498	9.61039	-0.0117827	335.613	0.0376597	0	15.6563	1
265	38.685	18.3529	-0.01229	350.325	0.0879769	0	6.74945	1
265	7.22275	16.81	-0.0123253	351.35	0.0554521	0	11.0149	1
265	142.763	44.9233	-0.0113732	323.735	0.207376	0	6.33238	1
265	19.1527	28.2425	-0.0103502	294.062	0.198634	0	5.86089	1
266	137.006	7.28428	-0.0163984	469.492	0.0727308	0	5.78947	1
266	87.3009	9.05476	-0.0121906	347.443	0.0516534	0	6.80638	1
266	117.863	8.96432	-0.00750094	211.418	0.181098	0	5.81923	1
266	45.2746	19.8132	-0.0111054	315.967	0.0870459	0	6.74945	1
266	34.2165	24.7872	-0.0118801	338.435	0.0483151	0	7.83382	1
266	129.328	34.403	-0.0109826	312.404	0.0589155	0	8.57373	1
266	88.4829	42.5521	-0.0113633	323.447	0.0282469	0	14.3842	1
266	17.7013	13.415	-0.00571401	159.587	0.291914	0	8.59426	1
267	22.3736	6.20166	-0.0135189	385.97	0.0267834	0	8.59426	1
267	81.0932	30.2112	-0.0116459	331.645	0.0454332	0	14.2651	1
267	32.8834	37.4909	-0.011682	332.692	0.0329785	0	9.23966	1
268	41.2199	8.23673	-0.0122105	348.021	0.0241113	0	10.4289	1
268	143.262	28.784	-0.0111035	315.912	0.0279506	0	11.5931	1
268	24.9882	42.2906	-0.0117548	334.802	0.0557345	0	9.23966	1
269	112.067	9.48387	-0.0114443	325.795	0.0580649	0	5.81923	1
269	132.4	10.7918	-0.0106709	303.365	0.0886856	0	5.78947	1
269	28.8755	13.9784	-0.0110394	314.053	0.0568826	0	10.1367	1
269	131.735	42.6318	-0.012106	344.99	0.0521851	0	6.38145	1
269	116.762	45.6696	-0.0114461	325.85	0.122488	0	15.2782	1
270	5.56287	35.477	-0.0107393	305.347	0.0532417	0	15.3955	1
270	101.354	49.2473	-0.0107475	305.585	0.0237387	0	10.1727	1
271	98.241	26.1257	-0.011377	323.845	0.0233172	0	17.6277	1
272	67.514	25.8413	-0.0102376	290.796	0.0618272	0	5.29057	1
273	131.05	34.6876	-0.0109635	311.849	0.0795014	0	6.15192	1
273	43.8902	35.027	-0.0105297	299.268	0.0271996	0	10.6623	1
274	33.658	32.0291	-0.0109361	311.055	0.101917	0	6.10879	1
274	47.3061	47.3675	-0.0123993	353.496	0.0388044	0	10.2803	1
274	17.042	7.63288	-0.00441646	121.951	0.135211	0	8.39588	1
275	34.3687	40.158	-0.00998372	283.432	0.264464	0	8.15995	1
275	111.476	50.2554	-0.0109112	310.334	0.0892895	0	10.1727	1
275	116.543	21.9704	-0.0127467	363.574	0.208491	0	5.66772	1
276	13.2869	17.9558	-0.0167228	478.899	0.0301488	0	7.54545	1
276	25.2728	9.28941	-0.0109088	310.265	0.0294138	0	8.39588	1
276	64.2226	32.6435	-0.0125882	358.974	0.0665087	0	6.86964	1
276	78.8452	49.7996	-0.0120109	342.23	0.137804	0	4.91473	1
276	27.8538	30.1243	-0.0112842	321.152	0.110717	0	6.10879	1
277	57.2275	44.6751	-0.0107961	306.996	0.0596587	0	8.23083	1
277	115.821	14.8038	-0.00962367	272.988	0.172311	0	5.2612	1
277	72.6877	24.7354	-0.0109682	311.987	0.053578	0	5.29057	1
277	7.75789	33.549	-0.00943314	267.462	0.126277	0	5.4946	1
277	7.48818	52.6969	-0.0103346	293.608	0.114722	0	7.2937	1
278	94.8956	31.0274	-0.0117602	334.959	0.131474	0	7.26041	1
278	57.5817	34.4016	-0.0116828	332.713	0.0690504	0	6.86964	1
278	14.5231	50.7713	-0.0107509	305.685	0.102074	0	7.2937	1
279	99.8671	25.2844	-0.0120567	343.559	0.0918103	0	7.5959	1
279	109.268	28.9447	-0.0106694	303.319	0.0480289	0	3.98735	1
279	94.1822	41.5657	-0.0103511	294.088	0.0755611	0	10.509	1
280	124.89	12.2133	-0.011259	320.422	0.0543943	0	4.41447	1
280	58.9274	13.9472	-0.0114535	326.063	0.0644053	0	7.28999	1
280	91.8252	23.8644	-0.0112421	319.93	0.067395	0	7.79333	1
280	12.4853	30.7487	-0.0122181	348.239	0.0853173	0	5.4946	1
280	20.6676	19.5243	-0.0109208	310.613	0.353241	0	7.54545	1
281	134.747	10.1679	-0.010955	311.605	0.0557921	0	6.01307	1
281	36.5013	8.2769	-0.0108266	307.881	0.0296119	0	9.00923	1
281	35.3236	41.0439	-0.0110878	315.457	0.0690847	0	13.2301	1
282	96.6235	14.4735	-0.0121513	346.303	0.0658837	0	7.7611	1
282	49.7904	41.1486	-0.0112482	320.107	0.146047	0	4.59452	1
282	123.902	52.5146	-0.0111912	318.455	0.325106	0	7.42001	1
282	131.318	52.7459	-0.0124047	353.654	0.0905585	0	7.42001	1
283	22.1967	8.86241	-0.0108051	307.256	0.0855974	0	5.31705	1
283	101.506	34.0294	-0.0105085	298.652	0.0436234	0	7.26041	1
283	49.7245	47.374	-0.0119042	339.136	0.152739	0	4.1651	1
284	110.242	25.078	-0.0118608	337.878	0.0583384	0	3.98735	1
284	30.3927	27.0311	-0.00328475	89.1257	0.393114	0	5.66506	1
285	51.6409	14.173	-0.0152002	434.738	0.0370576	0	3.79438	1
285	129.488	7.25305	-0.0116447	331.609	0.0864017	0	6.01307	1
285	84.0888	15.7401	-0.0122445	349.006	0.210914	0	3.59673	1
285	103.137	18.6937	-0.0121208	345.419	0.0584851	0	7.7611	1
285	122.683	8.3903	-0.0104476	296.887	0.140553	0	4.41447	1
285	135.617	41.5502	-0.00999399	283.73	0.184258	0	3.60922	1
286	24.5203	50.0948	-0.0111373	316.891	0.272326	0	6.38771	1
286	37.8035	17.1915	-0.0113157	322.067	0.0232733	0	8.81995	1
286	90.4226	32.7179	-0.0117788	335.498	0.0305423	0	11.1611	1
286	22.971	14.1228	-0.0115574	329.078	0.0819338	0	4.44126	1
286	50.9876	36.7128	-0.00834203	235.814	0.337435	0	4.59452	1
286	134.217	38.2233	0.00772135	-217.811	0.49051	0	3.60922	1
287	21.6075	44.4098	-0.0121847	347.273	0.0684555	0	6.38771	1
287	50.1046	52.5645	-0.00556268	155.198	0.173991	0	5.20437	1
288	52.8423	44.6122	-0.0105531	299.945	0.251737	0	4.1651	1
289	137.171	18.2175	-0.0131417	375.029	0.106305	0	6.75244	1
289	56.1142	33.3489	-0.00546203	152.278	0.192281	0	6.13172	1
289	134.565	34.4678	-0.0105746	300.569	0.194814	0	3.7715	1
289	48.0188	40.8269	-0.0113217	322.241	0.238628	0	5.07345	1
289	63.4632	25.2438	0.00494107	-137.168	0.272912	0	10.9408	1
289	35.9244	25.809	0.00302661	-81.6385	0.294246	0	5.66506	1
290	116.169	9.42786	-0.0112652	320.601	0.0750648	0	6.59575	1
291	133.135	12.8043	-0.0119886	341.582	0.119112	0	6.75244	1
292	17.8707	17.3489	-0.0113867	324.126	0.0413127	0	7.88429	1
292	63.9928	36.5439	-0.0119566	340.655	0.0732428	0	5.78656	1
292	112.964	19.0375	-0.0128682	367.097	0.0437082	0	9.55484	1
293	125.777	36.782	-0.0115219	328.045	0.0468565	0	9.08773	1
294	132.042	5.41712	-0.0112689	320.709	0.0271646	0	7.46756	1
294	66.2704	12.0343	-0.0122528	349.246	0.180785	0	6.21799	1
294	4.77448	21.1231	-0.00991272	281.372	0.35705	0	13.6292	1
294	71.0265	48.2093	-0.011905	339.16	0.159965	0	6.22185	1
295	122.519	18.9541	-0.0274465	789.944	0.0211488	0	6.67306	1
295	71.3958	24.568	-0.011637	331.384	0.0325783	0	9.92764	1
295	27.6525	40.4853	-0.0112146	319.133	0.039089	0	8.57146	1
295	78.6171	6.47724	-0.0117607	334.972	0.0608899	0	10.1608	1
295	111.502	39.1402	-0.0108527	308.635	0.0936355	0	4.09914	1
295	27.8991	49.0532	-0.0106354	302.334	0.0510352	0	8.57146	1
296	48.3115	30.2495	-0.0114738	326.653	0.0363547	0	10.5695	1
296	61.7538	41.8797	-0.0116719	332.396	0.113781	0	5.78656	1
296	38.3148	7.99031	-0.0115613	329.191	0.111551	0	6.69452	1
296	75.4093	43.7931	-0.0109343	311.004	0.189737	0	6.22185	1
297	62.4595	7.12097	-0.0146919	419.995	0.0753811	0	6.21799	1
297	48.9293	45.963	-0.00986518	279.993	0.0470049	0	10.5332	1
297	37.2415	49.0337	-0.0107017	304.258	0.0452958	0	6.40062	1
297	80.1405	19.8681	0.00514853	-143.185	0.231718	0	9.92764	1
298	109.86	46.0255	-0.0130122	371.273	0.0510836	0	7.07826	1
298	88.0093	10.3539	-0.0106651	303.194	0.0487574	0	10.1608	1
298	101.092	16.7957	-0.0112127	319.078	0.0293291	0	11.7719	1
298	38.0363	21.9103	-0.0117526	334.738	0.0513125	0	7.46154	1
298	144.339	22.0158	-0.0127954	364.985	0.12416	0	6.37856	1
299	32.3784	4.89584	-0.0114201	325.094	0.0590755	0	6.69452	1
299	37.7789	29.3674	-0.01169	332.921	0.0897384	0	7.46154	1
299	60.8618	32.8535	-0.0113958	324.389	0.211822	0	6.22151	1
299	57.2487	37.9183	-0.0109163	310.481	0.242417	0	5.99905	1
300	126.851	24.0292	-0.0107923	306.883	0.223551	0	6.67306	1
300	138.614	24.8281	-0.012744	363.496	0.153454	0	6.37856	1
300	108.882	35.9876	-0.0117928	335.904	0.0500296	0	4.09914	1
300	121.534	36.4786	-0.0114802	326.839	0.0513207	0	4.79143	1
300	7.92338	43.7592	-0.0104382	296.613	0.0314873	0	10.0843	1
300	98.8496	45.6137	-0.0107227	304.867	0.056537	0	5.92293	1
301	132.597	5.65281	-0.0112255	319.451	0.076867	0	6.86757	1
301	111.531	22.2357	-0.0131132	374.203	0.021984	0	11.7719	1
301	40.9882	39.0429	-0.0120824	344.304	0.0334876	0	10.1938	1
301	31.2066	46.9012	-0.0116175	330.819	0.03746	0	6.40062	1
302	126.109	15.3728	-0.00989724	280.923	0.237828	0	4.95925	1
302	70.1553	24.2611	-0.012682	361.695	0.040418	0	10.9088	1
303	19.9487	10.4045	-0.0110108	313.221	0.0416739	0	13.5957	1
304	56.0244	52.9332	-0.0161762	463.046	0.0394534	0	14.3725	1
304	137.828	32.3877	-0.00578399	161.617	0.122554	0	7.60041	1
304	126.323	36.6212	-0.0119128	339.386	0.0611447	0	4.79143	1
304	98.8578	39.6908	-0.0112632	320.544	0.110743	0	5.92293	1
304	142.986	41.9604	-0.0119372	340.092	0.0413024	0	10.8742	1
305	84.3776	17.2068	-0.018301	524.675	0.0218908	0	8.18484	1
305	16.1808	32.239	0.00554556	-154.701	0.0736311	0	14.1739	1
305	92.7054	37.5526	-0.0128299	365.985	0.119747	0	6.51334	1
305	16.8528	48.4452	-0.00989426	280.837	0.0605992	0	10.0843	1
306	64.9641	39.9853	-0.012194	347.541	0.279498	0	5.42076	1
306	70.0772	49.9186	-0.0116347	331.319	0.228557	0	5.79578	1
306	67.8781	44.5562	-0.0128274	365.914	0.324328	0	5.42076	1
307	118.019	10.0055	-0.0120824	344.304	0.0433007	0	9.05972	1
309	49.979	17.4756	-0.0112776	320.96	0.0673691	0	3.45655	1
310	106.922	18.6965	-0.0115294	328.264	0.0594593	0	4.75312	1
310	123.092	18.4769	-0.0122098	347.999	0.061043	0	9.05956	1
310	106.878	6.00121	-0.0131377	374.913	0.046464	0	9.28537	1
310	88.3038	10.0252	-0.0122249	348.438	0.0693986	0	8.18484	1
310	81.6163	29.3789	-0.0131573	375.483	0.0484751	0	12.4814	1
311	17.2389	32.0929	-0.0105932	301.109	0.0380447	0	10.0544	1
312	73.652	13.2188	-0.0183113	524.974	0.141096	0	8.01269	1
312	7.29028	30.6377	-0.0114636	326.355	0.0353586	0	10.0544	1
312	72.5966	5.27592	-0.0135843	387.868	0.133678	0	8.01269	1
313	52.5143	19.8251	-0.0107905	306.832	0.065665	0	3.45655	1
313	78.9227	44.4946	-0.0116212	330.928	0.233999	0	7.07668	1
314	85.1509	47.8545	-0.0127141	362.628	0.173947	0	7.07668	1
315	97.6058	6.4911	-0.0113485	323.017	0.0540318	0	9.28537	1
315	109.044	22.9497	-0.0100979	286.745	0.231331	0	4.2926	1
315	52.0573	44.4224	-0.0126768	361.544	0.0548105	0	7.49753	1
315	94.2264	33.8687	-0.00548657	152.99	0.136401	0	10.8173	1
316	112.971	8.62874	-0.0112645	320.58	0.161131	0	4.97986	1
316	52.8402	36.9659	-0.010511	298.724	0.0538407	0	7.49753	1
316	62.51	7.57237	0.00377777	-103.426	0.275749	0	10.3448	1
316	15.5153	50.0095	-0.0108174	307.613	0.234858	0	5.59859	1
317	104.172	38.1223	-0.0112299	319.577	0.0473422	0	10.8173	1
317	43.8701	17.0443	-0.0108072	307.317	0.0649756	0	9.08044	1
318	126.812	52.0601	-0.0104818	297.878	0.30526	0	3.50031	1
318	82.2938	19.9102	-0.0129139	368.422	0.073417	0	6.5881	1
318	111.388	26.5463	-0.0109542	311.58	0.149575	0	4.2926	1
318	83.5665	13.4462	-0.0114968	327.32	0.0774263	0	6.5881	1
319	6.1486	18.5129	-0.0116277	331.117	0.0433472	0	16.4116	1
320	117.795	9.86466	-0.0134765	384.74	0.113998	0	4.97986	1
320	132.095	38.9355	-0.0105354	299.433	0.0759701	0	6.38633	1
321	98.1227	17.7477	-0.0117442	334.496	0.107004	0	8.85743	1
321	69.9939	19.2059	-0.0106212	301.923	0.0749977	0	10.823	1
321	123.215	48.8122	-0.0106318	302.229	0.294561	0	4.84598	1
321	130.466	48.8463	-0.0114689	326.509	0.252712	0	4.86644	1
322	20.8145	25.8784	-0.0107236	304.892	0.0299795	0	8.87642	1
322	81.0802	49.6096	-0.00226628	59.5847	0.403141	0	25.7916	1
323	95.194	8.70342	0.00331863	-90.1084	0.26392	0	3.93169	1
323	141.72	25.5726	-0.0100073	284.116	0.03597	0	13.8557	1
323	112.001	49.5933	-0.010907	310.21	0.0347164	0	11.2413	1
323	13.1642	41.3431	-0.0106551	302.906	0.151233	0	4.0192	1
323	127.373	43.2349	-0.00686496	192.971	0.336462	0	6.38633	1
324	69.3792	8.40041	-0.011109	316.071	0.0585217	0	10.823	1
324	24.8252	12.0035	-0.0110258	313.656	0.0528046	0	14.4429	1
325	50.7408	23.1239	-0.0152165	435.21	0.0551133	0	8.98691	1
325	137.629	12.3347	-0.0123337	351.592	0.122893	0	13.8557	1
325	34.2769	24.9728	-0.010962	311.806	0.263982	0	5.9915	1
325	29.3363	28.3623	-0.010604	301.424	0.319445	0	3.57424	1
325	16.7824	45.4209	-0.0102838	292.134	0.261443	0	5.45152	1
326	43.6275	28.6163	-0.0117718	335.294	0.0521755	0	8.98691	1
327	74.1579	21.4687	-0.0118904	338.734	0.0319858	0	13.9146	1
327	9.19269	51.5124	-0.0116355	331.341	0.0725702	0	3.66061	1
328	94.7886	12.6141	-0.0125216	357.045	0.0304304	0	3.93169	1
328	111.93	29.9096	-0.011856	337.737	0.0429392	0	10.3355	1
328	26.3462	30.3206	-0.0102434	290.963	0.212042	0	3.57424	1
329	55.8371	8.26756	-0.012265	349.6	0.0430078	0	13.3764	1
329	105.654	16.6065	-0.0108861	309.604	0.0559363	0	11.5761	1
329	122.068	31.9185	-0.01234	351.777	0.0416314	0	9.47978	1
329	6.57988	40.5649	-0.0101255	287.543	0.245604	0	7.80519	1
329	23.9357	42.2111	-0.0116494	331.747	0.0343493	0	7.84046	1
329	35.0023	43.996	-0.0113072	321.819	0.042856	0	11.2096	1
329	122.865	52.704	-0.0113378	322.707	0.0351013	0	12.5715	1
330	112.498	42.0919	-0.0117946	335.957	0.0288292	0	12.1955	1
330	89.5421	44.3572	-0.0116836	332.736	0.0290404	0	19.1935	1
330	30.3779	16.4737	-0.00220328	57.7573	0.294448	0	9.35081	1
330	56.5049	49.3225	-0.0098915	280.757	0.133459	0	3.53827	1
331	134.478	47.8887	-0.0106401	302.471	0.055905	0	8.5683	1
331	70.037	39.3812	-0.0117354	334.238	0.0654653	0	7.6899	1
332	139.928	11.1731	-0.010212	290.054	0.0551596	0	8.64315	1
332	7.38664	48.3283	-0.0107098	304.491	0.251826	0	3.66061	1
333	69.1891	9.07601	-0.0124997	356.408	0.0531831	0	9.10269	1
333	74.1537	32.886	-0.0119428	340.255	0.058766	0	7.6899	1
333	128.049	39.2731	-0.0145341	415.418	0.0202171	0	9.47978	1
334	77.6529	5.72606	-0.0124406	354.694	0.0421143	0	9.10269	1
334	131.704	8.51312	-0.0119322	339.948	0.0588818	0	5.73586	1
334	54.9187	46.1597	-0.0101524	288.323	0.119663	0	3.53827	1
335	141.648	43.1978	-0.0123491	352.04	0.0598153	0	6.68305	1
335	54.8468	15.7049	-0.0114627	326.328	0.0395556	0	15.8001	1
336	13.5168	19.915	-0.0145311	415.329	0.0591845	0	8.16908	1
336	38.9265	50.189	-0.0119562	340.643	0.0367373	0	16.492	1
337	5.63797	22.0733	-0.0114498	325.955	0.0635271	0	8.16908	1
337	7.89234	5.86059	-0.0117189	333.762	0.0344904	0	15.138	1
337	100.383	41.7942	-0.0134984	385.376	0.229886	0	3.89398	1
338	126.41	10.7218	-0.0123838	353.047	0.03969	0	5.73586	1
338	120.014	45.4848	-0.0126644	361.186	0.0388014	0	10.1564	1
338	95.2737	38.6913	-0.012657	360.972	0.233829	0	5.97766	1
339	92.0915	30.9187	-0.0119177	339.528	0.107674	0	7.56759	1
339	76.6144	21.7576	-0.0125311	357.32	0.0759433	0	7.81955	1
339	134.973	43.5282	-0.0114895	327.106	0.285163	0	5.82545	1
340	70.2498	10.7536	-0.0114308	325.405	0.104855	0	9.0717	1
340	119.033	29.0134	-0.0174236	499.229	0.041965	0	6.91442	1
340	9.00182	42.1658	-0.0157143	449.647	0.0902771	0	20.3721	1
340	83.4995	18.0509	-0.0113287	322.443	0.0853166	0	7.81955	1
340	125.773	27.4689	-0.00855745	242.062	0.307258	0	6.91442	1
341	111.392	11.0201	-0.0144177	412.041	0.0216427	0	10.5589	1
341	62.8533	16.006	-0.0126185	359.854	0.136694	0	9.0717	1
341	97.0031	22.3938	-0.0114426	325.748	0.0301303	0	8.33357	1
341	22.3162	12.4196	-0.0118236	336.798	0.0360978	0	9.632	1
341	51.9197	14.1745	-0.012246	349.05	0.0665952	0	6.48964	1
341	104.272	41.5937	-0.00884603	250.432	0.360361	0	3.89398	1
342	106.537	33.5037	-0.00976619	277.122	0.17822	0	6.83021	1
342	42.2961	41.9876	-0.0111158	316.267	0.0343898	0	8.47449	1
343	32.6759	15.8981	-0.0107099	304.494	0.0812343	0	7.41472	1
343	135.818	31.8936	-0.012387	353.14	0.032632	0	10.9763	1
343	66.4018	28.5721	-0.0105723	300.504	0.254582	0	12.2773	1
343	63.8092	48.7988	-0.0108654	309.004	0.262742	0	5.25311	1
343	88.7889	53.2707	-0.011714	333.62	0.0445523	0	15.9566	1
344	120.629	5.90456	-0.0109839	312.443	0.163824	0	10.5589	1
344	45.5842	12.7684	-0.0180594	517.67	0.0672711	0	6.48964	1
344	108.332	26.9136	-0.0128181	365.644	0.156928	0	6.83021	1
344	33.6992	40.0051	-0.0114106	324.819	0.0215729	0	8.50917	1
344	110.607	46.7556	-0.0105679	300.375	0.0688846	0	8.17174	1
344	8.02984	6.16625	-0.00987369	280.24	0.0712589	0	15.595	1
344	99.6339	30.3012	-0.0112208	319.314	0.268063	0	7.56759	1
345	43.8537	26.8195	-0.0112296	319.569	0.0415282	0	8.92499	1
345	37.8331	52.5427	-0.0107241	304.905	0.285306	0	5.79122	1
346	66.4427	42.2749	-0.0118725	338.215	0.0361166	0	7.03534	1
346	27.0966	20.7816	-0.0108838	309.538	0.0520284	0	4.70055	1
346	59.0166	50.9496	-0.0220284	632.79	0.0360149	0	5.25311	1
346	135.699	16.7561	0.00221352	-58.0545	0.38175	0	15.1379	1
346	49.9836	45.5541	-0.0111804	318.142	0.0543716	0	7.44284	1
347	72.2877	51.6402	-0.0038533	105.617	0.266817	0	8.94195	1
348	21.086	29.9329	-0.0112547	320.297	0.0326147	0	10.9486	1
349	95.1776	49.3694	-0.010882	309.485	0.297627	0	5.36066	1
349	91.2461	53.0136	-0.0110679	314.879	0.290122	0	5.36066	1
349	33.6726	48.5143	-0.0113233	322.286	0.129513	0	5.00174	1
350	142.801	37.6071	-0.0118247	336.829	0.0334187	0	22.0272	1
350	35.2212	11.3347	-0.0112932	321.414	0.028614	0	10.5204	1
350	69.5165	19.1469	-0.0123714	352.686	0.0373963	0	18.6063	1
350	57.277	44.0704	-0.0119999	341.91	0.0567885	0	7.09573	1
350	17.7002	5.27762	-0.0105746	300.57	0.115362	0	6.65349	1
351	84.0601	7.54183	-0.0105978	301.244	0.17081	0	8.25753	1
351	92.1949	8.96058	-0.0108595	308.835	0.191027	0	6.68467	1
351	24.1289	17.1363	-0.0085736	242.53	0.0759898	0	4.70055	1
352	97.7328	12.7043	-0.0131481	375.216	0.119297	0	6.47479	1
352	49.8892	6.75321	-0.0117822	335.596	0.0481498	0	15.3669	1
352	12.671	13.9779	-0.0116771	332.547	0.118813	0	6.45269	1
352	113.002	24.5025	-0.0126695	361.333	0.0222478	0	10.7034	1
352	97.9032	32.6099	-0.0115453	328.725	0.104528	0	5.13898	1
352	95.3709	40.7659	-0.0104822	297.889	0.0804235	0	6.96694	1
352	11.4789	7.63629	-0.0132417	377.931	0.11764	0	6.45269	1
352	41.8257	48.5976	-0.0109587	311.712	0.259812	0	4.08169	1
353	79.9524	43.2079	-0.0122402	348.883	0.16689	0	5.9326	1
354	32.1721	31.8197	-0.0142363	406.779	0.0198855	0	16.742	1
354	74.4721	40.9361	-0.0118704	338.154	0.136981	0	5.9326	1
354	28.7434	49.3632	-0.0117863	335.717	0.0394006	0	5.00174	1
355	9.6541	22.1133	-0.0100668	285.842	0.0377073	0	8.67679	1
355	123.397	27.0544	-0.0115262	328.17	0.0224145	0	10.7034	1
355	93.6012	29.7988	-0.0123219	351.251	0.0736283	0	5.13898	1
355	43.6193	44.9311	-0.00977156	277.278	0.164992	0	4.08169	1
356	119.812	48.9289	-0.0130899	373.527	0.0381048	0	22.1664	1
356	104.089	11.4717	-0.0117439	334.485	0.0716918	0	6.47479	1
357	87.5399	20.4102	-0.0128562	366.747	0.0383248	0	10.7882	1
357	59.0399	32.0169	-0.011481	326.86	0.161436	0	7.01586	1
357	90.991	46.1838	-0.0107792	306.505	0.0497926	0	6.96694	1
357	111.664	13.59	-0.011643	331.561	0.0548654	0	7.86576	1
357	97.1563	52.9785	-0.0132066	376.914	0.228826	0	9.17489	1
358	98.04	15.7483	-0.0116096	330.591	0.0804476	0	7.40829	1
358	79.5656	27.6763	-0.0121766	347.037	0.0687772	0	9.42762	1
358	71.7293	32.9177	-0.0128218	365.75	0.0451342	0	8.47445	1
360	5.18295	9.33364	-0.0124842	355.958	0.169703	0	13.5393	1
360	132.809	20.1379	-0.010809	307.368	0.0402129	0	11.6804	1
360	12.6982	48.0594	-0.00953937	270.543	0.036481	0	22.0804	1
361	62.7172	12.0484	-0.0126879	361.868	0.0394976	0	11.1745	1
361	62.6127	44.8579	-0.0119057	339.18	0.0344806	0	13.3288	1
361	105.82	4.66315	-0.0111871	318.336	0.0249268	0	7.02498	1
362	46.9243	36.6773	-0.0122952	350.476	0.0333493	0	10.4978	1
362	34.1118	42.6742	-0.0114561	326.137	0.030863	0	14.1465	1
362	116.636	48.177	-0.0109824	312.399	0.0513111	0	7.41456	1
363	25.7783	18.0145	-0.0117969	336.022	0.143676	0	5.92991	1
364	73.7708	10.4089	-0.0129832	370.432	0.0512872	0	7.2555	1
364	93.7881	9.48443	-0.0135803	387.751	0.0295852	0	12.7831	1
364	116.038	14.6103	-0.0103383	293.716	0.100851	0	6.87634	1
364	47.2945	26.186	-0.0112489	320.128	0.0480404	0	3.84443	1
364	59.2845	31.3045	-0.0123891	353.202	0.0397194	0	8.10678	1
364	97.8298	22.124	0.0030729	-82.9811	0.280033	0	6.03651	1
364	78.492	45.276	-0.00474325	131.43	0.193303	0	15.8848	1
365	41.0951	10.6763	-0.0113024	321.679	0.0428841	0	13.4226	1
365	31.3855	19.944	-0.0119166	339.494	0.137047	0	5.92991	1
366	100.002	32.6152	-0.0126075	359.534	0.0365038	0	7.90554	1
366	114.828	21.3793	-0.0120762	344.125	0.0570198	0	6.87634	1
366	117.864	40.8648	-0.011438	325.615	0.0654982	0	7.41456	1
366	5.04657	42.1511	-0.00576722	161.13	0.118719	0	23.258	1
366	53.9973	25.1591	0.00563716	-157.358	0.293402	0	3.84132	1
367	142	50.8302	-0.0106458	302.635	0.237966	0	22.0636	1
367	79.7519	23.391	-0.0118593	337.834	0.0416877	0	10.0223	1
368	81.0181	10.0647	-0.0106268	302.084	0.0363593	0	7.2555	1
369	12.6073	16.8923	-0.0248026	713.257	0.0770523	0	10.2567	1
369	50.9216	27.4604	-0.0102626	291.521	0.0716177	0	3.84132	1
369	94.3678	27.0691	-0.0123325	351.56	0.0366624	0	6.03651	1
369	47.3825	51.421	-0.0105682	300.383	0.0444499	0	9.20446	1
370	92.7522	14.045	-0.0120534	343.464	0.0400382	0	8.92696	1
370	142.463	28.7715	-0.0119153	339.456	0.159709	0	9.32362	1
370	20.907	10.8662	-0.0105978	301.243	0.0915133	0	10.2567	1
370	38.2009	52.0699	-0.0105841	300.845	0.0256499	0	9.20446	1
371	57.784	30.3025	-0.012269	349.716	0.0504503	0	6.38691	1
371	26.8883	34.1592	-0.0117691	335.217	0.0385236	0	21.1841	1
372	72.5666	30.378	-0.011211	319.029	0.0287207	0	5.35112	1
372	10.3193	51.9036	-0.0101747	288.97	0.205236	0	21.657	1
373	5.03642	30.9008	-0.0171748	492.012	0.0647341	0	15.9234	1
374	133.201	27.7021	-0.011874	338.258	0.0808355	0	9.32362	1
374	115.099	49.7195	-0.0109258	310.758	0.206638	0	13.9037	1
375	133.14	7.70679	-0.0133934	382.33	0.143835	0	10.3945	1
375	84.4348	17.2872	-0.0132925	379.403	0.077648	0	8.92696	1
375	107.093	38.3525	-0.0128163	365.592	0.0921469	0	11.6998	1
377	91.6602	30.9192	-0.0107966	307.009	0.0888305	0	9.73458	1
377	139.362	16.033	-0.0120364	342.97	0.0646177	0	10.3945	1
377	47.0307	29.7293	-0.0125924	359.097	0.0728538	0	8.62831	1
377	70.2222	12.7723	0.0136958	-391.101	0.187037	0	3.3435	1
377	70.3522	25.5066	-0.0118067	336.309	0.114649	0	5.35112	1
377	124.262	31.951	-0.00936646	265.528	0.121876	0	9.8968	1
377	98.1437	45.8891	-0.0112924	321.39	0.117917	0	11.6998	1
379	21.7617	33.239	-0.0114802	326.836	0.14049	0	10.981	1
379	136.752	40.3693	-0.0115008	327.434	0.0418269	0	9.70515	1
380	27.5087	10.8272	-0.0130861	373.417	0.055273	0	22.0222	1
381	111.44	27.4781	-0.0104363	296.558	0.151856	0	13.5803	1
381	129.941	6.59078	-0.0125101	356.709	0.0638673	0	13.3387	1
382	47.1109	20.8637	-0.0126048	359.457	0.111633	0	8.76518	1
382	82.0739	29.2266	-0.0119515	340.508	0.0826008	0	9.73458	1
382	42.6828	37.1821	-0.0114203	325.1	0.128764	0	8.62831	1
383	142.141	31.017	-0.0125234	357.096	0.124508	0	8.11643	1
383	10.8051	33.9718	-0.0132092	376.987	0.114744	0	10.981	1
383	100.261	15.0406	-0.0170003	486.951	0.105217	0	15.3339	1
383	33.5891	53.0011	-0.0132253	377.454	0.0952388	0	14.3202	1
384	134.025	31.0553	-0.01199	341.625	0.0909649	0	8.11643	1
384	58.018	5.72364	-0.0116849	332.776	0.153187	0	9.67419	1
384	52.5315	13.9757	-0.0128993	367.999	0.138568	0	4.40249	1
385	72.9319	5.30469	-0.0112019	318.764	0.133226	0	13.5422	1
386	19.2733	53.356	-0.0128464	366.463	0.0360715	0	14.3202	1
387	82.3014	15.0823	-0.0108603	308.856	0.0381327	0	8.73946	1
387	142.399	11.451	-0.0111875	318.348	0.0374827	0	19.5676	1
387	70.4221	48.0752	-0.00930754	263.819	0.119209	0	16.5421	1
388	86.8792	22.5269	-0.0109341	310.998	0.0678457	0	8.73946	1
388	117.179	6.64946	-0.0107995	307.094	0.0689173	0	18.8847	1
388	56.7265	15.3112	-0.0104191	296.059	0.166486	0	4.40249	1
389	54.0951	37.3751	-0.0112172	319.21	0.0406799	0	14.2904	1
389	132.665	51.6265	-0.0116785	332.59	0.0580046	0	12.5464	1
389	120.721	47.7867	-0.00993978	282.157	0.057956	0	9.10347	1
389	38.944	51.2947	-0.0116306	331.199	0.0566555	0	6.88582	1
390	86.9516	47.4306	-0.0109255	310.749	0.0331508	0	16.5421	1
391	45.5314	9.93942	-0.0140745	402.087	0.0653825	0	6.55015	1
391	47.3873	16.2211	-0.0110734	315.038	0.212702	0	6.55015	1
391	45.5531	49.3624	-0.0101223	287.451	0.055172	0	6.88582	1
392	113.76	41.9205	-0.0109381	311.112	0.150739	0	6.24748	1
393	62.7146	25.9768	-0.0215996	620.352	0.0863665	0	12.2316	1
394	127.428	26.2647	-0.0147472	421.599	0.0770576	0	5.15637	1
394	108.412	45.1512	-0.0113911	324.253	0.0895874	0	6.24748	1
395	69.8328	42.5451	-0.0124794	355.819	0.0845371	0	16.1383	1
396	33.4196	28.2096	-0.0117619	335.008	0.0607454	0	9.1819	1
397	123.459	29.5564	-0.010514	298.812	0.239052	0	5.15637	1
399	29.0359	36.2774	-0.0125883	358.978	0.0729287	0	9.1819	1
399	90.1283	36.3206	-0.0134771	384.757	0.0578465	0	20.3048	1
400	57.0001	32.7589	-0.0113492	323.037	0.258312	0	16.1383	1
400	21.5709	41.6792	-0.0112707	320.761	0.0807312	0	4.20539	1
402	35.6509	25.6432	-0.011498	327.353	0.0855218	0	12.5238	1
402	124.424	47.8828	-0.0125015	356.461	0.0663391	0	8.71062	1
403	19.9964	30.6818	-0.00979503	277.959	0.0975038	0	10.6313	1
404	47.374	7.85674	-0.0136037	388.431	0.0881506	0	11.1582	1
404	115.735	47.2662	-0.0104309	296.401	0.155875	0	6.11161	1
405	25.0456	44.0481	-0.0123994	353.5	0.0949648	0	4.20539	1
406	134.421	15.4195	-0.0125852	358.888	0.0754529	0	6.80674	1
406	135.638	35.6643	-0.0116568	331.959	0.0562981	0	9.36701	1
407	36.2198	8.15398	-0.0106065	301.495	0.0605218	0	11.1582	1
407	127.308	28.9476	-0.0114148	324.939	0.0810409	0	7.90611	1
407	125.843	36.7168	-0.0130297	371.78	0.0710312	0	7.90611	1
408	137.333	26.4519	-0.0109165	310.488	0.134775	0	9.36701	1
408	57.0889	20.8107	-0.0106068	301.506	0.0877905	0	16.1921	1
408	121.09	44.3206	-0.0105912	301.053	0.0912255	0	6.11161	1
408	9.50795	46.1844	-0.01104	314.07	0.0615155	0	7.32158	1
410	77.7677	12.3175	-0.0172133	493.126	0.0197534	0	14.5738	1
410	16.9397	36.9575	-0.0125871	358.944	0.0493409	0	10.7695	1
410	44.0869	48.0627	-0.0118095	336.388	0.0478409	0	19.4599	1
410	11.9067	53.1019	-0.0117896	335.81	0.15274	0	5.9788	1
411	17.8824	53.2957	-0.0117477	334.595	0.11351	0	5.9788	1
411	136.583	8.96524	-0.0120459	343.246	0.0669546	0	6.80674	1
412	74.3775	50.6643	-0.0127994	365.1	0.105712	0	6.53953	1
413	21.3576	19.4048	-0.0119701	341.047	0.10865	0	17.0883	1
413	68.1222	52.5714	-0.0108365	308.165	0.126435	0	6.53953	1
413	126.466	28.2225	-0.0115753	329.596	0.0513892	0	4.5026	1
415	63.6129	8.84776	-0.0126513	360.806	0.0435752	0	14.5738	1
416	5.2862	39.1944	-0.0116805	332.647	0.0458415	0	10.0602	1
416	40.4406	18.1018	-0.0108846	309.562	0.0437146	0	19.1275	1
417	29.5348	41.8061	-0.0110849	315.37	0.0435913	0	8.34579	1
418	123.958	24.4827	-0.0107122	304.56	0.0619713	0	4.5026	1
418	7.48046	29.3764	-0.00988911	280.687	0.0839693	0	10.0602	1
419	20.4953	30.3398	-0.0106197	301.878	0.115483	0	4.05984	1
419	21.3082	43.2113	-0.0116325	331.256	0.0715513	0	8.34579	1
419	26.9924	50.9712	-0.00996891	283.002	0.0823762	0	9.51124	1
420	21.1779	12.5983	-0.00937708	265.836	0.251196	0	4.40457	1
421	101.925	27.6605	-0.0275948	794.246	0.0159665	0	3.67502	1
421	75.348	36.2627	-0.0129051	368.168	0.0425543	0	7.69516	1
422	34.4316	16.5353	-0.0110008	312.932	0.0830698	0	9.90452	1
422	32.294	30.1697	-0.0124107	353.827	0.0508958	0	7.06574	1
422	137.976	22.0901	-0.0118238	336.802	0.0574718	0	14.2204	1
423	20.1797	8.30832	-0.0099363	282.056	0.207034	0	4.40457	1
423	82.3597	27.7073	-0.00993406	281.991	0.11514	0	3.2509	1
423	6.18992	7.88132	-0.00855293	241.931	0.230934	0	13.9963	1
423	44.3302	16.8766	-0.0126929	362.012	0.0462554	0	9.90452	1
424	21.6282	26.4412	-0.0101886	289.375	0.0446706	0	4.05984	1
424	83.4771	40.547	-0.0114462	325.85	0.097355	0	7.21258	1
424	129.044	44.5499	-0.0123143	351.032	0.0252218	0	10.2452	1
425	138.128	49.2865	-0.0116675	332.269	0.0642797	0	10.0618	1
425	114.235	43.4459	-0.0100718	285.988	0.0455869	0	11.3752	1
425	62.2637	18.9083	-0.00909106	257.54	0.216915	0	3.92604	1
425	77.026	43.7727	-0.0112293	319.559	0.0833157	0	7.21258	1
426	35.17	36.6236	-0.0100474	285.278	0.0827691	0	7.06574	1
427	10.3704	25.4663	-0.011583	329.819	0.0838513	0	5.43949	1
427	142.597	40.2715	-0.0117961	336.001	0.0268972	0	10.0618	1
427	42.8682	33.2929	-0.0115292	328.26	0.0379723	0	8.3879	1
427	4.64848	45.1855	-0.0113502	323.067	0.0237577	0	16.3951	1
427	78.9377	51.2825	-0.0105689	300.404	0.0643888	0	7.74923	1
427	82.3906	30.9581	-0.0102393	290.844	0.124995	0	3.2509	1
428	64.8476	21.8642	-0.00953291	270.355	0.213459	0	3.92604	1
428	109.585	5.83902	-0.0115321	328.342	0.0640583	0	19.8789	1
429	85.0325	21.449	-0.0137025	391.296	0.0667789	0	9.24323	1
429	129.1	9.62794	-0.0134727	384.629	0.0691722	0	19.2306	1
429	68.45	15.2052	-0.0104174	296.011	0.0814684	0	7.20996	1
429	78.6681	14.7458	-0.0122743	349.87	0.0474093	0	9.24323	1
430	116.535	32.3057	-0.0121714	346.885	0.0423679	0	9.81564	1
430	28.8389	42.5523	-0.0176808	506.686	0.0505947	0	5.96249	1
431	32.1169	25.5278	-0.00901136	255.228	0.067286	0	11.5082	1
431	6.11645	28.8562	-0.0116827	332.712	0.0968987	0	5.43949	1
431	108.934	48.9676	-0.0112967	321.515	0.0724178	0	8.92145	1
431	79.6883	33.9244	-0.00887795	251.358	0.204942	0	4.0127	1
432	53.0655	41.5029	-0.0106602	303.053	0.0574922	0	6.19377	1
433	75.5136	52.2063	-0.0105756	300.599	0.111526	0	18.7525	1
434	110.885	15.7952	-0.0117677	335.176	0.0802893	0	7.94352	1
434	45.7622	20.0956	-0.0117007	333.233	0.0765152	0	13.6958	1
434	114.344	41.8736	-0.0104376	296.598	0.0813635	0	5.97539	1
435	116.396	9.40302	-0.0128835	367.541	0.0745411	0	6.17672	1
435	38.7116	8.35393	-0.012205	347.86	0.0505619	0	13.6958	1
436	54.7976	35.5563	-0.0125594	358.14	0.0494999	0	6.19377	1
437	12.8589	34.9156	-0.0111068	316.008	0.0688438	0	20.1298	1
438	69.8551	19.0967	0.00967017	-274.337	0.217522	0	22.3079	1
438	107.073	8.82588	-0.0109439	311.283	0.0736731	0	7.94352	1
438	112.282	47.482	-0.0112213	319.328	0.102911	0	5.97539	1
439	32.7382	38.0815	-0.0105375	299.495	0.0709225	0	20.1298	1
439	121.758	6.336	-0.0134192	383.079	0.0659061	0	6.17672	1
440	109.509	18.1418	-0.010356	294.231	0.0491979	0	9.62902	1
441	39.0837	18.7053	-0.0107681	306.183	0.0505993	0	20.3888	1
443	132.826	44.8517	-0.0250519	720.49	0.28796	0	4.867	1
443	129.119	48.0057	0.0251027	-721.962	0.28101	0	4.867	1
443	143.219	28.8966	-0.00995361	282.558	0.0622859	0	16.4993	1
443	137.251	50.547	-0.012591	359.056	0.282247	0	7.21224	1
444	93.6948	19.1266	-0.0101941	289.535	0.191798	0	6.82918	1
444	143.497	11.9685	-0.0102382	290.812	0.184142	0	4.7802	1
445	76.8402	9.38051	-0.0118037	336.221	0.0432938	0	12.0516	1
445	52.389	36.4354	-0.0108437	308.377	0.0620629	0	8.44133	1
445	59.6766	40.6953	-0.0124383	354.627	0.0433578	0	7.28638	1
445	80.3413	20.9123	-0.00989197	280.77	0.290024	0	12.0516	1
446	13.9601	5.2934	-0.0101362	287.854	0.141752	0	18.2748	1
446	102.567	9.07676	-0.0107056	304.371	0.185183	0	11.1209	1
447	138.828	12.9923	-0.01284	366.28	0.103232	0	4.7802	1
447	27.4033	17.6727	-0.0121256	345.558	0.146633	0	6.54162	1
448	63.8151	20.4669	-0.0198373	569.238	0.0252833	0	15.1062	1
448	20.5286	30.7508	-0.0114041	324.629	0.050035	0	9.13979	1
448	98.3147	24.156	-0.0132069	376.922	0.247593	0	6.65247	1
448	66.9238	39.9409	-0.0102639	291.559	0.0490717	0	7.28638	1
449	22.3183	21.788	-0.0115003	327.422	0.140028	0	4.50569	1
450	48.5751	44.8007	-0.0102969	292.515	0.0344551	0	9.1937	1
450	96.5383	30.5669	-0.0108525	308.63	0.0941525	0	6.65247	1
451	78.8037	22.3485	-0.0112032	318.803	0.111865	0	5.63859	1
451	109.984	17.363	-0.0107786	306.488	0.0837852	0	4.08261	1
451	137.045	37.7598	-0.00661476	185.714	0.2861	0	5.90928	1
452	102.859	12.4555	-0.0108555	308.719	0.111092	0	5.21013	1
452	114.172	37.7606	-0.0120414	343.115	0.0515866	0	17.2135	1
452	58.2484	43.6245	-0.0119368	340.081	0.0308792	0	9.42506	1
453	131.322	39.2349	-0.0122844	350.163	0.0615011	0	5.90928	1
454	36.5507	12.4138	-0.0110597	314.64	0.0925672	0	8.27016	1
454	22.892	26.257	-0.0152925	437.415	0.0614992	0	4.50569	1
454	30.8576	46.2474	-0.0103273	293.396	0.0566806	0	17.7765	1
455	35.8385	22.8028	0.0178528	-511.676	0.264695	0	3.92141	1
455	82.9932	26.1223	-0.0115902	330.027	0.0934673	0	5.63859	1
455	107.874	13.8683	-0.00956435	271.268	0.263007	0	4.08261	1
455	33.0836	20.012	-0.0182047	521.882	0.219307	0	3.92141	1
456	71.6588	13.5979	-0.0108457	308.433	0.0648776	0	11.2971	1
456	143.219	23.4206	-0.0124782	355.784	0.0485205	0	11.7916	1
457	141.281	5.55958	-0.0116401	331.477	0.182728	0	14.3569	1
457	56.4334	24.227	-0.0125411	357.61	0.0325229	0	10.4477	1
457	39.2964	20.2148	-0.0120138	342.314	0.395459	0	4.31911	1
457	43.284	24.2899	-0.0116851	332.781	0.305838	0	5.70148	1
458	16.0102	9.20988	-0.0103654	294.501	0.0677572	0	9.661	1
458	129.973	16.1964	-0.0110357	313.944	0.255735	0	5.60978	1
458	19.9382	18.0363	-0.0126372	360.398	0.0983373	0	8.73527	1
459	127.976	10.9542	-0.0108971	309.924	0.218991	0	5.60978	1
460	143.349	35.2116	-0.0122462	349.057	0.0266157	0	11.7916	1
460	81.6589	51.2626	-0.0120085	342.162	0.174405	0	7.14328	1
460	47.1535	29.4076	-0.0116362	331.361	0.0952062	0	6.41595	1
461	68.394	33.411	-0.0128304	366	0.210003	0	5.72108	1
462	129.88	26.3408	-0.0120517	343.414	0.0366318	0	10.1448	1
462	84.4632	26.8689	-0.0103045	292.736	0.0723502	0	9.88463	1
462	62.7367	32.559	-0.0117261	333.971	0.228459	0	5.72108	1
463	31.7749	45.8982	-0.0126227	359.976	0.0357116	0	18.1482	1
464	112.06	15.7939	-0.0138708	396.176	0.0539356	0	14.9801	1
464	83.5936	44.3863	-0.0129166	368.501	0.0522291	0	7.14328	1
465	94.1259	24.7863	-0.0211595	607.588	0.014907	0	4.433	1
465	24.6137	16.7841	-0.0123949	353.37	0.112418	0	6.90605	1
465	58.36	49.5341	-0.0115067	327.605	0.0480555	0	13.2107	1
466	14.852	5.83151	-0.0108442	308.389	0.0764819	0	9.66347	1
467	83.7314	13.3011	-0.0106903	303.927	0.0325951	0	12.7326	1
467	49.9086	39.3804	-0.011458	326.193	0.248009	0	5.29724	1
468	29.4155	6.93235	-0.0118527	337.64	0.0925777	0	10.9596	1
468	134.742	20.9046	-0.0104644	297.373	0.104885	0	3.23053	1
468	120.582	37.36	-0.0107759	306.409	0.105963	0	8.3625	1
469	48.7661	34.2079	-0.0122566	349.358	0.164015	0	3.70446	1
469	17.9457	14.9864	-0.0113571	323.268	0.0260157	0	6.90605	1
469	12.5619	28.0047	-0.0122162	348.184	0.17921	0	5.41532	1
469	118.738	29.2036	-0.0105695	300.423	0.0664689	0	8.3625	1
469	70.2411	34.8018	-0.0112775	320.958	0.0468403	0	9.95852	1
470	7.17995	27.4048	-0.011171	317.868	0.18847	0	5.41532	1
471	73.4202	25.3644	-0.0112325	319.652	0.0484586	0	9.95852	1
471	88.9333	43.6717	-0.010459	297.218	0.104048	0	7.0337	1
471	137.88	21.6716	-0.0105399	299.563	0.243884	0	3.23053	1
472	69.0044	9.48732	-0.0103888	295.181	0.193966	0	12.3356	1
472	99.1246	24.6319	-0.0128528	366.649	0.303435	0	6.23437	1
472	43.6107	42.0469	-0.0117525	334.737	0.0463446	0	6.83921	1
473	128.502	26.9457	-0.0120478	343.3	0.0566218	0	8.68484	1
474	96.8221	44.4877	-0.0157987	452.096	0.131858	0	3.23925	1
475	88.5057	23.6989	-0.0103314	293.515	0.167499	0	6.582	1
476	120.227	11.6091	-0.0113034	321.708	0.156717	0	8.18212	1
477	58.1967	15.4338	-0.0127401	363.381	0.0490238	0	12.3356	1
477	7.99966	44.6747	-0.0128641	366.978	0.151025	0	35.7078	1
478	140.359	13.9203	-0.0116769	332.543	0.140777	0	14.138	1
478	80.6895	39.9118	-0.0124753	355.7	0.0293877	0	16.1287	1
478	126.524	16.8338	-0.0120643	343.78	0.106906	0	7.14978	1
478	68.3596	29.5143	-0.00975916	276.918	0.127482	0	16.1287	1
479	102.309	11.0208	-0.0117375	334.3	0.0770974	0	17.9286	1
479	123.045	23.0797	-0.0117529	334.747	0.0991876	0	7.14978	1
481	140.273	31.5555	-0.0117316	334.129	0.100243	0	6.26617	1
482	29.3732	12.9203	-0.0111183	316.34	0.0408911	0	12.3509	1
483	134.102	30.4684	-0.0104009	295.532	0.153983	0	6.26617	1
484	76.8909	18.5928	-0.01253	357.287	0.0220367	0	10.3409	1
484	42.7174	33.234	-0.0114501	325.963	0.0269554	0	12.2591	1
484	40.853	47.972	-0.0118722	338.207	0.0339405	0	13.9516	1
485	107.871	17.5505	-0.010509	298.666	0.0745802	0	11.8506	1
485	130.694	19.2329	-0.0102755	291.893	0.04516	0	4.76731	1
485	131.777	38.6017	-0.0113607	323.371	0.196749	0	5.89509	1
485	52.6146	40.4681	-0.0120174	342.42	0.0504665	0	7.40332	1
485	131.665	44.4957	-0.0114748	326.681	0.215964	0	5.89509	1
485	110.035	51.3601	-0.0114349	325.524	0.0355642	0	16.7418	1
486	52.5665	9.56648	-0.0115258	328.16	0.0540885	0	11.0837	1
486	114.639	35.2638	-0.0113533	323.155	0.0212307	0	16.7418	1
486	80.7225	46.5651	-0.0105915	301.061	0.0412155	0	13.6231	1
487	41.5998	11.1727	-0.011706	333.388	0.0373261	0	11.0837	1
487	8.86812	34.4144	-0.0121654	346.713	0.0560414	0	20.4864	1
488	81.0772	9.13714	-0.0110634	314.749	0.0294337	0	10.3409	1
489	94.8845	40.4343	-0.0106675	303.263	0.0265908	0	10.9654	1
489	101.954	7.2829	-0.0116205	330.907	0.0491701	0	11.2206	1
490	78.0394	30.9658	-0.0122381	348.821	0.0241257	0	15.8284	1
490	67.3767	49.2996	-0.010804	307.225	0.0458297	0	7.60005	1
490	128.84	23.6252	-0.010181	289.154	0.057091	0	4.76731	1
491	101.488	18.4939	-0.0124462	354.855	0.0743612	0	6.05383	1
491	132.97	40.6356	-0.0139274	397.82	0.0349866	0	9.38048	1
491	19.7058	52.886	-0.0119968	341.821	0.0508065	0	8.66927	1
491	25.4729	46.4132	-0.0102788	291.991	0.0645032	0	8.66927	1
492	14.1934	10.8935	-0.0116372	331.39	0.0350435	0	16.6834	1
493	106.551	21.8123	-0.0109654	311.904	0.17769	0	6.05383	1
494	75.6315	7.43181	-0.0105591	300.121	0.0499086	0	13.3218	1
494	30.8674	10.3352	-0.0105846	300.859	0.0600795	0	12.8381	1
494	60.3619	21.5981	-0.0119993	341.893	0.0369502	0	7.53769	1
494	104.552	45.6096	-0.0110176	313.42	0.043649	0	10.9654	1
495	12.3055	31.6463	-0.0106415	302.511	0.0516967	0	9.20899	1
495	62.548	4.92354	-0.0136705	390.369	0.0544853	0	13.3218	1
495	74.395	52.2158	-0.0107719	306.293	0.14352	0	7.60005	1
496	46.1407	5.39174	-0.0123453	351.929	0.0821607	0	5.52848	1
496	141.429	36.5813	-0.00993279	281.954	0.0530429	0	9.38048	1
497	67.834	20.606	-0.0109881	312.565	0.083563	0	5.17353	1
497	33.4135	22.9182	-0.00967134	274.371	0.0951846	0	12.8381	1
497	69.0145	45.5496	-0.016292	466.406	0.106042	0	8.5667	1
497	5.63919	25.2929	-0.0112268	319.489	0.0413045	0	9.20899	1
498	84.3295	39.3008	-0.00931007	263.892	0.0699315	0	16.2939	1
500	127.535	17.929	-0.0116645	332.184	0.0590793	0	19.4419	1
500	113.054	30.9015	-0.0117073	333.425	0.0664315	0	16.3726	1
500	54.8236	17.9764	-0.01231	350.907	0.0794771	0	10.1075	1
501	44.8015	10.7556	-0.0124322	354.449	0.0678923	0	5.52848	1
502	128.486	46.5671	-0.011894	338.84	0.0452805	0	5.6276	1
502	63.4164	23.2985	-0.0200149	574.39	0.0302669	0	5.17353	1
502	91.9355	13.9586	-0.0126718	361.401	0.0597374	0	8.08686	1
502	93.6122	6.04745	-0.0105456	299.728	0.10254	0	8.08686	1
503	99.3958	21.8723	-0.0124147	353.943	0.0289541	0	10.8758	1
504	58.1393	45.5882	-0.0117918	335.874	0.0886068	0	3.94645	1
504	59.6563	8.69865	-0.011507	327.614	0.164249	0	6.23681	1
504	29.0565	29.5293	-0.0117831	335.623	0.0346787	0	20.2402	1
505	132.288	42.4177	-0.00969652	275.101	0.282776	0	5.13751	1
506	75.4609	8.61836	-0.0116432	331.565	0.0353249	0	9.70624	1
506	120.237	20.9075	-0.0116374	331.396	0.0572767	0	12.0564	1
506	54.9864	4.56468	-0.0133873	382.154	0.152088	0	6.23681	1
507	8.84399	30.5883	-0.0111673	317.761	0.0307577	0	18.804	1
507	79.0893	30.9224	-0.0110698	314.933	0.036271	0	13.455	1
507	96.591	46.709	-0.0113103	321.91	0.0540869	0	10.6935	1
507	70.9574	49.9858	-0.0118837	338.541	0.0354787	0	13.5515	1
508	51.5506	29.0036	-0.0100414	285.106	0.0815214	0	4.96596	1
508	87.1426	41.7011	-0.0112789	320.998	0.0312666	0	7.15032	1
508	45.0742	46.8398	-0.0103705	294.649	0.0564043	0	8.49736	1
508	46.9753	7.62847	-0.011922	339.653	0.0390363	0	8.57697	1
509	63.5503	19.3468	-0.0114475	325.89	0.0554551	0	7.60192	1
509	55.4219	42.7263	0.00486033	-134.826	0.283848	0	3.42717	1
510	128.977	46.3464	-0.0118864	338.619	0.18384	0	5.13751	1
510	70.827	17.147	-0.0106142	301.718	0.0679912	0	7.60192	1
511	131.112	26.1118	-0.011443	325.76	0.030814	0	12.0564	1
511	22.9562	43.0157	-0.010325	293.331	0.0428012	0	18.804	1
511	136.906	40.1177	-0.0107939	306.93	0.0622498	0	10.083	1
511	43.8464	30.6072	-0.0112979	321.548	0.0573048	0	7.86932	1
512	95.2525	12.0611	-0.0130502	372.375	0.0407579	0	14.6958	1
512	117.604	32.4835	-0.0102475	291.082	0.182228	0	5.58794	1
512	117.532	38.071	-0.0119634	340.851	0.199902	0	5.58794	1
513	108.088	19.9367	-0.0113494	323.045	0.157313	0	5.59854	1
513	54.8738	25.3135	-0.0129052	368.17	0.0292373	0	4.96596	1
513	52.0693	42.0155	-0.00940828	266.741	0.0699948	0	3.42717	1
513	80.1145	40.3845	-0.00998507	283.471	0.069678	0	7.15032	1
515	59.5481	5.13298	-0.011342	322.83	0.0855229	0	16.4788	1
515	69.0486	32.6332	-0.011725	333.937	0.0464799	0	10.4239	1
515	96.4593	47.8595	0.0091676	-259.76	0.225453	0	3.92515	1
516	98.2548	51.3499	-0.00919847	260.655	0.269202	0	3.92515	1
517	136.187	32.4031	-0.0107755	306.398	0.0312051	0	9.94054	1
517	109.94	11.5699	-0.0127989	365.087	0.0403113	0	8.56932	1
517	31.1259	44.059	-0.0105866	300.919	0.0392781	0	14.7733	1
518	19.7267	31.7755	-0.0111568	317.458	0.0327281	0	12.5191	1
518	114.454	30.6275	-0.0125905	359.042	0.0439123	0	6.70482	1
518	130.351	43.1383	-0.0110525	314.431	0.0559701	0	12.2187	1
518	96.6886	8.24197	-0.0110368	313.977	0.044588	0	11.1876	1
519	20.7339	12.2531	-0.0108686	309.098	0.0598037	0	4.37855	1
519	136.083	9.08121	-0.00621963	174.253	0.128697	0	10.1457	1
520	45.7637	42.0627	-0.0112759	320.91	0.0399233	0	12.7654	1
520	75.009	43.2053	-0.0117242	333.915	0.0570262	0	9.81752	1
520	141.069	23.744	-0.0107772	306.448	0.170145	0	6.3117	1
521	121.147	30.224	-0.0121469	346.175	0.0634819	0	6.70482	1
521	84.0468	37.2321	-0.0112465	320.058	0.0586071	0	9.02439	1
522	121.058	21.7561	-0.012353	352.153	0.0432364	0	7.70842	1
522	65.1955	43.4871	-0.0120233	342.589	0.039167	0	7.27742	1
523	45.7428	25.5503	-0.0113178	322.127	0.0898026	0	4.13112	1
523	136.56	28.1611	-0.0104435	296.767	0.144009	0	6.3117	1
523	68.5754	20.1663	-0.0118875	338.651	0.0380014	0	11.5472	1
523	92.9625	38.6288	-0.0104082	295.744	0.205851	0	9.02439	1
523	15.6199	43.6019	-0.0106014	301.348	0.0427133	0	12.5191	1
523	59.7381	50.6901	-0.0133115	379.955	0.0792304	0	9.03702	1
523	98.055	19.3458	0.00284007	-76.2276	0.252062	0	11.1876	1
524	25.0936	11.8471	-0.0116581	331.997	0.0360641	0	4.37855	1
524	117.753	39.0885	-0.0108333	308.073	0.0319324	0	9.4919	1
525	84.6255	7.70685	-0.0108867	309.622	0.149971	0	3.2094	1
525	73.0237	8.71321	-0.00519842	144.632	0.121126	0	11.6454	1
526	34.9204	36.4871	-0.00944091	267.687	0.191632	0	4.24544	1
526	77.8496	27.0457	0.00315107	-85.2483	0.226117	0	5.42978	1
527	43.7238	29.1545	-0.0112522	320.225	0.0863569	0	4.13112	1
528	13.7927	21.1539	-0.0107879	306.756	0.172527	0	5.1231	1
528	43.5994	21.4611	-0.0113323	322.548	0.0369074	0	4.61693	1
528	30.8878	35.1596	-0.00796056	224.749	0.347573	0	4.24544	1
529	103.523	11.9629	-0.0113293	322.461	0.0416169	0	12.9961	1
529	56.357	32.84	-0.00988977	280.706	0.0623749	0	8.98988	1
529	85.931	4.77495	-0.0110837	315.337	0.172317	0	3.2094	1
530	13.4803	26.2674	-0.0101634	288.642	0.207667	0	5.1231	1
530	123.687	31.3709	-0.0144101	411.819	0.0602957	0	12.3172	1
530	53.5039	41.3651	-0.0114776	326.761	0.0624215	0	8.98988	1
530	62.5915	48.9777	-0.0121997	347.707	0.0289658	0	11.8548	1
531	18.8956	11.311	-0.010569	300.407	0.0417896	0	11.087	1
531	112.171	46.3113	-0.00962089	272.908	0.0453106	0	9.68897	1
531	73.1217	24.3757	-0.0119808	341.358	0.0494824	0	5.42978	1
531	110.755	36.7264	-0.0021609	56.5282	0.415608	0	9.68897	1
532	128.577	42.6761	-0.0123108	350.929	0.0359117	0	9.90882	1
532	6.47874	33.1635	-0.00684261	192.323	0.0896419	0	9.82738	1
533	75.7378	6.83375	-0.00236502	62.4488	0.333075	0	5.9794	1
533	125.377	12.3343	-0.00272306	72.8339	0.324706	0	16.5215	1
534	70.0775	4.90638	-0.00289617	77.8548	0.260732	0	5.9794	1
535	106.559	6.28169	-0.0113315	322.524	0.0383764	0	8.52984	1
535	140.992	6.93692	-0.0113571	323.267	0.0482601	0	16.5215	1
535	7.83191	21.1793	-0.0121057	344.979	0.0278505	0	7.60219	1
535	53.359	6.43521	-0.00863682	244.364	0.3549	0	5.02552	1
535	26.5793	35.7693	-0.0100884	286.468	0.0376831	0	11.8751	1
535	5.21277	46.7275	-0.0111914	318.459	0.0428919	0	8.44159	1
536	53.1003	11.4541	-0.0103852	295.076	0.275282	0	5.02552	1
536	58.3004	44.4518	-0.0108342	308.099	0.0333029	0	15.1767	1
536	129.044	31.2941	-0.0125036	356.521	0.035875	0	5.15053	1
536	131.411	52.171	-0.00887055	251.144	0.437413	0	9.90882	1
536	44.4015	20.5885	-0.00252327	67.0388	0.375702	0	8.94045	1
537	74.604	15.0592	-0.0117876	335.753	0.023558	0	8.30318	1
537	19.1859	47.452	0.0154467	-441.887	0.215488	0	5.16326	1
538	99.3152	10.7854	-0.00689208	193.758	0.0803878	0	8.52984	1
539	39.3853	27.9891	-0.0128545	366.701	0.0398961	0	8.94045	1
539	53.5033	30.0533	-0.00839941	237.478	0.252691	0	5.31697	1
539	83.0838	39.5823	-0.0103693	294.616	0.237203	0	5.37254	1
539	21.6225	52.0042	-0.0112891	321.294	0.198083	0	5.16326	1
540	66.6539	24.807	-0.0119335	339.985	0.0369156	0	7.10856	1
540	81.0547	44.5569	-0.0106535	302.859	0.20462	0	5.37254	1
540	13.1913	49.485	-0.00567933	158.581	0.277776	0	4.87124	1
541	124.118	9.03542	-0.0123173	351.118	0.0520646	0	14.6032	1
541	54.925	24.9066	-0.0101918	289.468	0.276856	0	4.89839	1
541	92.5738	39.4209	-0.0109905	312.633	0.251309	0	5.7503	1
541	132.857	34.7566	-0.00967654	274.522	0.208055	0	5.15053	1
542	124.164	45.6089	-0.0111535	317.362	0.0501977	0	10.5018	1
542	17.6265	28.6358	-0.0117059	333.383	0.0255139	0	11.6798	1
542	89.3031	34.6913	-0.0123215	351.239	0.21159	0	5.7503	1
542	136.538	16.7161	0.00529334	-147.386	0.453861	0	14.6032	1
543	51.4518	18.3641	-0.0120884	344.478	0.0461863	0	7.4072	1
543	6.81767	19.4396	-0.0104978	298.342	0.0595517	0	14.1916	1
543	58.505	28.2498	-0.0116036	330.416	0.312992	0	4.89839	1
543	63.7399	31.2909	-0.0117447	334.509	0.195056	0	6.05408	1
544	25.432	19.9472	-0.0103695	294.622	0.0583905	0	6.53171	1
545	37.8302	35.1377	-0.00975469	276.788	0.0430275	0	10.7226	1
545	15.1002	45.0033	-0.010611	301.625	0.0395041	0	4.87124	1
546	44.5422	8.44351	-0.0106998	304.203	0.0455619	0	3.68672	1
547	118.595	12.7934	-0.0113002	321.616	0.0699996	0	14.8902	1
547	130.212	31.5894	-0.013453	384.06	0.0934539	0	7.52238	1
548	137.032	7.26827	0.00830897	-234.855	0.157638	0	8.36209	1
548	20.6508	26.4091	-0.0109103	310.308	0.102728	0	4.92823	1
548	28.2854	25.8227	-0.00714276	201.029	0.15966	0	6.53171	1
548	44.2728	43.7089	-0.00999415	283.734	0.353986	0	8.02943	1
549	102.099	17.4891	-0.00999812	283.849	0.0492105	0	5.88263	1
549	48.795	26.7618	-0.0119723	341.111	0.0447924	0	7.40763	1
549	15.9603	34.4109	-0.0205427	589.698	0.0550171	0	6.47957	1
550	138.285	15.5359	-0.0126583	361.009	0.0468708	0	8.36209	1
550	49.5826	50.4272	-0.0103942	295.337	0.0710757	0	8.5632	1
551	124.863	26.3002	-0.0118589	337.821	0.0545244	0	7.52238	1
551	48.0709	7.37573	-0.0118431	337.365	0.0353432	0	3.68672	1
551	8.43724	17.0422	-0.00956665	271.334	0.0536914	0	13.2535	1
552	112.571	39.7271	-0.012678	361.581	0.101822	0	6.31542	1
553	42.27	23.255	-0.0107307	305.099	0.0405354	0	7.40763	1
553	21.6125	31.2426	-0.0100297	284.766	0.111749	0	4.92823	1
553	39.7979	53.1879	-0.0109642	311.87	0.0579686	0	4.96114	1
554	100.834	11.7442	-0.0116024	330.381	0.0712553	0	5.88263	1
555	87.2685	23.1406	-0.0130777	373.174	0.0467881	0	9.91749	1
555	136.866	6.49111	-0.0128791	367.414	0.0316445	0	9.15548	1
555	21.1576	8.32955	-0.0103209	293.213	0.11814	0	9.60076	1
555	79.4462	29.2373	-0.0118215	336.738	0.0788943	0	5.77682	1
555	115.405	45.3709	-0.0109443	311.293	0.101285	0	6.31542	1
556	54.8055	7.36725	-0.0118578	337.789	0.0343114	0	6.73461	1
556	20.2374	45.1938	-0.0118496	337.552	0.0262974	0	13.8075	1
556	40.2068	14.7432	-0.0134713	384.59	0.039625	0	8.75831	1
556	31.5919	37.3375	-0.0114506	325.979	0.0633679	0	8.73821	1
556	40.2032	38.8217	-0.00943101	267.4	0.380481	0	8.73821	1
556	130.562	20.6347	-0.0109151	310.447	0.0348383	0	8.0359	1
557	88.8681	41.5611	-0.0116584	332.006	0.036075	0	8.73994	1
557	60.7843	14.4597	-0.0122099	348.003	0.0791738	0	9.27624	1
557	63.6794	43.5211	-0.0118937	338.83	0.0522724	0	6.63212	1
558	78.741	34.9709	-0.0129322	368.952	0.0800782	0	5.77682	1
558	35.2563	51.1911	-0.0106248	302.026	0.0712764	0	4.96114	1
559	56.4267	36.1077	-0.0119377	340.106	0.0653496	0	7.99924	1
559	57.071	44.081	-0.0120017	341.963	0.0759351	0	3.95328	1
559	73.1939	44.9404	-0.0114089	324.77	0.117503	0	7.56963	1
559	68.5149	50.8907	-0.0112311	319.611	0.127917	0	7.56963	1
561	106.845	48.476	-0.0120844	344.362	0.0278217	0	19.2609	1
562	82.7977	47.8489	-0.0100512	285.39	0.0546177	0	8.73994	1
562	84.2317	12.2682	0.00565898	-157.991	0.167072	0	8.20021	1
563	96.6055	6.24266	-0.011557	329.064	0.144696	0	12.5372	1
563	58.5148	9.09772	-0.0117043	333.337	0.0528725	0	10.8553	1
563	90.7037	17.3038	-0.0119874	341.547	0.0242626	0	8.20021	1
563	69.4755	37.6945	-0.0112609	320.475	0.0523382	0	8.14429	1
564	47.7553	7.65881	-0.0116681	332.288	0.0341341	0	8.21936	1
564	10.5049	37.3461	-0.0122006	347.732	0.0513859	0	12.1753	1
564	60.799	45.3962	-0.0114545	326.091	0.042385	0	3.95328	1
565	134.992	10.6779	-0.0109191	310.562	0.0503521	0	5.61185	1
565	19.4076	29.0406	-0.0115639	329.266	0.0631218	0	12.1753	1
565	139.309	52.8903	-0.0112519	320.216	0.0337593	0	16.2815	1
566	76.0896	9.87295	-0.0111977	318.642	0.0454372	0	8.48712	1
567	140.561	9.9876	0.00363104	-99.1701	0.402715	0	5.61185	1
567	137.487	21.6008	-0.0116674	332.267	0.201438	0	6.53222	1
568	40.6155	11.7308	-0.0115634	329.251	0.167828	0	5.44535	1
568	119.055	20.5174	-0.0108517	308.608	0.102957	0	4.98221	1
569	133.109	26.449	-0.0114266	325.282	0.130041	0	6.53222	1
569	114.58	5.25501	-0.0113422	322.836	0.0679127	0	9.22202	1
569	108.574	12.2534	-0.0115993	330.292	0.0874775	0	9.22202	1
569	60.8977	13.4148	-0.0113626	323.427	0.0470167	0	11.7305	1
570	40.9903	6.29838	-0.01089	309.719	0.236534	0	5.44535	1
570	82.4557	17.639	-0.0109756	312.202	0.0332153	0	10.0418	1
570	139.249	36.6089	-0.0115973	330.234	0.0338616	0	10.3747	1
570	97.2852	5.86012	-0.00939956	266.488	0.201186	0	12.9734	1
571	96.1711	46.3388	-0.0125946	359.161	0.0547338	0	10.0361	1
571	63.2559	34.8373	-0.0116303	331.191	0.143808	0	6.09158	1
571	128.305	47.3319	-0.0106835	303.728	0.0960676	0	5.54031	1
571	114.151	19.6384	-0.0123818	352.989	0.113989	0	4.98221	1
571	80.9744	42.8902	-0.00585254	163.605	0.0788763	0	9.07063	1
572	46.6013	6.36813	-0.0122832	350.129	0.0768729	0	5.61143	1
572	64.5862	24.5503	-0.0119842	341.457	0.0285863	0	9.87191	1
573	36.9719	29.3875	-0.0117413	334.412	0.0305215	0	10.8126	1
574	23.6672	8.86546	-0.0116775	332.561	0.0283879	0	17.5123	1
574	63.5737	50.0889	-0.0114389	325.641	0.054742	0	14.0867	1
575	24.7678	49.8202	-0.0114542	326.084	0.0464392	0	6.81762	1
575	133.413	45.1864	-0.00665945	187.01	0.191059	0	5.54031	1
575	143.889	50.0378	-0.0106193	301.866	0.0701412	0	11.5448	1
575	86.7745	49.8641	-0.00588087	164.427	0.111284	0	9.07063	1
576	77.5788	51.6029	-0.0136011	388.354	0.0303868	0	9.35099	1
576	55.7034	15.2289	-0.0129696	370.037	0.0301392	0	12.7028	1
576	133.636	31.911	-0.0107307	305.097	0.0227567	0	13.2772	1
576	70.5664	32.4047	-0.01168	332.634	0.0304032	0	7.7046	1
577	71.39	6.04399	-0.0101874	289.339	0.148103	0	4.8889	1
577	127.894	51.4576	-0.0103508	294.079	0.0484271	0	8.35416	1
578	25.6928	36.1782	-0.0104975	298.334	0.0292048	0	12.1486	1
578	117.977	47.2216	-0.0109417	311.219	0.0369351	0	10.7832	1
579	123.213	16.3802	-0.0138032	394.217	0.240953	0	4.01419	1
580	70.8253	10.9002	-0.0116586	332.011	0.106592	0	4.8889	1
580	17.9508	49.9119	-0.0111085	316.056	0.0524612	0	6.81762	1
580	15.3292	22.4548	-0.0110537	314.467	0.0755741	0	9.40683	1
581	14.267	32.0505	-0.0110943	315.643	0.0498225	0	9.65437	1
581	85.2992	32.574	-0.0110617	314.7	0.0402	0	14.7338	1
581	102.353	11.2496	-0.013176	376.024	0.0213315	0	12.0757	1
581	61.9821	39.1218	-0.0113458	322.939	0.0361768	0	8.32004	1
581	7.69733	16.9554	-0.0107112	304.531	0.0529629	0	9.40683	1
581	112.51	23.0345	-0.0107987	307.07	0.134521	0	5.29201	1
581	111.63	35.0297	-0.00964415	273.582	0.0722292	0	12.0275	1
581	43.5526	37.7107	-0.010957	311.662	0.120406	0	6.56303	1
583	138.161	16.7168	-0.011759	334.923	0.0398746	0	14.9527	1
583	107.272	22.2781	-0.0138135	394.515	0.129211	0	4.98321	1
583	106.339	46.9858	-0.0110662	314.828	0.0326568	0	11.6413	1
583	122.126	6.25197	-0.0108886	309.677	0.073566	0	6.17938	1
584	28.8636	49.8426	-0.0109472	311.377	0.0705055	0	7.08035	1
585	137.993	36.7648	-0.0129587	369.722	0.0437524	0	12.5337	1
585	69.0409	43.5258	-0.00981284	278.475	0.123971	0	3.16432	1
585	52.3718	44.1666	-0.0113425	322.844	0.0251633	0	10.8539	1
587	110.902	18.8641	-0.0106578	302.984	0.135094	0	4.98321	1
587	36.0746	35.8997	-0.0140382	401.034	0.0408588	0	8.55229	1
587	25.6595	43.5287	-0.0103703	294.644	0.087262	0	7.08035	1
588	128.72	45.1968	-0.011482	326.889	0.0807976	0	4.28169	1
588	66.8182	45.778	-0.0107556	305.821	0.138419	0	3.16432	1
590	12.8372	51.4688	-0.00980164	278.15	0.0795333	0	6.19608	1
591	40.2482	19.6006	-0.0119274	339.807	0.0258481	0	9.11578	1
591	27.8338	33.6125	-0.0115604	329.164	0.0741788	0	8.55229	1
592	126.948	49.0948	-0.0111247	316.525	0.071451	0	4.28169	1
592	75.8017	32.0867	-0.0114245	325.22	0.143185	0	5.52386	1
593	82.5645	45.0572	-0.0116393	331.452	0.0372879	0	7.25709	1
593	31.1079	13.0796	-0.0125553	358.02	0.0477667	0	7.18971	1
594	98.0048	33.0126	-0.0135855	387.901	0.0462583	0	7.21059	1
594	13.4521	45.3033	-0.0109673	311.961	0.0445951	0	6.19608	1
594	144.021	10.1432	-0.0111807	318.149	0.0360119	0	25.7393	1
594	31.1569	20.2691	-0.0116777	332.567	0.0874522	0	7.18971	1
594	80.8073	34.4227	-0.011215	319.144	0.130322	0	4.5538	1
594	66.1003	37.8242	-0.0120555	343.523	0.0194915	0	11.271	1
595	9.25601	5.27353	-0.0100881	286.459	0.0749035	0	23.2043	1
595	97.2155	23.2302	-0.0104873	298.039	0.0498609	0	9.81417	1
596	53.5361	24.5944	-0.0123938	353.338	0.0309017	0	14.1953	1
596	118.385	12.4529	-0.0111252	316.541	0.0634463	0	8.11958	1
596	91.3498	35.7881	-0.0111463	317.153	0.0873151	0	7.21059	1
596	33.2587	44.6412	-0.0110567	314.553	0.0685204	0	5.31862	1
597	113.64	19.0415	-0.0120722	344.009	0.112329	0	5.46726	1
598	24.1311	34.4906	-0.00960542	272.459	0.17681	0	7.30672	1
598	83.7504	37.8977	-0.0112757	320.905	0.103141	0	4.5538	1
599	98.853	6.65208	-0.0229942	660.804	0.025321	0	13.9843	1
599	43.6725	50.5389	-0.0109016	310.054	0.0391708	0	11.9679	1
599	33.2182	10.0316	-0.0089624	253.808	0.290219	0	8.92587	1
599	77.8079	45.7623	0.00792873	-223.826	0.159423	0	3.23801	1
600	132.346	24.2848	-0.0110462	314.25	0.0761022	0	7.26341	1
600	138.851	27.5174	-0.0116832	332.725	0.0897466	0	7.26341	1
600	99.2064	45.9119	-0.0117738	335.354	0.156507	0	12.8148	1
600	110.352	23.4096	-0.0111354	316.837	0.261767	0	5.46726	1
601	107.523	17.6244	-0.013742	392.443	0.138832	0	6.27896	1
601	69.9798	24.5045	-0.0124387	354.638	0.0287986	0	9.72465	1
601	28.0296	45.6129	-0.0112269	319.489	0.0672239	0	5.31862	1
602	24.4936	8.14671	-0.0110523	314.425	0.107525	0	8.92587	1
602	123.531	52.8055	-0.0113446	322.903	0.0405033	0	13.3485	1
602	60.4985	26.6664	-0.0117662	335.132	0.162213	0	9.72465	1
602	31.0424	32.1195	-0.0111568	317.456	0.0523719	0	6.4007	1
603	43.3597	24.1183	-0.0137656	393.125	0.0393	0	10.4825	1
603	117.248	41.0281	-0.0108356	308.139	0.0339721	0	13.3485	1
604	16.9693	37.8715	-0.017092	489.61	0.0506399	0	12.0903	1
605	74.5823	46.5204	-0.0101842	289.246	0.0619748	0	11.5866	1
605	10.2721	27.8056	-0.01049	298.116	0.147738	0	5.20141	1
606	37.412	32.75	-0.0116453	331.626	0.0328463	0	6.4007	1
608	52.7576	36.4373	-0.0115339	328.396	0.0624081	0	15.4945	1
608	12.3044	23.0176	-0.0119922	341.688	0.118965	0	4.89439	1
609	102.073	5.30435	-0.0111414	317.01	0.0484738	0	17.6751	1
609	15.4566	5.17374	-0.0126879	361.866	0.0359712	0	9.39336	1
610	49.0427	10.584	-0.0107877	306.75	0.0394776	0	23.5347	1
610	8.33259	11.2962	-0.00863692	244.367	0.10956	0	9.39336	1
610	79.7317	15.6266	-0.0131759	376.021	0.125464	0	6.27042	1
610	122.598	28.7297	-0.0118181	336.64	0.127966	0	5.79517	1
610	82.1895	37.7808	-0.0116596	332.041	0.0510493	0	6.33355	1
610	104.681	46.7282	-0.00903837	256.011	0.12103	0	4.11603	1
610	132.153	48.5115	-0.00274638	73.5103	0.440837	0	5.59176	1
611	80.5547	21.8428	-0.0123517	352.116	0.121657	0	6.27042	1
612	8.92718	48.7101	-0.015411	440.852	0.0265318	0	10.3656	1
612	88.5999	16.7454	-0.0134646	384.395	0.0321521	0	8.93848	1
612	76.5216	6.26873	-0.0123629	352.44	0.0746498	0	9.89311	1
612	16.8535	21.2119	-0.0110639	314.763	0.0889848	0	4.89439	1
613	106.21	50.5499	-0.00955251	270.924	0.162693	0	4.11603	1
614	47.1507	34.0426	-0.0117657	335.119	0.019184	0	8.20602	1
614	126.746	49.9348	-0.013126	374.574	0.0719815	0	5.59176	1
614	84.6042	43.636	0.00485882	-134.782	0.258607	0	6.33355	1
615	144.512	48.9009	-0.0110358	313.947	0.0903358	0	12.3645	1
615	139.199	7.0274	-0.0114169	325.002	0.023908	0	15.452	1
615	12.2012	38.8751	-0.0107451	305.515	0.0680786	0	10.1013	1
616	6.61109	15.3967	-0.0118464	337.46	0.227081	0	5.79355	1
616	12.3789	15.9424	-0.0113292	322.458	0.278665	0	5.79355	1
616	138.436	22.4605	-0.0113381	322.715	0.0347238	0	14.3215	1
616	124.519	25.8416	-0.0118064	336.299	0.0329306	0	14.3215	1
617	103.614	10.9254	-0.0124938	356.237	0.0465502	0	10.498	1
617	34.041	26.5479	-0.0117678	335.179	0.189926	0	5.79095	1
617	90.1824	34.6266	-0.0485769	1402.84	0.017976	0	3.37181	1
617	106.57	40.9147	-0.0125892	359.004	0.0377759	0	9.642	1
617	83.3315	28.5291	-0.0108993	309.989	0.254021	0	9.1714	1
618	65.9525	13.3684	-0.011187	318.333	0.0917469	0	4.00507	1
618	23.3975	19.458	-0.0119478	340.401	0.146552	0	5.41243	1
618	62.6158	41.9495	-0.0118372	337.193	0.0287154	0	13.2568	1
618	74.8208	47.1243	-0.0119034	339.111	0.0401569	0	10.3866	1
618	97.6141	47.8588	-0.0119469	340.375	0.0373624	0	9.00699	1
618	43.0023	26.9623	-0.0102758	291.902	0.0627807	0	8.20602	1
619	6.84857	30.3085	-0.0115651	329.301	0.0544671	0	10.1013	1
619	32.5039	32.1311	-0.0122424	348.946	0.125997	0	5.79095	1
619	22.6693	41.2167	-0.0162152	464.179	0.121014	0	10.7269	1
620	17.9899	19.6855	-0.0107169	304.698	0.319571	0	5.41243	1
620	60.9868	22.6115	-0.00871951	246.763	0.372094	0	7.48482	1
620	36.1189	48.3096	-0.0111094	316.083	0.0437529	0	14.3615	1
620	68.5426	5.56913	-0.0125403	357.587	0.143502	0	6.17441	1
621	50.3713	50.0764	-0.0117335	334.184	0.16013	0	14.3615	1
621	112.656	5.59155	-0.0130358	371.959	0.0367168	0	8.8716	1
621	16.3676	24.9907	-0.011502	327.47	0.166107	0	5.54767	1
622	74.2494	7.92622	-0.0110103	313.209	0.340956	0	5.07464	1
623	6.89604	9.47641	-0.0111406	316.986	0.102301	0	5.62214	1
623	68.6264	16.3501	-0.0119055	339.172	0.0871134	0	4.00507	1
623	121.455	51.9423	-0.0117273	334.006	0.0741364	0	9.18252	1
624	132.476	40.4328	-0.0125742	358.57	0.0607515	0	8.81878	1
624	56.9638	11.8276	-0.0106595	303.032	0.0390464	0	8.67443	1
624	80.9134	40.7811	-0.0113043	321.734	0.0504098	0	10.6762	1
625	41.5596	12.7239	-0.0109288	310.842	0.0880245	0	5.26155	1
625	6.50019	15.0846	-0.0119157	339.47	0.103793	0	5.62214	1
625	133.082	17.2696	-0.010878	309.371	0.0338547	0	11.4038	1
625	136.788	30.9677	-0.0125872	358.947	0.0522429	0	7.43063	1
625	130.131	48.934	-0.00604662	169.235	0.114379	0	8.81878	1
626	118.304	12.4328	-0.00618399	173.219	0.127804	0	7.3337	1
626	113.839	24.9201	-0.0102967	292.51	0.0619947	0	4.75138	1
627	7.07288	37.7609	-0.0116585	332.008	0.0301255	0	13.3532	1
627	90.9514	45.01	-0.010683	303.715	0.0333045	0	10.8925	1
628	82.0901	30.17	-0.0120931	344.614	0.046308	0	10.6762	1
628	54.739	38.2757	-0.0104466	296.858	0.1693	0	3.71546	1
629	26.6433	15.9989	-0.0144442	412.81	0.148015	0	6.25444	1
629	51.6307	4.98631	-0.012089	344.496	0.0449165	0	8.67443	1
629	142	10.1623	-0.0112328	319.662	0.0346577	0	9.03765	1
629	46.3102	14.9857	0.0103094	-292.878	0.0513417	0	5.26155	1
629	34.315	17.973	-0.0102077	289.927	0.0980806	0	7.92161	1
629	23.5958	53.5181	-0.0110326	313.856	0.0313158	0	11.8841	1
629	26.4594	22.2507	-0.0120157	342.371	0.203803	0	6.25444	1
630	129.997	33.9822	-0.0122151	348.154	0.0222097	0	7.43063	1
630	19.6247	42.3171	-0.0108723	309.206	0.144112	0	5.43225	1
631	104.99	37.1114	-0.0119075	339.232	0.0511581	0	9.76133	1
631	122.122	6.1715	-0.0108186	307.646	0.0345428	0	7.3337	1
631	133.023	11.2058	-0.0128232	365.793	0.0433922	0	9.03765	1
631	118.326	23.3568	-0.0112472	320.08	0.0610867	0	4.75138	1
631	50.3647	37.4125	-0.00962071	272.902	0.36802	0	4.45858	1
631	122.34	51.4029	-0.0111922	318.483	0.0357723	0	13.6716	1
632	116.268	39.1535	-0.011909	339.274	0.0208196	0	11.4618	1
632	57.4389	40.8282	-0.0135592	387.14	0.0554384	0	3.71546	1
632	82.6877	52.7901	-0.0114997	327.404	0.0434588	0	11.3499	1
633	84.9599	16.6158	-0.0120794	344.217	0.0297905	0	13.8546	1
633	15.7739	38.4856	-0.0112252	319.44	0.164375	0	5.43225	1
634	40.6567	10.5424	-0.00734223	206.814	0.30395	0	6.81888	1
634	53.1235	19.179	-0.011265	320.596	0.185575	0	5.48758	1
634	110.438	29.0119	-0.0112914	321.361	0.0494643	0	7.42914	1
634	18.1194	30.1363	-0.0101725	288.908	0.0444088	0	8.67247	1
635	6.03108	26.0308	-0.00935942	265.324	0.0554934	0	12.7664	1
635	64.5686	29.3552	-0.0111228	316.472	0.0473492	0	10.0926	1
636	47.8251	20.6075	-0.0116524	331.833	0.132987	0	5.48758	1
636	84.8029	39.6974	-0.0128384	366.232	0.0286961	0	12.1617	1
636	36.5869	16.0136	-0.0120429	343.157	0.0672153	0	6.81888	1
637	39.2105	25.1412	-0.0119509	340.491	0.0624505	0	9.49724	1
638	144.3	18.2666	-0.0122408	348.899	0.0460243	0	13.563	1
638	57.3916	36.451	-0.0106175	301.814	0.06399	0	10.0926	1
638	96.8462	38.0047	-0.0119017	339.065	0.0387852	0	11.8534	1
639	82.6852	24.0153	-0.0123255	351.355	0.0483273	0	15.8244	1
639	108.561	36.2001	-0.0117305	334.097	0.0310277	0	6.25638	1
639	94.5629	50.5722	-0.0345542	996.106	0.0473764	0	12.7732	1
640	132.984	25.7435	-0.0112071	318.915	0.0370702	0	6.49141	1
640	42.9489	8.30111	-0.0106635	303.149	0.0211693	0	9.99787	1
644	139.719	13.8945	-0.0104095	295.782	0.165254	0	3.13961	1
644	32.714	19.9405	0.0157013	-449.273	0.177861	0	5.18788	1
644	27.685	21.2145	-0.0146062	417.507	0.289861	0	5.18788	1
644	123.18	30.73	-0.0108073	307.318	0.171846	0	5.75202	1
644	7.03154	11.4441	-0.0118369	337.184	0.224907	0	7.16013	1
644	114.208	38.894	-0.0123976	353.447	0.129675	0	6.25638	1
644	71.3882	52.3372	-0.0105186	298.946	0.0757889	0	14.2559	1
645	91.5423	9.09147	-0.0101477	288.187	0.1785	0	7.83167	1
645	139.407	26.684	-0.00955835	271.094	0.237198	0	3.63944	1
645	94.848	46.2236	-0.00971585	275.662	0.0628652	0	10.8009	1
646	23.8647	12.9044	-0.0116392	331.45	0.101013	0	4.48229	1
646	97.482	35.7489	-0.0113648	323.491	0.0399415	0	10.8009	1
646	99.359	8.60773	-0.010551	299.887	0.115929	0	7.83167	1
646	142.662	25.0561	-0.00767451	216.452	0.347257	0	3.63944	1
647	6.11887	18.5458	-0.0109468	311.367	0.177467	0	6.13232	1
647	15.0893	6.87697	-0.00314213	84.989	0.318982	0	8.04837	1
647	138.875	16.9187	-0.0111627	317.629	0.129638	0	3.13961	1
648	58.4761	13.4294	-0.0120401	343.076	0.0348464	0	16.1405	1
648	21.7979	31.4519	-0.0119798	341.329	0.0298916	0	11.8094	1
648	137.859	37.4405	-0.011794	335.94	0.0372894	0	10.8672	1
648	78.4238	39.9383	-0.0110938	315.631	0.0567794	0	14.2559	1
649	22.9697	8.5124	-0.0101559	288.425	0.127647	0	4.48229	1
649	9.74441	23.4916	-0.0113286	322.44	0.103418	0	6.13232	1
649	119.302	34.978	-0.0113689	323.609	0.0929915	0	5.75202	1
650	51.019	42.4359	-0.0104466	296.856	0.0535516	0	15.2011	1
651	114.548	7.52332	-0.0112597	320.442	0.0879195	0	12.0075	1
651	70.4075	24.2995	-0.0119126	339.378	0.0534279	0	8.92719	1
652	32.4649	36.6221	-0.0114465	325.861	0.0301095	0	11.606	1
653	10.4243	5.84818	-0.0111698	317.835	0.0386895	0	12.8252	1
653	102.816	48.6136	-0.0136688	390.318	0.0242868	0	16.9309	1
654	103.974	30.1001	-0.0133211	380.235	0.0627845	0	9.24944	1
655	42.7956	8.64338	-0.0106426	302.544	0.0443435	0	18.9389	1
655	79.1463	22.475	-0.010565	300.291	0.0410971	0	8.92719	1
656	125.129	13.2	-0.0110904	315.532	0.0483727	0	3.20237	1
656	33.3326	25.0486	-0.0236052	678.526	0.011456	0	11.5985	1
656	56.0255	33.1517	-0.00593773	166.076	0.0851841	0	13.4622	1
[truncated: 4,805 more rows]

## Sheet: Supp Fig 2B
Supplementary Figure 2B
RhpA
frame_indices	x_coords	y_coords	contrasts	masses_kDa	fit_errors	diffblur_errors	neareast_neighbour_distances	selections
5	55.206	17.96	-0.00449738	124.298	0.305457	0	5.58131	1
5	86.4881	24.8411	-0.00383146	104.983	0.192217	0	9.92236	1
5	96.376	37.2509	-0.00417715	115.01	0.192005	0	9.74362	1
5	56.8779	41.2567	-0.00403199	110.8	0.355891	0	4.71308	1
5	67.8649	46.0089	-0.00662834	186.108	0.120837	0	11.9707	1
5	36.3823	48.3504	-0.00398912	109.556	0.2042	0	8.78554	1
6	25.5248	18.4857	-0.00683246	192.028	0.134965	0	6.38536	1
6	78.893	4.88651	-0.00413589	113.813	0.132335	0	8.65095	1
6	65.0415	20.8925	-0.00361598	98.7334	0.355433	0	6.15669	1
7	39.0332	9.83239	-0.00482115	133.69	0.23775	0	6.85013	1
7	73.7772	21.8717	-0.00448805	124.028	0.263026	0	6.96862	1
7	117.295	5.82354	-0.0042088	115.928	0.180855	0	16.6346	1
7	6.17315	35.8785	-0.00364984	99.7154	0.267374	0	6.14343	1
7	127.38	49.6912	-0.00576479	161.06	0.192295	0	15.8502	1
8	9.49093	4.65142	-0.00676338	190.024	0.19869	0	21.1771	1
8	139.78	17.0143	-0.004135	113.788	0.168069	0	21.1698	1
8	110.099	20.8211	-0.00798918	225.579	0.141325	0	8.35205	1
8	12.4073	26.4756	-0.00506307	140.707	0.19523	0	8.30621	1
8	87.9332	42.1149	-0.00443523	122.496	0.118743	0	4.55895	1
8	52.9059	38.7199	-0.00362584	99.0193	0.205364	0	4.71308	1
8	143.086	47.5563	-0.00341354	92.8615	0.283419	0	11.3576	1
9	18.6586	44.6906	-0.00637477	178.753	0.261151	0	14.8101	1
9	69.7043	16.2173	-0.00686197	192.884	0.153665	0	6.14099	1
9	113.738	36.4577	-0.00781631	220.565	0.0686096	0	9.00245	1
9	58.996	22.0572	-0.00424823	117.072	0.21262	0	5.58131	1
9	101.948	22.9688	-0.00495573	137.593	0.22689	0	8.42918	1
10	106.79	42.1823	-0.00583688	163.151	0.170518	0	9.00245	1
10	33.0151	6.56018	-0.00486013	134.82	0.132411	0	6.85013	1
10	115.928	26.8033	-0.00384733	105.444	0.281027	0	4.78516	1
10	32.8103	40.3238	-0.00424912	117.098	0.212046	0	8.78554	1
11	56.959	15.4137	-0.00451934	124.936	0.216635	0	6.94876	1
11	81.0034	13.2761	-0.00330191	89.6234	0.299322	0	8.65095	1
11	30.7402	14.8017	-0.00612595	171.536	0.22327	0	6.38536	1
11	59.3878	46.5489	-0.00359817	98.2165	0.173719	0	10.1641	1
11	99.5445	51.5428	-0.00375967	102.901	0.277147	0	11.8374	1
12	34.1217	21.9084	-0.00438529	121.047	0.239521	0	7.41129	1
12	4.83229	29.8832	-0.00504305	140.126	0.194843	0	6.14343	1
13	65.4916	11.7491	-0.00491425	136.39	0.187606	0	3.54516	1
13	121.953	50.9144	-0.0050499	140.324	0.218847	0	6.2274	1
13	81.8633	37.9938	-0.00475078	131.649	0.12111	0	7.33676	1
13	136.956	37.9948	-0.00387401	106.217	0.245227	0	10.1367	1
13	120.713	26.77	-0.00434349	119.835	0.15772	0	4.78516	1
13	92.3537	40.9999	-0.00410836	113.015	0.21403	0	4.55895	1
14	140.169	20.0469	-0.00421032	115.972	0.178716	0	13.3526	1
14	51.8052	27.3109	-0.00473887	131.303	0.278618	0	8.90551	1
14	56.3619	36.8105	-0.00453818	125.482	0.260083	0	9.7341	1
14	79.9883	23.3786	-0.00486581	134.985	0.146928	0	7.00879	1
14	129.03	31.1453	-0.0042641	117.532	0.21647	0	9.09611	1
15	41.5283	21.6446	-0.00520729	144.89	0.237313	0	7.41129	1
15	40.016	49.2902	-0.00382972	104.933	0.282661	0	7.20701	1
16	101.738	13.2995	-0.00484456	134.369	0.078561	0	17.5825	1
16	110.211	33.5822	-0.00575525	160.783	0.174197	0	12.0001	1
16	88.4362	46.1225	-0.00384351	105.333	0.280065	0	6.44885	1
17	74.5483	47.9859	-0.00708344	199.308	0.151221	0	12.2256	1
17	19.8256	20.9874	-0.00611853	171.321	0.240205	0	7.07923	1
17	73.048	24.3564	-0.00465085	128.75	0.148521	0	7.00879	1
17	13.9596	24.9505	-0.00349037	95.0899	0.425424	0	7.07923	1
17	121.404	44.7113	-0.00373883	102.297	0.316312	0	6.2274	1
17	14.5798	32.5302	-0.00353697	96.4416	0.206206	0	7.60504	1
17	61.6164	45.0045	-0.00398468	109.427	0.239824	0	7.34795	1
17	29.3713	46.8826	-0.0035421	96.5903	0.348898	0	9.13419	1
17	131.493	46.5335	-0.0051853	144.252	0.367468	0	10.1367	1
18	61.1471	25.0257	-0.0044973	124.296	0.249195	0	9.61739	1
18	66.523	15.1409	-0.00481916	133.632	0.118978	0	3.54516	1
18	54.4708	17.2313	-0.00415799	114.454	0.243894	0	9.60945	1
18	127.004	22.2777	-0.0107788	306.494	0.0437386	0	6.24953	1
18	27.8381	28.3539	-0.00325213	88.1796	0.311516	0	6.97773	1
19	119.224	22.9056	-0.00481803	133.599	0.312977	0	7.8053	1
19	22.0635	41.1531	-0.00330775	89.793	0.30042	0	7.8125	1
20	83.2462	22.1312	-0.00383644	105.128	0.237125	0	9.63483	1
20	85.7127	6.06464	-0.00569389	159.004	0.210809	0	11.6351	1
20	57.4819	8.10584	-0.00440619	121.654	0.264677	0	7.56283	1
20	98.2126	33.8063	-0.0070994	199.771	0.189223	0	10.8568	1
20	41.4169	42.2207	-0.0051575	143.445	0.142312	0	7.20701	1
20	20.4959	49.0412	-0.00456535	126.27	0.242089	0	8.04241	1
21	41.2405	23.5031	-0.00438353	120.996	0.137998	0	6.72573	1
21	128.313	29.2546	-0.00419262	115.459	0.246018	0	7.09851	1
21	107.497	47.5907	-0.00460549	127.434	0.323652	0	6.47465	1
21	59.1988	51.9434	-0.00517679	144.005	0.204656	0	7.34795	1
22	86.1463	44.1192	-0.00713369	200.765	0.0974365	0	12.2256	1
22	131.72	18.1764	-0.00313355	84.7401	0.376444	0	6.24953	1
22	27.2454	35.3064	-0.00531367	147.975	0.201462	0	6.97773	1
23	107.224	18.0429	-0.00435462	120.158	0.290188	0	4.42939	1
23	92.8663	22.6641	-0.00476224	131.981	0.358256	0	8.22904	1
23	102.165	43.9182	-0.00613975	171.936	0.245523	0	6.47465	1
23	93.7452	14.4822	-0.00727035	204.729	0.19995	0	5.04309	1
23	117.889	32.0813	-0.00370262	101.246	0.266469	0	9.27229	1
23	29.9993	52.099	-0.00357877	97.654	0.299625	0	9.91859	1
24	50.0397	6.76032	-0.00384881	105.486	0.285184	0	7.56283	1
24	38.2651	17.4713	-0.00517891	144.067	0.346833	0	4.76331	1
24	142.399	8.25677	-0.00394377	108.241	0.1923	0	6.91465	1
25	120.212	8.06936	-0.00351963	95.9386	0.330817	0	12.3545	1
25	101.994	20.8714	-0.00444889	122.892	0.185779	0	5.94595	1
25	133.432	45.4102	-0.00417337	114.9	0.262345	0	4.45173	1
26	135.876	10.5501	-0.00402474	110.59	0.185921	0	6.91465	1
26	48.4619	16.6646	-0.00380412	104.19	0.461602	0	6.67422	1
26	68.2262	34.7072	-0.00663217	186.219	0.0795025	0	11.2408	1
26	42.1002	14.6462	-0.00721626	203.161	0.290368	0	4.76331	1
26	7.66588	29.2967	-0.00419678	115.58	0.190117	0	15.897	1
26	53.6147	39.6686	-0.00499299	138.674	0.159791	0	5.16131	1
26	21.6695	46.7145	-0.0083467	235.949	0.148118	0	9.91859	1
27	24.1478	10.2055	-0.00476089	131.942	0.169999	0	15.8773	1
27	91.8233	9.81966	-0.00417289	114.887	0.256577	0	5.04309	1
27	98.5088	30.1309	-0.00374863	102.581	0.223654	0	5.54229	1
28	21.9934	36.184	-0.00305678	82.5135	0.278898	0	10.5355	1
28	58.5076	48.8555	-0.00567509	158.458	0.16963	0	10.4086	1
28	66.4547	10.545	-0.0034884	95.0327	0.238162	0	13.8007	1
28	111.478	16.8067	-0.00408755	112.411	0.19751	0	4.42939	1
28	47.0171	38.7443	-0.00378171	103.54	0.307966	0	6.66206	1
28	113.478	48.0011	-0.0039364	108.027	0.24422	0	12.0273	1
29	31.1815	25.2387	-0.00447599	123.678	0.11182	0	5.93221	1
29	98.1122	36.1516	-0.00393355	107.945	0.250224	0	6.03379	1
29	41.4346	26.1036	-0.00418159	115.139	0.277453	0	6.71198	1
29	92.9855	29.6725	-0.00419504	115.529	0.270179	0	5.54229	1
29	91.0655	50.0305	-0.00452075	124.976	0.216282	0	15.309	1
30	142.956	15.7758	-0.00489114	135.72	0.183205	0	7.67741	1
30	142.72	32.6632	-0.00423715	116.75	0.150903	0	14.8841	1
30	53.2447	6.55076	-0.0065534	183.934	0.129672	0	6.87739	1
30	128.051	35.1803	-0.00337404	91.7157	0.163858	0	5.89601	1
31	122.645	12.9205	-0.00558137	155.74	0.293981	0	5.5147	1
31	127.601	15.3403	-0.00492247	136.628	0.323278	0	5.5147	1
31	53.7876	34.5101	-0.0064819	181.86	0.195737	0	5.16131	1
31	75.9037	26.4968	-0.00530581	147.747	0.144325	0	6.05497	1
31	76.8082	44.4541	-0.00702481	197.607	0.127727	0	12.9867	1
32	142.884	8.09868	-0.00440001	121.474	0.0938099	0	7.67741	1
32	46.9135	52.9384	-0.00479239	132.855	0.157216	0	9.47282	1
33	31.9694	7.75611	-0.0131571	375.478	0.108051	0	7.94412	1
33	101.196	15.0409	-0.0040617	111.661	0.155038	0	10.4318	1
33	93.6903	23.4812	-0.00398061	109.309	0.234461	0	6.23129	1
33	19.4944	48.9581	-0.00476268	131.994	0.182216	0	5.63315	1
33	141.922	52.7132	-0.00471231	130.533	0.283155	0	11.2612	1
33	120.751	6.24165	-0.00667409	187.435	0.212777	0	6.9422	1
33	22.5821	15.562	-0.00875793	247.877	0.0986521	0	9.04018	1
34	36.1386	21.9801	-0.00424686	117.032	0.244711	0	5.93221	1
34	39.0811	47.6104	-0.00438346	120.994	0.207038	0	7.28911	1
34	59.5407	11.244	-0.00483981	134.231	0.159161	0	6.98337	1
34	110.9	36.6907	-0.00354486	96.6704	0.261146	0	3.97256	1
35	122.984	38.1961	-0.00720922	202.956	0.12661	0	5.89601	1
35	37.8803	40.4209	-0.00464582	128.604	0.117404	0	7.22817	1
35	5.88748	6.65044	-0.00390918	107.238	0.27116	0	8.93686	1
35	49.4571	12.2912	-0.00425685	117.322	0.175784	0	6.87739	1
35	50.0542	28.8286	-0.00676787	190.155	0.0732891	0	6.79833	1
36	57.3245	43.676	-0.00521559	145.13	0.153712	0	5.89303	1
36	115.736	52.8924	-0.0050888	141.453	0.1417	0	8.41351	1
36	69.8927	25.7685	-0.00445199	122.982	0.180258	0	5.77545	1
36	142.123	25.7124	-0.00384449	105.361	0.248049	0	11.2689	1
37	55.868	37.9658	-0.00584053	163.257	0.149914	0	5.89303	1
37	39.0479	11.3623	-0.00341702	92.9622	0.184541	0	7.85036	1
37	19.4202	28.7226	-0.00413412	113.762	0.33087	0	6.52163	1
37	14.9045	52.2239	-0.00334332	90.8245	0.417732	0	5.15185	1
38	9.86244	14.6546	-0.0032927	89.3563	0.260796	0	8.93686	1
38	24.3311	24.4314	-0.00454445	125.664	0.281116	0	6.52163	1
38	119.552	26.3232	-0.00649128	182.132	0.139509	0	6.36822	1
38	62.9702	17.3272	-0.00418885	115.35	0.284099	0	6.98337	1
38	15.3049	34.0504	-0.00462611	128.032	0.267592	0	6.73204	1
38	72.0521	38.1593	-0.0037327	102.119	0.272902	0	8.88885	1
38	72.9347	50.197	-0.00365987	100.006	0.24812	0	3.45438	1
39	112.759	33.18	-0.00428494	118.137	0.290262	0	3.97256	1
39	34.7926	4.76526	-0.0040409	111.058	0.23287	0	4.64852	1
39	99.2581	24.4318	-0.0041769	115.003	0.254858	0	9.9516	1
39	139.133	36.5776	-0.0034961	95.2561	0.289448	0	6.65032	1
40	136.96	53.0085	-0.0044301	122.347	0.211151	0	13.5249	1
40	87.09	11.8014	-0.00443736	122.558	0.145028	0	9.01056	1
40	122.31	47.6418	-0.00424881	117.089	0.143862	0	5.19531	1
40	21.8346	37.4259	-0.00457891	126.663	0.248414	0	7.35062	1
40	143.784	41.3314	-0.00432739	119.368	0.357415	0	6.65032	1
41	142.56	5.04367	-0.00587054	164.127	0.0792736	0	14.754	1
41	55.4954	13.4142	-0.00394565	108.295	0.143827	0	8.43712	1
41	72.1051	20.4336	-0.00349031	95.0882	0.184265	0	3.76762	1
41	107.992	17.3212	-0.00404262	111.108	0.215429	0	7.52146	1
41	46.8178	21.7348	-0.00403146	110.784	0.292142	0	7.11381	1
41	9.75434	52.0901	-0.00564189	157.495	0.217392	0	5.15185	1
42	95.5117	15.0051	-0.00598852	167.55	0.0995733	0	9.01056	1
42	134.921	17.6664	-0.00421312	116.054	0.0942404	0	13.6318	1
42	125.757	27.7581	-0.00372518	101.901	0.169064	0	6.36822	1
42	127.53	36.9387	-0.00379235	103.849	0.228659	0	7.23019	1
42	73.8465	46.8652	-0.00335731	91.2303	0.262648	0	3.45438	1
43	109.205	24.7443	-0.00448597	123.968	0.150476	0	7.52146	1
44	93.5976	35.3085	-0.00625639	175.319	0.115987	0	12.2616	1
44	40.7687	25.4785	-0.00817938	231.096	0.167872	0	5.43927	1
44	126.025	44.0107	-0.00466414	129.135	0.265914	0	5.19531	1
44	31.4037	7.94707	-0.00423492	116.686	0.338978	0	4.64852	1
44	54.94	31.96	-0.00452661	125.146	0.150249	0	6.89357	1
44	105.888	52.8092	-0.00338848	92.1345	0.227287	0	9.12473	1
45	116.822	24.7484	-0.00706217	198.691	0.053899	0	7.61713	1
45	75.8328	19.8862	-0.00422294	116.338	0.266625	0	3.76762	1
45	18.9799	48.7991	-0.0040382	110.98	0.311502	0	5.70745	1
46	24.6584	48.2248	-0.00308242	83.2571	0.458885	0	4.08599	1
46	40.7975	48.596	-0.00305384	82.4281	0.222007	0	8.23493	1
46	96.9897	50.7892	-0.00417216	114.865	0.212353	0	5.26138	1
47	65.776	13.4757	-0.00411432	113.188	0.223073	0	11.9262	1
47	49.8062	15.9546	-0.00396265	108.788	0.153493	0	10.3201	1
47	62.4887	48.5316	-0.00405733	111.535	0.367254	0	5.99014	1
47	32.6412	49.7315	-0.00336651	91.4971	0.247006	0	8.12384	1
48	61.7259	30.7463	-0.00465497	128.87	0.285699	0	6.89357	1
48	129.386	48.7706	-0.00360115	98.303	0.202433	0	5.82671	1
49	37.6416	21.028	-0.00505422	140.45	0.173321	0	5.43927	1
49	10.3546	25.6036	-0.00425315	117.215	0.145075	0	6.21152	1
49	102.612	18.4047	-0.00429191	118.339	0.136793	0	11.2622	1
50	29.3415	12.4677	-0.0039858	109.46	0.255365	0	8.38493	1
50	37.4152	14.7309	-0.00469115	129.919	0.287249	0	6.30118	1
50	80.8804	22.6334	-0.0053298	148.443	0.195601	0	5.74676	1
50	82.9831	38.2384	-0.00424817	117.07	0.344602	0	10.1369	1
51	47.4273	4.944	-0.00505157	140.373	0.177072	0	7.99371	1
51	23.3732	44.3461	-0.00447912	123.769	0.210402	0	4.08599	1
51	16.2857	23.7583	-0.00527484	146.849	0.131843	0	6.21152	1
51	13.4043	37.9864	-0.00452346	125.055	0.332466	0	5.86814	1
51	35.4263	41.2868	-0.00403535	110.897	0.247112	0	8.89208	1
51	102.128	49.6558	-0.00360894	98.5291	0.276189	0	5.26138	1
52	11.2815	32.5157	-0.00625363	175.239	0.232873	0	5.86814	1
52	114.463	11.5727	-0.00371617	101.639	0.233908	0	7.82499	1
52	132.383	17.0703	-0.00421762	116.184	0.252468	0	7.7764	1
52	115.252	19.3578	-0.00374954	102.607	0.334355	0	7.82499	1
52	97.842	28.6067	-0.00685486	192.678	0.183678	0	11.2622	1
52	128.348	35.9483	-0.00311709	84.2629	0.315527	0	12.8642	1
53	46.9252	47.1776	-0.00768802	216.844	0.110347	0	8.91	1
53	73.1847	49.5543	-0.00396953	108.988	0.297999	0	5.6663	1
54	71.9087	16.5402	-0.00825828	233.385	0.0942775	0	10.8451	1
54	139.619	21.4746	-0.00454129	125.572	0.195383	0	8.4712	1
54	143.38	46.7858	-0.00467167	129.354	0.100769	0	12.018	1
54	32.3685	51.3197	-0.0034963	95.2619	0.255346	0	10.4884	1
54	136.772	10.6508	-0.00553505	154.396	0.130315	0	7.7764	1
54	55.565	49.3553	-0.00490377	136.086	0.179831	0	3.84051	1
55	58.4849	36.6511	-0.00410357	112.876	0.128314	0	5.56118	1
55	74.711	44.0975	-0.00478861	132.746	0.249378	0	5.6663	1
56	65.0057	43.0335	-0.00407725	112.112	0.346577	0	4.05439	1
56	98.1201	53.383	-0.00418488	115.234	0.175045	0	5.47273	1
56	54.6277	8.4157	0.00343667	-93.5322	0.463768	0	7.99371	1
56	22.2908	11.7362	-0.00342842	93.293	0.418289	0	7.83776	1
57	8.22768	12.5339	-0.00721478	203.118	0.0763993	0	6.92883	1
58	131.362	46.7884	-0.00661636	185.76	0.0678183	0	12.018	1
59	91.5606	43.8176	-0.00689592	193.869	0.0923868	0	10.0153	1
59	109.865	15.8775	-0.00674453	189.478	0.221689	0	11.6199	1
59	61.078	26.732	-0.00476393	132.03	0.270032	0	10.2525	1
59	52.8382	46.6509	-0.00377837	103.443	0.195065	0	3.84051	1
60	102.328	34.3079	-0.00723919	203.826	0.17519	0	6.45398	1
60	24.3867	19.2885	-0.00334402	90.845	0.245178	0	3.62197	1
60	95.8923	34.7875	-0.00771743	217.697	0.153697	0	6.45398	1
61	112.931	43.0797	-0.00427868	117.955	0.198499	0	6.58907	1
61	14.0428	8.76657	-0.00663598	186.329	0.116429	0	6.92883	1
61	50.2403	21.0444	-0.00425401	117.239	0.206011	0	12.2395	1
63	122.161	11.9614	-0.00518123	144.134	0.222227	0	5.84809	1
63	144.442	6.45137	-0.0052045	144.809	0.174828	0	11.2671	1
63	134.937	12.5014	-0.00365687	99.9193	0.375458	0	11.2671	1
63	119.509	43.4574	-0.00460529	127.428	0.140214	0	6.58907	1
63	28.828	44.3705	-0.00508333	141.294	0.226939	0	6.86275	1
63	19.7005	45.2627	-0.0035573	97.0312	0.389361	0	9.17093	1
64	122.281	50.2191	-0.00464673	128.63	0.123674	0	7.30776	1
64	119.72	6.64709	-0.0033315	90.4817	0.479412	0	5.84809	1
64	121.2	18.4378	-0.00862577	244.044	0.112949	0	6.39931	1
64	118.933	24.4223	-0.00517369	143.915	0.361692	0	6.39931	1
64	51.3815	34.5612	-0.00316741	85.7224	0.199779	0	9.89255	1
65	5.73663	27.0543	-0.00593267	165.93	0.293828	0	20.0857	1
65	32.4462	32.6578	-0.0048911	135.718	0.10786	0	7.79306	1
65	35.873	8.90008	-0.00452675	125.15	0.212301	0	8.00173	1
65	61.541	35.9649	-0.00415246	114.294	0.362236	0	6.3194	1
66	62.1668	42.2533	-0.0072676	204.65	0.155601	0	6.3194	1
66	78.3072	22.774	-0.00494032	137.146	0.201268	0	6.45307	1
67	66.3365	29.9464	-0.00484359	134.341	0.172417	0	7.69538	1
67	77.9335	41.3536	-0.00470112	130.208	0.201231	0	10.3971	1
67	44.0123	46.7497	-0.00674916	189.612	0.1443	0	10.8709	1
67	100.92	5.05188	-0.00551763	153.891	0.108638	0	7.8562	1
67	41.0786	14.977	-0.00455794	126.055	0.161805	0	8.00173	1
67	76.5153	16.5747	-0.00546287	152.303	0.21012	0	6.45307	1
67	34.7967	40.9834	-0.00356999	97.3991	0.340507	0	6.86275	1
68	18.1378	5.21658	-0.0030045	80.997	0.172858	0	18.1137	1
68	45.7938	26.3979	-0.00448742	124.009	0.201848	0	9.89255	1
69	46.9801	6.19916	-0.00485647	134.714	0.127541	0	10.5773	1
70	51.6434	15.8501	0.00305782	-82.5435	0.41669	0	5.05261	1
71	55.6701	42.4763	-0.0042606	117.431	0.216185	0	6.50053	1
71	104.517	37.1987	-0.0045378	125.471	0.222879	0	7.00387	1
71	86.59	47.1124	-0.00333853	90.6857	0.296023	0	10.3971	1
71	11.99	51.1104	-0.00319086	86.4025	0.255973	0	12.4581	1
72	133.796	24.8299	-0.00626905	175.686	0.0655257	0	6.54559	1
72	93.1727	6.35479	-0.00526739	146.633	0.1745	0	7.8562	1
72	58.2138	35.8753	-0.00447824	123.743	0.214011	0	6.28869	1
72	142.023	39.9382	-0.00382335	104.748	0.284982	0	3.68497	1
73	77.9263	8.14944	-0.00427934	117.974	0.163016	0	10.2547	1
74	23.1484	21.5552	-0.00617225	172.879	0.124167	0	8.07694	1
74	16.8938	39.658	-0.00539738	150.403	0.212503	0	8.7945	1
74	125.236	9.30494	-0.00420177	115.724	0.230688	0	10.9877	1
74	114.442	30.1905	-0.00341018	92.7641	0.184667	0	10.5072	1
74	64.298	34.2849	-0.00470403	130.292	0.199005	0	6.28869	1
75	104.922	44.1908	-0.00712156	200.414	0.140261	0	5.34901	1
75	46.8816	17.5393	-0.00387439	106.229	0.257142	0	5.05261	1
75	89.3876	19.7297	-0.00375941	102.894	0.349706	0	6.68557	1
75	10.9935	33.1365	-0.00379822	104.019	0.215042	0	8.7945	1
76	5.3891	22.1742	-0.00704359	198.152	0.110486	0	7.53921	1
76	28.902	12.0096	-0.0044179	121.993	0.146153	0	11.1456	1
76	98.5555	26.9907	-0.00619674	173.589	0.139087	0	7.57719	1
76	26.1178	29.0666	-0.00504727	140.248	0.309849	0	4.83602	1
76	130.865	18.9774	-0.00332944	90.422	0.290694	0	6.54559	1
76	83.6684	23.192	-0.00360926	98.5384	0.416165	0	6.68557	1
76	75.5874	27.0033	-0.00476476	132.054	0.217471	0	7.43583	1
76	129.815	33.5188	-0.0046568	128.922	0.111363	0	7.06091	1
77	74.6776	17.876	-0.00626753	175.642	0.10258	0	9.17255	1
77	106.805	39.184	-0.00522495	145.402	0.313361	0	5.34901	1
77	124.511	23.5804	-0.00469165	129.933	0.172572	0	7.84622	1
77	136.872	33.2883	-0.00414946	114.207	0.167203	0	7.06091	1
77	142.734	43.554	-0.00470095	130.203	0.12178	0	3.68497	1
78	30.6099	35.5964	-0.00631758	177.094	0.14563	0	7.9258	1
78	38.7562	41.4504	-0.00556584	155.29	0.149812	0	10.0315	1
79	31.0034	27.4781	-0.00594909	166.406	0.164313	0	5.13732	1
79	44.9417	5.0665	-0.00384476	105.369	0.340286	0	10.7495	1
79	12.7899	20.736	-0.00465282	128.807	0.0900855	0	7.32989	1
79	51.1278	30.7765	-0.00476466	132.051	0.240375	0	10.706	1
79	117.326	20.0866	-0.00413321	113.736	0.150988	0	7.62728	1
79	81.7702	31.1342	-0.00473907	131.309	0.215819	0	7.43583	1
79	94.8914	47.0286	-0.00328592	89.1598	0.241616	0	6.42858	1
80	66.0758	13.0778	-0.00368688	100.79	0.196166	0	9.35082	1
80	89.7262	50.8558	-0.00349027	95.087	0.310121	0	6.42858	1
80	39.0402	17.1738	-0.00426528	117.566	0.19744	0	7.49843	1
80	82.111	40.4418	-0.0051261	142.535	0.160454	0	9.31382	1
81	62.2053	21.59	-0.00516307	143.607	0.173602	0	9.35082	1
81	108.136	4.82784	-0.00388608	106.568	0.429545	0	5.83345	1
81	92.5559	20.0983	-0.00388804	106.625	0.1791	0	6.83167	1
81	24.812	24.4101	-0.00357042	97.4118	0.317489	0	4.83602	1
81	105.633	29.6964	-0.00373652	102.23	0.160107	0	7.57719	1
82	21.7548	13.6393	-0.00526777	146.644	0.0655568	0	11.1964	1
82	10.0215	13.949	-0.00353621	96.4194	0.292289	0	5.64635	1
82	122.439	14.4273	-0.00392133	107.59	0.16721	0	7.62728	1
82	72.9283	29.3979	-0.00345832	94.1602	0.388406	0	3.57993	1
83	130.12	48.0384	-0.00372889	102.008	0.202619	0	8.97055	1
83	90.7481	31.9449	-0.00380737	104.285	0.192443	0	9.01438	1
83	61.583	33.233	-0.00348294	94.8744	0.218841	0	9.17391	1
83	6.72363	37.7848	-0.00424691	117.034	0.191095	0	7.61192	1
84	43.8304	22.9428	-0.00494298	137.223	0.203969	0	7.49843	1
84	127.993	5.64257	-0.00519673	144.583	0.167064	0	10.3932	1
84	95.9576	14.1737	-0.00464792	128.665	0.138407	0	6.83167	1
84	38.7691	38.9572	-0.00422185	116.307	0.285445	0	4.88057	1
84	52.3851	41.885	-0.00482895	133.916	0.225363	0	7.0295	1
84	121.296	49.6537	-0.00330702	89.7717	0.158404	0	8.97055	1
85	113.851	5.99624	-0.00355989	97.1064	0.198048	0	5.83345	1
85	81.9173	11.2046	-0.00459436	127.112	0.299904	0	6.7796	1
85	37.3129	34.2989	-0.00382797	104.882	0.27537	0	4.88057	1
87	107.811	34.4168	-0.00469437	130.012	0.182375	0	12.0058	1
87	45.7729	11.1586	-0.00420219	115.736	0.147784	0	7.244	1
87	85.6802	16.8441	-0.00574233	160.409	0.139314	0	6.7796	1
87	72.1474	25.9042	-0.00371907	101.723	0.249913	0	3.57993	1
87	133.771	25.8198	-0.00405627	111.504	0.189515	0	6.89776	1
87	119.548	31.2774	-0.00397368	109.108	0.334795	0	10.6274	1
87	9.25134	8.3554	-0.00380052	104.086	0.321174	0	5.64635	1
87	5.03036	45.206	-0.00364882	99.6857	0.241401	0	7.61192	1
87	38.6987	48.5491	-0.0048733	135.202	0.32757	0	7.04328	1
88	62.7633	7.91813	-0.00552411	154.079	0.146152	0	10.1551	1
88	60.1598	53.214	-0.00471158	130.511	0.226725	0	11.0937	1
88	118.453	19.7097	-0.00562716	157.068	0.170453	0	9.64267	1
88	7.26711	27.7936	-0.00603546	168.911	0.159878	0	10.0059	1
88	59.4097	42.1457	-0.0041633	114.608	0.173139	0	7.0295	1
88	52.6558	8.90008	-0.0036929	100.964	0.25263	0	5.51359	1
88	5.09557	13.317	-0.00394138	108.172	0.264027	0	6.4721	1
88	24.8195	40.4074	-0.00349281	95.1605	0.173981	0	6.8518	1
88	43.4513	43.2911	-0.00378526	103.643	0.225256	0	6.38013	1
88	31.8689	46.8283	-0.00410175	112.823	0.278626	0	6.52516	1
89	107.46	11.9078	-0.00493875	137.101	0.253024	0	5.45461	1
89	59.6552	34.8815	-0.00409447	112.612	0.183511	0	7.26836	1
89	80.2066	35.9994	-0.00394489	108.273	0.298692	0	7.18371	1
89	107.391	49.6409	-0.00376803	103.143	0.331792	0	3.53723	1
90	47.1022	27.1455	-0.00520161	144.725	0.310237	0	10.0336	1
90	25.3566	47.2381	-0.00549079	153.113	0.0954685	0	6.52516	1
90	87.7341	6.65318	-0.00426818	117.65	0.328196	0	7.38586	1
90	69.4093	36.4107	-0.00415551	114.382	0.268857	0	8.50202	1
91	82.6719	29.2519	-0.00581659	162.563	0.101491	0	7.14985	1
91	39.4494	20.6564	-0.00456996	126.404	0.209072	0	3.81601	1
91	76.766	8.6589	-0.00453254	125.318	0.102629	0	11.15	1
91	112.769	10.6547	-0.00456442	126.243	0.216137	0	5.45461	1
91	52.3208	14.4035	-0.0042623	117.48	0.239753	0	5.51359	1
91	92.9449	35.8692	-0.00396019	108.717	0.242718	0	5.87535	1
92	37.1231	6.89008	-0.00430957	118.851	0.133794	0	8.70421	1
92	130.252	49.1385	-0.0040307	110.762	0.343854	0	20.8229	1
92	96.1824	50.6912	-0.00393946	108.116	0.236262	0	11.2581	1
92	127.157	23.8591	-0.00477452	132.337	0.134662	0	6.89776	1
93	44.9776	10.6412	-0.0049984	138.831	0.161928	0	6.48739	1
93	91.5014	30.1739	-0.00449059	124.102	0.171818	0	5.87535	1
94	87.498	39.962	-0.00412845	113.598	0.184911	0	6.81328	1
94	95.7374	24.3423	-0.00380321	104.164	0.205839	0	7.20774	1
94	76.1323	26.3616	-0.00410218	112.836	0.182419	0	6.20897	1
94	32.1481	46.9959	-0.00479664	132.979	0.184662	0	6.07819	1
95	133.061	13.0469	-0.00485095	134.554	0.20488	0	8.68155	1
95	140.406	18.7375	-0.00396603	108.886	0.133668	0	9.29131	1
95	12.1488	52.6933	-0.00450356	124.478	0.192986	0	8.4766	1
95	69.9703	25.5997	-0.00434137	119.773	0.208064	0	6.20897	1
95	61.1979	38.6147	-0.00431593	119.036	0.123183	0	8.50202	1
95	39.4752	47.0025	-0.00413782	113.869	0.199131	0	7.32706	1
96	48.479	5.17987	-0.00475118	131.66	0.135013	0	6.48739	1
96	41.3707	17.3594	-0.00423067	116.563	0.126355	0	3.81601	1
96	88.6085	20.3232	-0.00433848	119.69	0.176415	0	8.18376	1
96	39.3495	25.719	-0.00379854	104.028	0.211367	0	5.06352	1
97	53.0443	12.4712	-0.00457164	126.452	0.10958	0	8.27171	1
97	105.902	42.1992	-0.00353187	96.2935	0.222499	0	9.6102	1
97	25.2343	15.4162	-0.00429222	118.348	0.252068	0	5.73751	1
98	25.9034	21.1146	-0.00634122	177.78	0.22399	0	5.73751	1
98	92.3876	46.6589	-0.0042031	115.763	0.139613	0	6.9367	1
98	112.48	5.2498	-0.00356907	97.3725	0.304921	0	5.99912	1
98	96.8288	35.4782	-0.0033265	90.3369	0.365235	0	7.51778	1
98	26.097	47.5685	-0.00436131	120.352	0.22184	0	6.07819	1
98	4.52977	48.978	-0.00400851	110.119	0.176326	0	8.4766	1
99	120.459	31.1788	0.00253561	-67.3966	0.413397	0	12.7845	1
99	98.968	48.8534	-0.00431715	119.071	0.177112	0	6.51715	1
100	110.119	10.7648	-0.00427131	117.741	0.147245	0	5.99912	1
100	91.104	6.77632	-0.00332362	90.2533	0.402376	0	5.65999	1
100	70.8367	51.0922	-0.00336085	91.3331	0.314605	0	10.8175	1
101	77.8519	8.30561	-0.00374019	102.336	0.105733	0	3.07804	1
101	106.473	22.4502	-0.00399909	109.845	0.245649	0	12.241	1
101	71.2955	40.2845	-0.00411802	113.295	0.147933	0	9.65992	1
101	72.7184	18.6493	-0.00437088	120.629	0.322183	0	5.48165	1
101	62.808	35.6718	-0.00384626	105.412	0.359408	0	6.04122	1
102	132.987	33.7245	-0.00341031	92.7678	0.227065	0	4.83388	1
102	59.2462	30.7923	-0.00483362	134.051	0.261186	0	6.04122	1
103	136.844	5.48999	-0.00403881	110.997	0.351451	0	8.70648	1
103	113.233	44.1695	-0.00443126	122.381	0.174761	0	6.90856	1
104	28.3264	24.1155	-0.00329809	89.5128	0.157225	0	10.1563	1
104	70.3328	13.714	-0.00412119	113.387	0.223229	0	5.48165	1
104	138.138	14.0998	-0.00412392	113.466	0.153492	0	8.70648	1
104	20.3465	17.8328	-0.00342228	93.1148	0.211134	0	10.1563	1
105	65.7162	7.92188	-0.00410521	112.923	0.181263	0	7.40687	1
105	134.161	28.2929	-0.00436501	120.459	0.192738	0	5.55706	1
105	49.8545	31.2231	-0.0039205	107.566	0.150102	0	9.25309	1
105	40.9576	28.6802	-0.00467153	129.35	0.152124	0	9.25309	1
105	56.8365	45.4985	-0.00537338	149.707	0.157484	0	4.9244	1
106	58.5208	14.527	-0.00486685	135.015	0.0995845	0	9.76736	1
106	86.7197	29.0523	-0.00466103	129.045	0.133173	0	12.7351	1
106	75.489	6.33299	-0.00408598	112.366	0.20582	0	3.07804	1
106	121.15	19.3468	-0.00346995	94.4976	0.199413	0	14.2672	1
106	137.814	33.9876	-0.00360616	98.4483	0.312899	0	4.83388	1
106	120.088	43.3111	-0.00397117	109.036	0.210517	0	6.90856	1
107	62.8419	47.8455	-0.00431692	119.064	0.185163	0	5.03254	1
107	140.583	51.3127	-0.00347757	94.7186	0.204767	0	17.5449	1
108	76.0753	40.4374	-0.00379932	104.051	0.179427	0	9.90151	1
108	75.3755	23.2649	-0.00243726	64.5439	0.262373	0	10.8005	1
109	53.331	42.04	-0.00565088	157.756	0.258494	0	4.9244	1
109	127.092	35.4677	-0.00354248	96.6012	0.278962	0	5.94332	1
109	37.1878	38.5455	-0.00438697	121.096	0.303784	0	6.82837	1
109	13.6321	40.9987	-0.00671271	188.555	0.142939	0	9.39804	1
110	28.963	12.5678	-0.00384643	105.418	0.111016	0	9.40979	1
110	110.915	9.40682	-0.00364723	99.6397	0.115274	0	14.2672	1
110	61.4291	31.5559	-0.00481444	133.495	0.22966	0	6.51438	1
110	100.578	48.5575	-0.0047029	130.26	0.152638	0	12.1572	1
111	44.1666	36.7207	-0.0044814	123.835	0.144778	0	3.81578	1
112	61.9379	42.8949	-0.00689623	193.878	0.147906	0	5.03254	1
112	44.652	8.61478	-0.00643479	180.494	0.121962	0	11.3304	1
112	20.0394	9.58221	-0.00666604	187.201	0.192825	0	9.40979	1
112	58.5234	37.3863	-0.00408695	112.394	0.383453	0	6.48101	1
112	30.8991	35.885	-0.00509628	141.67	0.151191	0	6.82837	1
113	81.0599	48.9927	-0.00494027	137.145	0.12384	0	9.3503	1
113	87.2036	23.0328	-0.0050694	140.89	0.170743	0	10.0144	1
113	10.224	32.2404	-0.00423424	116.666	0.27704	0	9.39804	1
113	135.525	32.0025	-0.00424383	116.944	0.0750193	0	9.11711	1
113	123.232	39.9865	-0.00370095	101.198	0.163161	0	5.94332	1
114	140.349	40.4563	-0.00488305	135.485	0.226951	0	9.73318	1
114	97.3772	36.8294	-0.00408988	112.479	0.301089	0	6.41849	1
115	31.7042	26.4503	-0.00665164	186.784	0.0956752	0	9.46898	1
115	134.566	7.44328	-0.00402695	110.654	0.282629	0	19.0031	1
115	53.1728	16.635	-0.00405886	111.579	0.166878	0	10.0718	1
115	9.18139	42.0966	-0.00556305	155.208	0.3133	0	5.2894	1
116	96.9011	25.5322	-0.0065073	182.597	0.132233	0	4.91733	1
116	45.2647	40.3751	-0.00322117	87.2817	0.267293	0	3.81578	1
116	89.8996	52.0402	-0.00350456	95.5014	0.161902	0	9.3503	1
117	119.218	18.648	-0.00333396	90.5532	0.173701	0	9.02205	1
117	43.645	19.9003	-0.00486831	135.057	0.20745	0	5.3792	1
118	10.2643	5.33073	-0.00691982	194.562	0.105224	0	15.0022	1
118	105.964	25.6745	-0.00434727	119.945	0.191984	0	6.19661	1
118	63.671	42.5586	-0.00365803	99.953	0.234752	0	7.76261	1
119	50.4432	30.6995	-0.00538543	150.057	0.1782	0	6.8285	1
119	57.261	31.0812	-0.00387196	106.158	0.217475	0	6.8285	1
119	100.349	42.5183	-0.00448224	123.859	0.208213	0	6.41849	1
119	9.53775	47.374	-0.00414354	114.035	0.207689	0	5.24223	1
120	103.204	11.6232	-0.00497172	138.057	0.147785	0	8.51223	1
120	78.0482	28.3297	-0.00450804	124.608	0.187262	0	8.80404	1
120	50.1958	51.15	-0.00469064	129.904	0.126444	0	8.63968	1
120	110.718	15.6229	-0.00446439	123.342	0.149335	0	6.82891	1
120	71.2408	44.2779	-0.00454583	125.704	0.138025	0	5.91944	1
121	122.438	9.06892	-0.0048758	135.275	0.155147	0	9.39977	1
121	79.7171	19.6853	-0.0040714	111.943	0.17832	0	8.80404	1
121	35.0729	5.12219	-0.00543114	151.383	0.207827	0	13.9647	1
121	100.698	22.4079	-0.00446006	123.216	0.265912	0	4.91733	1
121	9.95871	36.8102	-0.0039754	109.158	0.291782	0	10.5722	1
122	6.10981	19.7463	-0.00344344	93.7286	0.144765	0	13.8856	1
122	19.9333	18.4342	-0.00455212	125.886	0.123791	0	10.4335	1
122	45.1901	14.7478	-0.00642	180.065	0.0865812	0	5.3792	1
122	88.8838	40.5541	-0.00517301	143.895	0.219906	0	11.4453	1
122	102.066	50.4326	-0.00341403	92.8755	0.407029	0	8.09827	1
122	12.8052	51.4733	-0.00389255	106.755	0.26576	0	5.24223	1
122	84.4118	52.848	-0.00484071	134.257	0.148559	0	6.25146	1
123	88.3383	14.0865	-0.00442204	122.113	0.170098	0	10.2796	1
123	59.9902	16.8814	-0.00468362	129.701	0.34403	0	8.13668	1
124	78.4103	8.72624	-0.00603334	168.849	0.175048	0	11.0367	1
124	23.525	47.3302	-0.00359765	98.2014	0.197732	0	11.4926	1
124	90.5866	51.8721	-0.00664777	186.671	0.0773623	0	6.25146	1
124	67.569	13.9204	-0.00336997	91.5977	0.247312	0	7.51315	1
124	114.747	29.173	-0.00617646	173.001	0.178558	0	3.609	1
125	89.6465	28.0494	-0.00516562	143.681	0.1146	0	11.6017	1
125	48.0185	25.0901	-0.00482619	133.836	0.114147	0	10.722	1
126	130.593	13.7447	-0.00290828	78.2062	0.170262	0	9.39977	1
126	122.644	30.4923	-0.00313793	84.8672	0.142978	0	8.0063	1
127	141.869	10.2985	-0.00461736	127.779	0.0987389	0	11.7915	1
127	141.092	23.9883	-0.0045742	126.527	0.119133	0	10.5665	1
127	26.1257	10.0371	-0.00563733	157.363	0.104211	0	10.4335	1
127	115.08	9.93705	-0.00354394	96.6436	0.152496	0	12.4467	1
127	132.532	48.5147	-0.00403161	110.789	0.122523	0	11.7475	1
128	67.1693	6.20577	-0.00433966	119.724	0.135158	0	7.72496	1
128	21.3756	22.8426	-0.00412178	113.404	0.148575	0	13.6582	1
128	139.128	34.3706	-0.00504098	140.066	0.204238	0	10.5665	1
128	36.9439	42.1041	-0.00438697	121.096	0.289096	0	5.90704	1
129	72.5023	19.5869	-0.00412922	113.62	0.286312	0	7.51315	1
129	35.8141	36.3061	-0.0044812	123.829	0.20102	0	5.90704	1
130	115.85	23.3288	-0.00437824	120.843	0.295197	0	9.53804	1
130	130.068	24.7533	-0.00406028	111.62	0.170979	0	9.38354	1
130	61.0301	32.9917	-0.00373862	102.291	0.262579	0	13.8408	1
130	125.049	39.4589	-0.00372057	101.767	0.377103	0	9.28343	1
131	87.6863	8.79796	-0.00705724	198.548	0.165146	0	7.47602	1
131	80.2103	8.78323	-0.00425426	117.247	0.202228	0	6.31981	1
131	79.6285	15.0762	-0.00383212	105.002	0.232551	0	6.31981	1
132	21.6804	39.1032	-0.0037123	101.527	0.30946	0	7.18316	1
132	49.0612	39.9423	-0.00470618	130.355	0.23305	0	10.1545	1
133	59.4218	15.4675	-0.00411933	113.333	0.169029	0	6.91735	1
133	123.043	15.3816	-0.0037419	102.385	0.265721	0	5.92983	1
133	73.7662	48.4959	-0.00417656	114.993	0.170369	0	10.9306	1
134	66.3198	14.9504	-0.00431618	119.043	0.200892	0	6.91735	1
134	113.62	41.8772	-0.00391501	107.407	0.142306	0	6.78824	1
134	103.676	5.34225	-0.00511661	142.259	0.200857	0	16.3588	1
134	24.5783	8.19253	-0.00481556	133.528	0.16107	0	15.0149	1
134	80.3536	32.153	-0.00459898	127.245	0.245085	0	8.15238	1
134	97.5622	36.2658	-0.00454559	125.697	0.276186	0	9.41631	1
135	39.5118	14.9069	-0.00418742	115.308	0.111841	0	8.75167	1
135	80.9774	40.2815	-0.00529774	147.513	0.255077	0	6.08995	1
135	107.189	39.7042	-0.00339554	92.3394	0.301873	0	6.78824	1
136	24.3852	23.2062	-0.00390963	107.251	0.199604	0	6.42028	1
136	48.6759	29.7951	-0.00477382	132.317	0.197929	0	3.97883	1
136	123.878	35.9033	-0.0041558	114.391	0.165624	0	7.21349	1
136	95.1483	45.3674	-0.0047669	132.116	0.193965	0	9.41631	1
137	61.5595	40.3638	-0.00424914	117.098	0.295188	0	5.47719	1
137	128.971	15.5362	-0.00409213	112.544	0.162333	0	5.92983	1
137	138.788	25.448	-0.00356551	97.2692	0.145268	0	8.39371	1
137	123.854	43.1167	-0.00326658	88.5989	0.357957	0	5.87753	1
137	21.3408	46.2783	-0.00303938	82.0086	0.427653	0	7.18316	1
138	84.3749	45.3356	-0.0035587	97.0719	0.2412	0	6.08995	1
139	47.9078	12.437	-0.00499918	138.853	0.193759	0	8.08277	1
139	137.601	17.1386	-0.00288806	77.6195	0.296006	0	8.39371	1
139	48.1629	47.7977	-0.00384505	105.377	0.279902	0	6.77393	1
140	111.267	13.9812	-0.0042259	116.424	0.152568	0	7.35243	1
140	125.209	48.8358	-0.00336135	91.3475	0.212326	0	4.26915	1
140	25.6945	29.4915	-0.00487541	135.263	0.275222	0	6.42028	1
140	114.512	34.3443	-0.00394318	108.224	0.215096	0	9.07555	1
140	73.2345	36.5058	-0.00396443	108.84	0.236765	0	6.17344	1
140	54.5	50.1908	-0.00446672	123.409	0.428843	0	6.77393	1
141	115.822	23.9254	-0.00587046	164.125	0.0777899	0	6.06276	1
141	50.3996	26.209	-0.00628017	176.009	0.214178	0	3.97883	1
141	41.941	6.98465	-0.00647291	181.599	0.158926	0	8.08277	1
141	111.823	46.8716	-0.00495785	137.655	0.114056	0	5.75772	1
142	56.7257	42.9394	-0.00530142	147.62	0.316546	0	5.47719	1
142	20.8534	23.8591	-0.00422576	116.42	0.273226	0	7.42704	1
142	33.7768	51.9032	-0.00572769	159.984	0.182522	0	13.2923	1
143	136.201	29.23	-0.00380386	104.183	0.171537	0	10.9196	1
143	9.16104	42.6599	-0.00474599	131.51	0.186365	0	15.849	1
143	121.002	48.1122	-0.00437887	120.861	0.261818	0	4.26915	1
144	96.5451	17.7189	-0.00645137	180.975	0.181893	0	8.40308	1
144	126.304	22.7602	-0.00492512	136.705	0.0984104	0	9.98753	1
144	91.7253	30.6709	-0.00465501	128.871	0.176154	0	13.8197	1
145	118.619	13.9228	-0.00395273	108.501	0.0854929	0	6.79929	1
145	71.0904	42.2949	-0.00516959	143.796	0.232546	0	6.17344	1
145	37.4572	39.1306	-0.00343038	93.3499	0.26637	0	6.01195	1
146	116.571	29.9417	-0.00386177	105.862	0.190642	0	6.06276	1
146	45.1964	37.9162	-0.00593639	166.038	0.172253	0	4.25001	1
146	116.751	43.8944	-0.00415306	114.311	0.259012	0	5.75772	1
146	80.2882	19.0848	-0.00330182	89.621	0.391867	0	5.49041	1
146	131.523	39.0968	-0.00414854	114.18	0.0937188	0	10.9196	1
147	48.2672	10.6117	0.00248364	-65.8895	0.452858	0	9.82358	1
147	106.529	34.7737	-0.0037841	103.61	0.386556	0	5.34585	1
147	117.337	50.6038	-0.00381161	104.407	0.222664	0	4.43159	1
148	135.489	5.97536	-0.00443783	122.571	0.253723	0	18.6486	1
148	24.7319	39.7038	-0.00440571	121.64	0.220733	0	12.7382	1
148	55.7902	52.0511	-0.00471948	130.74	0.410054	0	6.34163	1
149	4.86178	39.8658	-0.00773192	218.117	0.0688729	0	12.7138	1
149	96.7099	9.31743	-0.0051727	143.886	0.190636	0	4.04791	1
149	54.5407	18.1712	-0.00478972	132.778	0.223464	0	4.49764	1
149	10.143	20.6286	-0.00544006	151.641	0.195425	0	13.6821	1
149	116.596	20.4142	-0.0037785	103.447	0.254086	0	6.79929	1
149	109.106	30.0897	-0.00420233	115.74	0.337351	0	5.34585	1
150	64.4084	10.1434	-0.00576011	160.924	0.34393	0	3.2501	1
150	87.3867	28.3291	-0.00503134	139.786	0.284722	0	10.7191	1
151	10.955	51.8019	-0.00453842	125.489	0.201215	0	11.8291	1
152	32.2764	14.0137	-0.00739016	208.205	0.219108	0	6.83901	1
152	27.2362	18.6363	-0.00471336	130.563	0.48303	0	4.46094	1
153	66.3673	30.6184	0.00504283	-140.119	0.39408	0	17.1698	1
154	47.1964	11.792	-0.00414131	113.971	0.307306	0	9.72793	1
154	15.6573	33.1503	-0.00470341	130.274	0.206221	0	7.98311	1
154	22.6924	27.9356	-0.00651609	182.852	0.143036	0	8.75705	1
154	124.795	43.5781	-0.0035923	98.0463	0.113221	0	15.4936	1
154	41.5389	48.8396	0.00337843	-91.8429	0.450685	0	13.6922	1
155	82.2379	18.9277	-0.00488705	135.601	0.399192	0	6.97246	1
155	43.0188	34.2849	-0.00524739	146.053	0.149737	0	14.6298	1
156	22.3377	48.5829	-0.00537291	149.693	0.298818	0	9.49336	1
156	96.2938	19.1247	-0.00558777	155.926	0.177237	0	7.10099	1
157	20.8599	39.2053	-0.00575522	160.782	0.195673	0	7.98311	1
157	116.636	12.0122	-0.00337398	91.7139	0.186708	0	17.5603	1
158	81.1361	40.6166	-0.00687387	193.229	0.199921	0	10.4418	1
158	109.841	47.6329	-0.00633037	177.465	0.118315	0	10.418	1
159	133.341	5.86299	-0.00731978	206.163	0.0317211	0	14.2499	1
159	90.5298	45.1762	-0.00446149	123.258	0.251492	0	8.84441	1
160	143.899	47.9912	-0.0087394	247.34	0.0345581	0	8.03024	1
160	7.96685	4.52585	-0.00299878	80.8312	0.289195	0	14.0573	1
160	108.148	37.3534	-0.00312123	84.3827	0.186976	0	8.3542	1
160	131.574	44.2675	-0.00337278	91.6791	0.160042	0	9.23991	1
161	136.856	51.8489	-0.00449066	124.104	0.166085	0	8.03024	1
161	105.408	29.4613	-0.00317927	86.0663	0.310538	0	8.3542	1
162	20.5648	10.7629	-0.00592399	165.678	0.215857	0	14.0573	1
163	63.8502	12.4655	-0.00588228	164.468	0.230463	0	12.2906	1
163	97.4977	12.8344	-0.00310507	83.9141	0.256842	0	10.1097	1
163	135.787	19.9015	-0.00451343	124.764	0.222081	0	11.319	1
163	21.9365	39.9464	-0.00443384	122.455	0.279769	0	29.2157	1
164	115.067	4.91727	-0.00357646	97.587	0.141828	0	12.0959	1
164	97.7677	40.0933	-0.00477679	132.403	0.292442	0	8.84441	1
165	142.617	33.7657	-0.00439831	121.425	0.212352	0	8.39978	1
166	116.133	23.6759	-0.00480423	133.199	0.170085	0	7.01858	1
166	75.5152	8.59413	0.00567828	-158.551	0.200497	0	12.2906	1
167	139.718	41.6491	-0.00576594	161.094	0.122756	0	4.19829	1
169	82.0917	44.698	-0.00774101	218.381	0.146344	0	16.3383	1
169	114.058	16.9711	-0.00459189	127.04	0.171893	0	7.01858	1
170	65.0367	24.5852	-0.00581037	162.382	0.216491	0	12.4003	1
170	143.016	44.2464	-0.00451169	124.714	0.222575	0	4.19829	1
171	134.402	14.2187	-0.0039792	109.269	0.137291	0	12.5688	1
171	55.064	46.4103	-0.00460069	127.295	0.217257	0	10.3299	1
172	56.4191	33.5017	-0.00420171	115.722	0.106185	0	12.4003	1
172	112.351	49.2021	-0.00602719	168.671	0.114716	0	12.0121	1
173	9.8996	16.1033	-0.00588456	164.534	0.319162	0	30.2975	1
173	27.3023	52.6737	-0.00549557	153.251	0.222788	0	28.4595	1
174	144.353	21.8966	-0.00478166	132.544	0.220405	0	7.07538	1
175	100.916	45.5227	-0.00539313	150.28	0.124611	0	4.77571	1
175	90.7569	28.9244	-0.00329676	89.4741	0.359939	0	3.45812	1
175	120.851	21.2455	-0.00463235	128.213	0.217113	0	12.0724	1
175	39.3172	23.3519	0.0062932	-176.387	0.404768	0	19.8871	1
176	139.319	45.3146	-0.00381552	104.521	0.23351	0	5.74995	1
177	112.243	7.63692	-0.00450039	124.386	0.194383	0	14.4544	1
178	138.953	26.4675	-0.00438147	120.936	0.182068	0	7.07538	1
179	117.971	32.9694	-0.00483427	134.07	0.252124	0	12.0724	1
179	107.947	21.4381	-0.00376178	102.962	0.160306	0	12.9057	1
179	92.4292	31.9512	-0.00393843	108.086	0.351102	0	3.45812	1
180	103.717	49.3911	-0.00511117	142.102	0.100238	0	4.77571	1
180	136.564	40.2675	-0.00276938	74.1772	0.220508	0	5.74995	1
182	129.566	40.5033	-0.00486601	134.991	0.0813769	0	7.00155	1
183	73.541	42.8937	-0.00553424	154.373	0.21047	0	11.9724	1
183	96.6839	49.5546	-0.0045196	124.943	0.200798	0	7.03479	1
183	93.8221	9.27311	-0.00423709	116.749	0.223072	0	9.60894	1
183	86.243	15.1798	-0.00700442	197.016	0.18424	0	9.60894	1
183	143.998	19.6339	-0.00475379	131.736	0.252743	0	8.49423	1
183	12.3221	46.4632	-0.00516754	143.737	0.168075	0	16.3403	1
184	41.2364	33.114	-0.00284247	76.2973	0.389743	0	12.2201	1
184	39.674	51.851	-0.00446956	123.492	0.153304	0	8.54962	1
184	132.483	11.6181	0.00270765	-72.3868	0.413723	0	14.0302	1
184	13.6006	21.8083	-0.0042427	116.911	0.197394	0	23.2333	1
184	53.3128	31.1174	-0.00621833	174.215	0.392338	0	12.2403	1
184	83.0627	30.6542	-0.0034367	93.5331	0.22358	0	8.40132	1
184	142.021	49.8975	-0.00539616	150.368	0.0673321	0	11.0687	1
185	124.137	32.8259	-0.00388588	106.562	0.170845	0	9.40303	1
185	27.5046	40.4219	-0.00511266	142.145	0.242228	0	11.4415	1
185	51.7612	18.0468	-0.00457258	126.48	0.245844	0	13.1624	1
185	120.603	23.2992	-0.00372052	101.765	0.231966	0	10.1611	1
185	91.7812	36.1737	-0.00527545	146.867	0.249207	0	5.78145	1
186	61.6049	41.9608	-0.00527094	146.736	0.337801	0	11.9724	1
186	31.1442	51.2691	-0.00449019	124.09	0.1964	0	8.54962	1
187	137.324	36.6402	-0.00389312	106.772	0.186606	0	8.66599	1
187	46.7606	44.0142	-0.00463898	128.406	0.300008	0	10.5658	1
187	88.7655	43.8248	-0.00356852	97.3566	0.160356	0	8.22394	1
188	77.2315	24.6061	0.00301383	-81.2678	0.405051	0	6.6438	1
190	144.156	6.88087	-0.0040615	111.656	0.19236	0	15.0668	1
190	72.7684	50.6204	-0.00376345	103.011	0.264268	0	14.1283	1
190	94.6971	31.1814	-0.00465326	128.82	0.29792	0	5.78145	1
191	125.76	42.3923	-0.00425397	117.238	0.102719	0	12.9155	1
192	25.9813	50.005	-0.0046657	129.181	0.19544	0	15.6937	1
192	49.2098	16.1906	-0.00552249	154.032	0.239391	0	6.89368	1
193	47.5441	6.6634	-0.00515954	143.505	0.188382	0	9.67174	1
193	129.925	11.8278	-0.00478548	132.655	0.193853	0	5.82175	1
193	70.904	22.5806	-0.00358895	97.9493	0.205325	0	6.6438	1
193	94.1877	45.4728	-0.00398282	109.374	0.352983	0	6.42574	1
194	100.843	9.45763	-0.0048723	135.173	0.18707	0	16.9406	1
194	7.63979	39.9973	-0.00451597	124.838	0.414238	0	14.0018	1
194	90.0667	50.4031	-0.00443411	122.463	0.217793	0	6.42574	1
195	60.0658	13.4518	-0.00492538	136.713	0.289058	0	5.96909	1
195	81.5861	20.8871	-0.00633043	177.467	0.140678	0	10.5811	1
195	10.7184	53.6564	-0.00294962	79.4052	0.385099	0	14.0018	1
196	135.029	6.99036	-0.00436578	120.481	0.284921	0	7.03246	1
196	58.9036	7.59694	-0.00703727	197.969	0.166507	0	5.96909	1
196	83.939	10.5709	-0.00535426	149.153	0.210923	0	10.5811	1
196	12.9542	18.4908	-0.0042411	116.865	0.272236	0	12.7541	1
197	45.0693	21.7023	-0.00635858	178.283	0.222606	0	6.89368	1
197	110.186	32.5297	-0.00847664	239.718	0.131545	0	14.6922	1
197	53.9612	48.9363	-0.00412014	113.357	0.221237	0	19.9534	1
197	132.466	17.0659	-0.00387053	106.116	0.333428	0	3.96834	1
197	24.0125	24.8454	-0.0046417	128.485	0.339469	0	12.7541	1
198	73.4887	44.8357	-0.00372431	101.875	0.235411	0	16.9191	1
199	119.988	8.15053	-0.00352921	96.2164	0.360412	0	14.1858	1
199	142.81	27.0681	-0.005225	145.403	0.16808	0	8.21748	1
200	70.3112	12.0853	-0.00542097	151.088	0.341028	0	10.3361	1
200	111.908	47.1206	-0.00462608	128.031	0.145149	0	14.6922	1
200	138.341	33.9636	-0.00420727	115.884	0.191966	0	8.21748	1
201	59.8968	26.1739	-0.0082336	232.669	0.129779	0	13.8148	1
201	39.0327	10.3476	-0.00462315	127.946	0.187376	0	12.8595	1
202	133.253	13.1765	-0.00296986	79.9923	0.428241	0	3.30439	1
203	143.971	10.0647	-0.00528189	147.054	0.112989	0	11.1601	1
203	105.221	17.4282	-0.00362774	99.0742	0.121734	0	13.7397	1
203	119.135	22.7635	-0.00424384	116.945	0.141252	0	13.8064	1
203	23.2902	23.9172	-0.00645151	180.979	0.147928	0	16.1447	1
203	85.8453	33.2785	-0.00601464	168.307	0.0849249	0	11.835	1
203	90.8093	17.1509	-0.00640542	179.642	0.172883	0	12.7051	1
204	8.10353	29.3959	-0.00565315	157.822	0.176355	0	16.1447	1
206	130.276	14.6089	-0.00363578	99.3075	0.26435	0	3.30439	1
206	13.7689	48.6483	-0.0045984	127.229	0.23987	0	20.0687	1
207	97.6903	5.93646	-0.0046909	129.912	0.298658	0	10.3559	1
207	137.765	21.988	-0.00485966	134.807	0.244705	0	6.28566	1
207	96.6446	28.4367	-0.00461929	127.834	0.422326	0	11.835	1
207	77.3118	48.6425	-0.00493726	137.057	0.303633	0	9.5748	1
208	121.039	8.47441	-0.0042747	117.84	0.133248	0	11.0878	1
208	57.2646	9.57406	-0.00813906	229.927	0.153038	0	34.3898	1
209	119.891	44.1652	-0.00687838	193.36	0.133086	0	15.4827	1
209	136.773	28.1949	-0.00437381	120.714	0.241164	0	6.28566	1
209	133.318	51.8745	-0.00466284	129.098	0.107021	0	15.4827	1
210	105.541	12.6897	-0.00380904	104.333	0.222726	0	10.3559	1
210	68.8496	53.1221	-0.00383226	105.006	0.228126	0	9.5748	1
212	19.3354	43.3301	-0.00489877	135.941	0.34394	0	18.8929	1
213	97.0163	18.6229	-0.00484668	134.43	0.135437	0	10.3864	1
213	106.129	36.1225	-0.00525444	146.257	0.273848	0	15.9399	1
213	38.0488	45.9282	0.00390159	-107.018	0.453336	0	7.05175	1
213	38.9523	52.9218	-0.00660525	185.438	0.371199	0	7.05175	1
214	128.406	26.4228	-0.00586185	163.875	0.113701	0	6.38878	1
214	132.604	9.95983	-0.00381145	104.403	0.258956	0	10.6603	1
214	67.502	28.2956	-0.0062834	176.102	0.177122	0	23.1944	1
215	138.388	51.215	-0.00380407	104.189	0.0982411	0	15.0297	1
216	80.43	7.72894	-0.00505492	140.47	0.28261	0	19.8439	1
216	123.468	53.0241	-0.0046186	127.814	0.155289	0	15.0297	1
218	83.9166	48.9546	-0.00566087	158.046	0.218516	0	4.58025	1
218	24.9811	27.3955	-0.00697513	196.166	0.111191	0	20.7036	1
218	50.9108	47.0436	-0.00594263	166.219	0.079325	0	8.27368	1
219	130.641	20.4377	-0.00540885	150.736	0.091395	0	6.38878	1
219	100.329	24.9583	-0.00363225	99.2052	0.207883	0	14.4672	1
219	70.6128	51.2805	-0.0032607	88.4283	0.204726	0	12.8178	1
220	108.596	47.3043	-0.00509026	141.495	0.169795	0	6.18694	1
220	44.36	34.6821	-0.00389322	106.775	0.158701	0	11.2571	1
220	76.4279	39.8578	-0.0043356	119.606	0.19188	0	7.49805	1
221	90.6198	50.3901	-0.00463587	128.315	0.0970174	0	6.85511	1
221	34.7804	5.76926	-0.0041765	114.991	0.126809	0	19.405	1
221	38.2261	47.7087	-0.0049459	137.308	0.249297	0	9.4203	1
222	111.678	41.9395	-0.00402506	110.599	0.393986	0	6.02773	1
222	127.701	49.8501	-0.00417273	114.882	0.117403	0	3.44277	1
223	110.946	9.7984	-0.0052469	146.039	0.120195	0	10.7574	1
223	107.714	37.399	-0.00559834	156.232	0.209914	0	6.02773	1
223	57.25	41.7268	-0.00247722	65.7032	0.454615	0	4.87394	1
223	82.116	44.7432	-0.00438787	121.122	0.165196	0	4.58025	1
224	30.7486	39.9124	-0.00699568	196.763	0.115219	0	9.60162	1
224	31.6205	26.599	-0.00447611	123.681	0.274801	0	7.87066	1
225	39.2468	24.6532	-0.00442178	122.106	0.226268	0	7.87066	1
225	28.9488	49.3439	-0.00416333	114.609	0.226526	0	9.4203	1
225	65.3332	8.49794	-0.00424654	117.023	0.122595	0	9.27816	1
225	4.88786	22.1396	-0.00346407	94.327	0.267953	0	5.89438	1
225	6.44477	40.0216	-0.00428467	118.129	0.213708	0	5.26173	1
225	137.545	47.5594	-0.00624888	175.101	0.0383751	0	10.1067	1
226	95.1972	13.2739	-0.00762071	214.892	0.0733052	0	10.8308	1
226	119.908	15.7471	-0.00472608	130.932	0.161813	0	10.7574	1
226	61.2997	49.7088	-0.00418798	115.324	0.252326	0	6.57166	1
227	5.34338	28.0164	-0.00698164	196.355	0.195064	0	5.89438	1
227	86.7815	34.0861	-0.00523127	145.585	0.208821	0	10.7012	1
227	126.621	46.581	-0.00424426	116.957	0.141166	0	3.44277	1
228	14.6521	6.57586	-0.0074216	209.117	0.113897	0	18.3731	1
228	96.6739	30.005	-0.00580019	162.087	0.360137	0	10.7012	1
228	127.359	39.7494	-0.00408513	112.341	0.306405	0	5.35092	1
228	75.8226	11.3106	-0.00431351	118.965	0.232206	0	7.40106	1
228	70.3555	16.2993	-0.0046577	128.949	0.24371	0	7.05226	1
228	62.4029	19.4318	-0.00466609	129.192	0.215686	0	8.54734	1
228	122.082	40.6324	-0.00424073	116.854	0.30644	0	5.06398	1
228	55.6606	46.3343	-0.00395267	108.499	0.339696	0	4.87394	1
229	6.58561	34.7618	-0.00506066	140.637	0.270217	0	5.26173	1
229	47.2672	13.0997	-0.00575489	160.773	0.201809	0	14.0645	1
230	135.05	34.3744	-0.00606332	169.719	0.0868331	0	8.96943	1
230	104.706	8.08859	-0.00444306	122.723	0.0871139	0	10.8308	1
231	76.6888	19.4016	-0.00435297	120.11	0.200514	0	6.96116	1
232	123.744	7.79986	-0.00386845	106.056	0.220712	0	12.3664	1
232	52.2466	28.8306	-0.0042936	118.388	0.313952	0	11.8363	1
232	117.022	40.4186	-0.00457642	126.591	0.209018	0	3.05352	1
232	68.6276	42.5939	-0.00525705	146.333	0.173446	0	3.93288	1
233	124.951	31.6309	-0.00473494	131.189	0.113684	0	8.46808	1
233	94.0511	10.2834	-0.00410782	112.999	0.126309	0	10.8787	1
233	84.8471	44.304	-0.00382958	104.929	0.187379	0	6.2458	1
233	40.0519	51.7163	-0.00467147	129.348	0.117861	0	16.5105	1
234	78.8408	12.7815	-0.00639872	179.448	0.184881	0	6.96116	1
234	78.611	44.6528	-0.00486866	135.068	0.227156	0	5.24641	1
234	16.2603	51.6769	-0.00544173	151.69	0.161915	0	7.54234	1
234	62.0653	45.0099	-0.00355329	96.9149	0.262214	0	6.99285	1
235	23.0515	9.68163	-0.0044872	124.003	0.111575	0	20.2524	1
235	140.71	27.4159	-0.00447407	123.623	0.262489	0	6.17165	1
236	40.7717	31.733	-0.00654123	183.581	0.0610391	0	11.1945	1
236	13.9119	33.6444	-0.00520077	144.7	0.272411	0	6.27063	1
236	127.223	44.5845	-0.00486524	134.968	0.0924709	0	11.019	1
236	21.7954	46.5535	-0.00403366	110.848	0.247312	0	7.54234	1
236	111.505	6.02957	-0.00638613	179.082	0.126199	0	6.99769	1
236	119.211	19.6118	-0.00396036	108.722	0.189178	0	12.6517	1
237	70.1193	20.6932	-0.00452412	125.074	0.117397	0	5.99257	1
237	113.198	47.4355	-0.00335715	91.2256	0.155675	0	7.99147	1
238	106.367	10.7812	-0.00473651	131.235	0.315419	0	6.99769	1
238	76.6572	39.1444	-0.00663292	186.241	0.185478	0	4.16219	1
239	68.0564	5.81098	-0.00416697	114.715	0.168352	0	12.841	1
239	43.2981	9.19689	-0.00723992	203.847	0.103927	0	8.1557	1
239	95.7051	25.8355	-0.00355413	96.9393	0.191006	0	15.1423	1
239	35.3468	51.3334	-0.00437221	120.668	0.206541	0	9.84442	1
239	56.8999	28.3428	-0.00445527	123.077	0.102112	0	12.034	1
239	7.69044	32.8604	-0.00356817	97.3465	0.259609	0	6.27063	1
239	70.4406	41.0423	-0.00565925	157.999	0.249453	0	3.70311	1
240	57.1682	15.8234	-0.00436514	120.463	0.184553	0	7.86305	1
240	138.671	21.5906	-0.00616248	172.595	0.150367	0	6.17165	1
240	119.688	32.626	-0.0041672	114.721	0.129458	0	10.0606	1
240	121.223	5.87402	-0.00367085	100.325	0.141309	0	7.10894	1
241	40.4637	42.9233	-0.00411179	113.114	0.122087	0	9.84442	1
242	120.741	12.9667	-0.00436551	120.474	0.118336	0	7.10894	1
242	64.3931	18.9264	-0.00699683	196.796	0.0618325	0	5.99257	1
242	91.5669	11.2697	-0.00362982	99.1346	0.192697	0	4.92206	1
242	41.1311	17.0594	-0.00334795	90.959	0.166342	0	8.1557	1
242	57.4663	41.6634	-0.00325504	88.2639	0.183142	0	4.78091	1
243	12.7331	52.5932	-0.00420429	115.797	0.11046	0	20.367	1
244	128.358	27.523	-0.00438483	121.034	0.138107	0	10.0606	1
244	71.9227	24.5104	-0.00430678	118.77	0.151917	0	6.74987	1
245	20.7224	14.0371	-0.0051405	142.953	0.148225	0	8.66276	1
245	84.8445	14.9396	-0.00461739	127.779	0.258533	0	6.76075	1
245	49.1358	27.1316	-0.00492296	136.643	0.0679622	0	12.8656	1
247	58.8179	37.0775	-0.00388951	106.667	0.219862	0	4.78091	1
247	94.6179	7.4072	-0.00359256	98.0538	0.183357	0	4.92206	1
247	85.6325	8.22489	-0.00342791	93.2783	0.194573	0	6.66996	1
247	114.134	28.5468	-0.00351895	95.9187	0.184163	0	4.78253	1
248	28.1266	18.534	-0.00537052	149.624	0.187188	0	8.66276	1
248	67.9123	39.0271	-0.00346112	94.2414	0.331122	0	9.0067	1
248	60.2015	43.6817	-0.00542196	151.116	0.233114	0	6.74751	1
248	106.177	45.9473	-0.00401513	110.311	0.135178	0	13.5477	1
249	66.3067	20.7658	-0.00537129	149.647	0.181537	0	6.64436	1
249	71.7432	52.6813	-0.00473045	131.059	0.121151	0	10.3982	1
250	64.0043	14.4436	-0.00543347	151.45	0.176319	0	6.72837	1
250	55.5847	6.50359	-0.00911411	258.208	0.101914	0	11.573	1
251	80.1721	13.5563	-0.00451098	124.693	0.354826	0	6.24592	1
251	81.9833	19.5339	-0.00451119	124.699	0.321043	0	6.24592	1
252	112.645	33.0916	-0.00505669	140.521	0.155748	0	4.78253	1
252	142.946	45.0047	-0.00695501	195.583	0.0792238	0	10.3945	1
252	63.3439	26.713	-0.00574704	160.545	0.150708	0	6.64436	1
252	80.475	47.0353	-0.00364416	99.5507	0.249566	0	10.3982	1
253	37.021	43.8489	-0.00470265	130.252	0.222456	0	9.97168	1
253	139.319	35.2633	-0.00377983	103.486	0.158547	0	10.3945	1
254	139.605	24.0459	-0.00419914	115.648	0.280849	0	11.2211	1
255	92.2099	42.183	-0.00602957	168.74	0.216743	0	12.6985	1
255	106.756	41.462	-0.00369321	100.973	0.18626	0	10.2343	1
256	46.5716	46.7161	-0.00506708	140.823	0.101624	0	9.97168	1
256	26.722	51.8431	-0.00341964	93.0382	0.358158	0	13.0375	1
256	121.77	7.12329	-0.00314818	85.1646	0.359487	0	10.0792	1
256	127.169	34.1344	-0.00363727	99.3508	0.148552	0	12.203	1
257	27.0917	18.6671	-0.00444963	122.914	0.13144	0	13.6699	1
257	118.085	25.9303	-0.00358096	97.7173	0.148248	0	8.99334	1
257	80.5276	36.1189	-0.00635118	178.068	0.126464	0	10.9165	1
257	114.687	14.2941	-0.0048445	134.367	0.18713	0	10.0792	1
258	39.167	28.0959	-0.00339478	92.3172	0.46008	0	11.5444	1
258	34.9011	7.44753	-0.00455382	125.935	0.14923	0	13.6699	1
258	4.95311	23.1424	-0.00279277	74.8556	0.260484	0	22.5864	1
259	70.3109	28.8388	-0.00497999	138.297	0.248867	0	12.5451	1
259	63.2902	41.7375	-0.00419296	115.469	0.105849	0	14.6856	1
260	137.863	4.82807	-0.00432879	119.408	0.140398	0	5.89922	1
260	50.5959	29.7241	-0.00406659	111.803	0.20926	0	11.5444	1
262	135.027	27.3487	-0.00380467	104.206	0.146607	0	13.353	1
262	78.9187	52.9913	-0.00458124	126.731	0.191707	0	6.34858	1
263	118.121	16.8348	-0.00467083	129.329	0.163008	0	8.18961	1
263	132.061	5.89654	-0.00379874	104.034	0.188699	0	5.89922	1
263	72.5554	8.49585	-0.00460053	127.29	0.169766	0	14.2103	1
264	38.1342	37.0018	-0.00557956	155.687	0.159629	0	8.40074	1
264	78.0419	46.7036	-0.00696516	195.877	0.0891212	0	6.34858	1
264	110.541	19.9349	-0.00509458	141.621	0.171003	0	8.18961	1
264	8.45075	34.484	-0.00401751	110.38	0.120343	0	10.6213	1
264	12.5816	44.269	-0.00504254	140.111	0.144547	0	6.15809	1
265	25.7052	17.3991	-0.00375687	102.82	0.127903	0	16.9449	1
266	86.5838	24.194	-0.00523989	145.835	0.129043	0	11.5557	1
266	73.815	25.1119	-0.00501993	139.455	0.137177	0	12.5215	1
266	112.676	40.4237	-0.00468059	129.612	0.101079	0	5.12344	1
267	127.245	38.1997	-0.005022	139.515	0.19595	0	3.57821	1
267	92.1175	14.0494	-0.00411285	113.145	0.426965	0	8.12032	1
268	39.2888	28.6808	-0.00432529	119.307	0.229955	0	7.85404	1
268	58.3528	8.02682	-0.00334389	90.841	0.332233	0	10.5864	1
268	136.368	39.5632	-0.00421156	116.008	0.113919	0	9.22385	1
268	89.9483	6.22422	-0.0045103	124.673	0.331556	0	6.82227	1
268	42.1766	21.3769	-0.00379359	103.885	0.275802	0	7.85404	1
268	17.9853	41.3157	-0.00425102	117.153	0.15109	0	6.15809	1
269	33.1012	50.3583	-0.00426847	117.659	0.197537	0	7.37483	1
269	94.0314	48.9163	-0.00438706	121.099	0.121824	0	11.9782	1
270	118.453	31.5473	-0.00442487	122.195	0.141656	0	10.5906	1
270	83.5366	8.55524	-0.00463656	128.335	0.339163	0	5.9554	1
271	21.0919	22.2166	-0.00491098	136.295	0.113261	0	16.8797	1
271	114.08	45.3511	-0.00618277	173.184	0.148293	0	5.12344	1
271	64.7933	16.4287	-0.00339719	92.3872	0.195015	0	10.5864	1
271	34.333	43.0871	-0.00487707	135.312	0.192015	0	6.50875	1
271	65.1845	53.0325	-0.00623958	174.832	0.127341	0	7.3781	1
272	96.5504	24.8106	-0.00767972	216.603	0.0653883	0	11.1757	1
272	79.5019	12.9357	-0.0055434	154.639	0.251723	0	5.9554	1
272	7.9669	33.2232	-0.00435529	120.177	0.188428	0	12.8785	1
272	93.3593	35.521	-0.00767494	216.465	0.0563352	0	11.1757	1
272	33.4584	36.6374	-0.0051575	143.446	0.223081	0	6.50875	1
272	107.863	40.2421	-0.00341838	93.0018	0.326558	0	8.04701	1
272	83.4124	43.3743	-0.00367587	100.47	0.210529	0	11.9782	1
273	60.0785	26.9138	-0.0038675	106.029	0.133284	0	11.0823	1
274	36.0817	29.9774	-0.00373964	102.32	0.18462	0	3.6486	1
274	121.452	42.2395	-0.0041639	114.626	0.147454	0	6.74508	1
274	62.682	46.0918	-0.00482063	133.675	0.13516	0	7.3781	1
274	8.76873	51.1963	-0.00462615	128.034	0.147177	0	17.991	1
274	48.3934	28.1789	0.00300404	-80.9837	0.336263	0	8.67629	1
274	43.3251	35.221	-0.00418298	115.179	0.184877	0	5.29366	1
274	127.458	39.1701	-0.00408095	112.22	0.202694	0	6.74508	1
275	135.797	6.76232	-0.0037594	102.893	0.128404	0	9.41934	1
275	123.686	9.37479	-0.00360074	98.2911	0.208565	0	7.82765	1
275	67.739	34.9222	-0.00408988	112.479	0.146934	0	10.3367	1
275	129.913	14.1178	-0.00422711	116.459	0.235987	0	7.82765	1
275	37.524	16.3701	-0.00378334	103.587	0.245346	0	6.81348	1
275	51.4641	15.8792	-0.00319536	86.5331	0.270648	0	7.4741	1
276	52.5719	44.5768	-0.00350798	95.6008	0.252007	0	10.2229	1
277	23.8403	16.9469	-0.00438052	120.909	0.148773	0	13.6959	1
278	44.2103	17.6806	-0.00389055	106.697	0.274479	0	6.81348	1
278	11.0349	23.359	-0.00397421	109.124	0.148182	0	14.321	1
278	105.867	34.1692	-0.00457779	126.631	0.104202	0	9.01456	1
279	120.795	21.8629	-0.00435045	120.037	0.107021	0	11.9633	1
279	39.0458	32.1049	0.00297061	-80.0139	0.261241	0	3.6486	1
279	133.062	47.9283	-0.00386622	105.992	0.132064	0	10.3975	1
280	65.5496	9.58936	-0.00383487	105.082	0.205072	0	6.23811	1
280	57.4159	34.3921	-0.00366925	100.278	0.207556	0	10.3367	1
281	84.1217	36.6412	-0.00443375	122.453	0.106533	0	7.8592	1
281	18.134	37.299	-0.00414046	113.946	0.129027	0	15.6435	1
282	129.901	8.72651	-0.00636553	178.485	0.0687238	0	15.9838	1
282	59.3581	52.2493	-0.00408377	112.302	0.115049	0	13.6143	1
282	110.78	41.7274	-0.00431692	119.064	0.19356	0	9.01456	1
283	66.828	15.6951	-0.00514166	142.986	0.140811	0	5.07685	1
283	82.5362	23.0573	-0.00432441	119.281	0.217074	0	11.1681	1
283	39.9549	9.83708	-0.00461867	127.817	0.1769	0	8.92347	1
283	35.5903	24.1204	-0.004649	128.696	0.258776	0	8.7001	1
284	93.3519	25.8411	-0.00607326	170.007	0.11665	0	7.40047	1
285	91.0127	32.8622	-0.00438933	121.165	0.205313	0	7.40047	1
286	126.793	32.9763	-0.00417876	115.057	0.26442	0	11.8635	1
286	42.1631	39.3249	-0.00438843	121.138	0.301248	0	10.1725	1
286	121.369	52.7412	-0.00477312	132.296	0.099218	0	9.55471	1
287	66.2526	10.6509	0.00281944	-75.6292	0.460141	0	5.07685	1
287	62.7932	39.0754	-0.00439908	121.447	0.184224	0	10.9918	1
288	50.847	44.6229	-0.00678594	190.679	0.115619	0	10.1725	1
288	109.337	12.492	-0.00595774	166.657	0.163175	0	8.62866	1
288	131.622	22.1402	-0.00427891	117.962	0.265946	0	11.8635	1
289	83.2989	33.0243	-0.00503007	139.749	0.114767	0	7.71556	1
289	129.811	48.2662	-0.00427537	117.859	0.066105	0	9.55471	1
289	142.372	5.72569	-0.00340823	92.7075	0.429725	0	14.5331	1
289	17.6379	45.5289	-0.00301573	81.3228	0.165279	0	9.13892	1
290	82.96	44.9869	-0.0071857	202.274	0.0493881	0	11.9674	1
290	41.684	20.1173	-0.00488431	135.522	0.166334	0	5.57732	1
290	143.648	20.2027	-0.00338338	91.9867	0.166223	0	12.1808	1
290	74.302	20.6265	-0.00384999	105.521	0.303694	0	9.65828	1
291	52.977	34.1295	-0.00388093	106.418	0.143314	0	10.7075	1
292	7.74433	21.9869	-0.00531906	148.131	0.0797898	0	25.5364	1
292	62.7163	22.1617	-0.00473334	131.143	0.261658	0	11.6871	1
292	12.2671	52.9231	-0.00387947	106.376	0.0942077	0	9.13892	1
292	123.12	34.5361	-0.00369919	101.147	0.142828	0	11.5484	1
293	100.961	14.5648	-0.00395962	108.701	0.27418	0	5.58352	1
294	79.8988	11.9265	-0.00512984	142.643	0.108244	0	6.1378	1
294	27.1131	48.5398	-0.00419623	115.564	0.114967	0	9.94207	1
294	32.3152	35.7742	-0.00392885	107.808	0.174507	0	13.1792	1
295	126.659	23.5434	-0.00776588	219.102	0.115355	0	9.58573	1
295	37.3106	23.5785	-0.00408323	112.286	0.244747	0	5.57732	1
295	74.0591	30.2817	-0.00495308	137.516	0.144394	0	9.65828	1
295	132.872	50.7488	-0.00482612	133.834	0.205726	0	12.227	1
297	97.1809	18.6745	-0.0044185	122.011	0.173787	0	5.58352	1
297	82.0463	17.6763	-0.0046025	127.347	0.170819	0	5.90335	1
297	136.098	28.1729	-0.00307251	82.9696	0.30822	0	6.31783	1
297	114.399	43.4407	-0.00405678	111.519	0.12683	0	7.67304	1
297	71.2263	52.0927	-0.00330521	89.7191	0.329913	0	10.6591	1
298	81.8681	52.6989	-0.00415001	114.223	0.100852	0	10.6591	1
298	114.5	18.2843	-0.00403652	110.931	0.192875	0	6.2584	1
298	121.723	45.7288	-0.00399511	109.73	0.125438	0	7.67304	1
299	92.3507	30.8447	-0.00396068	108.731	0.255903	0	6.35878	1
299	127.794	36.6769	-0.00475722	131.835	0.0881376	0	10.8996	1
299	101.48	37.872	-0.00600228	167.948	0.0711672	0	5.73133	1
299	101.695	51.3602	-0.00354142	96.5706	0.133824	0	6.64907	1
300	130.661	13.2278	-0.00397187	109.056	0.151841	0	3.59696	1
300	76.2875	18.9747	-0.00569519	159.041	0.170122	0	5.90335	1
300	35.0009	33.0967	-0.00653716	183.463	0.0637145	0	9.79444	1
300	65.0535	8.48855	-0.00484482	134.376	0.244989	0	8.55559	1
300	87.4038	8.91297	-0.00391035	107.272	0.153626	0	8.22816	1
300	55.1769	16.5534	-0.00383857	105.19	0.254259	0	6.2868	1
300	86.0675	29.8672	-0.00391626	107.443	0.24128	0	6.35878	1
300	10.4812	36.6542	-0.0047548	131.765	0.232468	0	15.7795	1
301	61.9203	42.6434	-0.00404532	111.186	0.217276	0	13.2624	1
301	36.1115	10.3209	-0.00462142	127.896	0.197088	0	7.85437	1
302	29.0177	51.319	-0.00630492	176.727	0.083436	0	8.32989	1
302	120.941	11.5556	-0.00382368	104.757	0.202642	0	4.64718	1
302	90.0579	44.0291	-0.00371603	101.635	0.243077	0	5.75101	1
302	141.11	44.2197	-0.00738101	207.939	0.0554407	0	10.6403	1
302	13.9804	52.0409	-0.00428346	118.094	0.132711	0	14.3439	1
302	45.3614	16.8722	-0.00447273	123.583	0.168329	0	4.71993	1
302	21.8614	19.9442	-0.00447021	123.511	0.296229	0	8.59837	1
302	138.981	33.7946	-0.00329779	89.504	0.181684	0	6.31783	1
303	45.5694	51.13	-0.00448121	123.829	0.153022	0	16.5528	1
303	102.856	32.3084	-0.00352283	96.0313	0.254166	0	4.78141	1
305	25.6501	43.7002	-0.00435695	120.225	0.120932	0	8.32989	1
305	119.017	7.32537	-0.003918	107.493	0.376391	0	4.64718	1
305	61.4564	16.2512	-0.00396821	108.95	0.136444	0	6.2868	1
305	40.6434	16.7359	-0.00440637	121.659	0.177798	0	4.71993	1
305	28.7381	25.106	-0.00437098	120.632	0.223707	0	8.59837	1
306	74.304	14.1672	-0.0050203	139.466	0.1184	0	13.0155	1
306	133.05	16.0601	-0.00349865	95.33	0.198043	0	4.44167	1
306	88.507	19.0859	-0.00464253	128.509	0.0935455	0	7.09504	1
306	100.459	28.1713	-0.00457166	126.453	0.252014	0	4.78141	1
307	130.883	28.4983	-0.00468141	129.636	0.274576	0	8.07997	1
308	8.52403	16.8469	-0.00460124	127.311	0.11751	0	21.8362	1
308	76.0721	50.0819	-0.0037665	103.099	0.23563	0	9.06194	1
309	88.884	12.0009	-0.00479794	133.016	0.2551	0	6.37846	1
309	95.2594	11.8053	-0.00458876	126.949	0.187849	0	6.37846	1
309	101.497	52.051	-0.00400527	110.025	0.334672	0	13.1471	1
310	48.1437	10.2639	-0.00665728	186.947	0.103202	0	9.90657	1
310	118.641	27.3017	-0.0046424	128.505	0.159691	0	12.3009	1
312	140.214	15.5815	-0.00447852	123.751	0.247428	0	12.4229	1
312	109.936	41.97	-0.00435243	120.094	0.0996337	0	13.1471	1
312	138.944	27.9393	-0.00385765	105.743	0.167744	0	8.07997	1
312	65.2791	28.7348	-0.00631665	177.067	0.19583	0	10.6615	1
312	72.7863	41.6366	-0.00688497	193.551	0.115061	0	9.06194	1
313	55.2653	44.3534	-0.00842723	238.285	0.043892	0	17.7303	1
313	70.0773	17.2556	-0.00436201	120.372	0.27695	0	5.02222	1
314	100.027	21.3962	-0.00325773	88.3421	0.268399	0	9.7829	1
314	82.3316	48.8806	-0.00382551	104.811	0.322632	0	8.41306	1
315	90.9711	52.1513	-0.00722286	203.352	0.107476	0	9.23788	1
315	92.8041	14.7981	-0.00546452	152.351	0.151748	0	9.65312	1
316	115.904	23.8705	-0.00537029	149.618	0.130125	0	9.38019	1
316	70.2012	10.2598	-0.00547728	152.721	0.176726	0	6.99687	1
316	72.9757	21.3571	-0.0043429	119.818	0.214956	0	5.02222	1
316	90.3004	24.6463	-0.00360791	98.4991	0.248112	0	10.1615	1
316	124.696	29.0249	0.00163122	-41.1646	0.462432	0	4.82277	1
317	78.0112	11.5045	-0.00539893	150.448	0.155319	0	7.90854	1
318	101.198	10.0306	-0.00527012	146.712	0.197678	0	9.65312	1
318	98.0007	38.9764	-0.00667779	187.542	0.04286	0	14.933	1
319	134.854	34.2971	-0.00451045	124.678	0.175904	0	9.23241	1
319	48.5186	15.967	-0.00439817	121.421	0.142251	0	7.88306	1
320	31.4877	5.88856	-0.0054315	151.393	0.124794	0	13.074	1
320	125.277	24.2373	-0.0047145	130.596	0.246017	0	4.82277	1
321	57.5773	7.72988	-0.00693029	194.866	0.095353	0	12.2438	1
321	87.9064	12.0887	-0.00248851	66.0307	0.343571	0	9.91242	1
321	114.645	11.8528	-0.00284142	76.2669	0.213119	0	12.0836	1
321	62.0897	35.7116	-0.00320992	86.9554	0.264149	0	7.44693	1
322	136.126	43.4415	-0.00359809	98.2143	0.166467	0	7.78505	1
322	19.2234	36.3412	-0.00311087	84.0822	0.258778	0	15.9224	1
324	128.35	43.8178	-0.00471556	130.627	0.154408	0	7.26496	1
324	40.6738	15.1915	-0.00415094	114.25	0.0921455	0	7.88306	1
324	35.1377	35.8352	-0.0045895	126.971	0.175154	0	6.38818	1
324	60.0585	42.8762	-0.0036692	100.277	0.1652	0	7.44693	1
325	37.8942	30.0723	-0.00350003	95.3699	0.237153	0	6.38818	1
326	136.309	30.2498	-0.00422823	116.492	0.0986273	0	10.0085	1
326	32.1333	10.2742	-0.00332687	90.3474	0.184978	0	9.85494	1
326	142.911	22.7277	-0.00366833	100.252	0.178622	0	10.0085	1
326	108.32	43.0937	-0.00374778	102.556	0.116115	0	14.0379	1
326	32.7672	46.4095	-0.00516661	143.71	0.204893	0	9.33658	1
326	58.3831	51.5084	-0.00398605	109.467	0.120336	0	8.79327	1
327	121.809	46.9801	-0.00457253	126.478	0.122928	0	7.26496	1
328	95.8169	52.3492	-0.0059809	167.328	0.0971968	0	11.9536	1
328	89.2196	14.951	-0.00458459	126.828	0.139489	0	8.35922	1
328	7.34949	20.7037	-0.00396475	108.849	0.187518	0	7.1828	1
329	63.4751	21.5793	-0.00290533	78.1206	0.236834	0	7.28157	1
330	26.2016	39.7714	-0.00682942	191.94	0.113377	0	5.82844	1
330	92.0919	7.10077	-0.00474836	131.578	0.123475	0	8.35922	1
330	59.5111	11.3848	-0.00416773	114.737	0.237562	0	10.9381	1
330	130.325	18.5105	-0.00347609	94.6758	0.367913	0	13.1763	1
330	102.934	20.7203	-0.00334785	90.956	0.184132	0	12.0654	1
330	11.7414	26.3873	-0.00442219	122.117	0.197403	0	7.1828	1
331	101.792	8.70902	-0.00475399	131.741	0.129008	0	9.83275	1
331	70.2418	24.2685	-0.00505306	140.416	0.193135	0	7.28157	1
331	14.4592	49.9379	-0.00393553	108.002	0.144127	0	15.2151	1
332	21.4356	36.4164	-0.00450435	124.501	0.317288	0	5.82844	1
332	72.5865	38.178	-0.00463485	128.286	0.117539	0	11.1244	1
332	104.888	44.564	-0.00499542	138.744	0.282089	0	7.98651	1
332	6.59589	31.8386	-0.00431644	119.05	0.156788	0	7.49619	1
333	57.6566	37.1694	-0.0039087	107.224	0.160285	0	14.9639	1
333	135.813	30.7189	-0.00368763	100.812	0.157433	0	11.7839	1
334	124.988	35.5023	-0.00388535	106.546	0.0975084	0	8.82703	1
335	80.8487	45.6271	-0.00481329	133.461	0.0899104	0	11.1244	1
335	34.4668	24.6881	-0.00473946	131.32	0.108305	0	6.6556	1
335	129.085	43.3209	-0.0038088	104.326	0.17899	0	8.82703	1
336	108.841	51.5033	-0.00437057	120.62	0.105446	0	7.98651	1
336	82.284	13.4947	-0.0040443	111.157	0.164774	0	10.9477	1
336	95.2469	20.0712	-0.00322999	87.5376	0.207274	0	8.22764	1
336	50.9298	21.1616	-0.00406011	111.615	0.140604	0	11.0557	1
337	138.638	19.2785	-0.00402949	110.727	0.180805	0	11.7839	1
337	124.989	8.42485	-0.00426221	117.477	0.0731309	0	8.32564	1
337	35.71	13.8592	-0.00373367	102.147	0.15626	0	10.9	1
337	25.4035	19.0181	-0.00700656	197.078	0.0597823	0	10.336	1
337	61.598	18.2604	-0.00361012	98.5631	0.219484	0	7.00684	1
338	69.8509	22.5917	-0.00458633	126.878	0.228747	0	9.32045	1
338	141.893	47.9629	-0.00404032	111.041	0.0907983	0	13.623	1
338	12.2716	52.3597	-0.00360855	98.5178	0.143115	0	15.2282	1
339	19.4928	10.5389	-0.00530648	147.767	0.10317	0	10.336	1
339	93.1446	12.1167	-0.00397211	109.063	0.163199	0	8.22764	1
339	29.1601	28.705	-0.00403865	110.993	0.151502	0	6.6556	1
340	56.4239	46.2748	-0.0036951	101.028	0.175859	0	10.0624	1
341	46.3829	45.6184	-0.00461421	127.687	0.160303	0	9.85545	1
341	10.3296	16.6789	-0.00235882	62.269	0.255333	0	11.0301	1
341	70.0959	36.4541	-0.00395856	108.67	0.163606	0	9.21106	1
342	111.157	14.1237	-0.00387468	106.237	0.18324	0	7.52674	1
342	86.854	4.99256	-0.0040366	110.933	0.29052	0	9.50397	1
342	118.756	13.9449	-0.00462514	128.004	0.0760016	0	7.60092	1
342	25.0361	44.0553	-0.00427289	117.787	0.085071	0	8.75349	1
343	57.8961	7.41174	-0.00411897	113.323	0.180096	0	7.59273	1
343	74.5345	11.2807	-0.00437685	120.803	0.148235	0	5.99336	1
343	30.394	13.5088	-0.00653226	183.321	0.0761183	0	4.99019	1
343	128.584	40.9674	-0.00400264	109.948	0.247536	0	5.54461	1
343	139.621	24.5768	-0.00409392	112.596	0.136377	0	11.8894	1
343	60.9511	35.352	-0.00365598	99.8935	0.204057	0	7.80283	1
343	37.4389	49.7577	-0.00411927	113.331	0.306134	0	9.85545	1
344	127.173	46.3296	-0.00447422	123.627	0.305022	0	5.54461	1
345	22.0983	20.4664	-0.00591797	165.503	0.144098	0	5.86267	1
345	40.8386	34.9032	-0.00346524	94.3609	0.159245	0	6.85903	1
345	136.949	38.1479	-0.00405127	111.359	0.152658	0	7.33474	1
345	86.2069	53.1427	-0.00357525	97.5519	0.183418	0	8.11987	1
346	132.975	14.7183	-0.00417537	114.958	0.104319	0	3.33182	1
346	42.5526	28.2618	-0.00514608	143.114	0.0896171	0	6.85903	1
346	54.0337	38.9623	-0.00522544	145.416	0.230934	0	7.80283	1
346	16.4075	45.5285	-0.00436159	120.36	0.173299	0	8.75349	1
347	104.427	10.7536	-0.00364296	99.5157	0.148149	0	7.52674	1
348	68.5598	11.7534	-0.00454379	125.645	0.175871	0	5.99336	1
348	109.364	49.3796	-0.00483101	133.976	0.178324	0	18.0687	1
348	26.8206	16.9921	-0.00404443	111.161	0.384897	0	4.99019	1
348	59.7172	20.933	-0.00414159	113.979	0.210553	0	7.27461	1
348	29.1838	40.8657	-0.00423634	116.727	0.212936	0	6.95222	1
349	66.6807	23.038	-0.00466766	129.237	0.219253	0	7.27461	1
350	68.5548	40.9961	-0.00406421	111.734	0.1662	0	11.1257	1
350	134.259	44.9716	-0.00376586	103.08	0.190542	0	7.19217	1
350	91.3801	46.8841	-0.00429588	118.454	0.261297	0	8.11987	1
351	132.773	18.044	-0.00451304	124.753	0.0955306	0	3.33182	1
351	29.7675	33.938	-0.00594825	166.382	0.0859785	0	6.95222	1
351	58.7466	46.2477	-0.00676564	190.09	0.098559	0	5.30327	1
351	38.5127	13.5097	-0.00440502	121.62	0.121147	0	12.1996	1
351	83.603	23.4461	-0.00386132	105.849	0.392862	0	7.19871	1
352	79.169	17.775	-0.00795554	224.604	0.095525	0	7.19871	1
353	101.518	13.1269	-0.00355878	97.0742	0.16775	0	12.9305	1
353	114.065	10.0029	-0.00375619	102.8	0.28982	0	12.9305	1
354	115.621	27.821	-0.00397732	109.214	0.205698	0	5.35697	1
355	55.9126	50.7302	-0.00322694	87.449	0.289102	0	5.30327	1
355	70.9892	12.3369	-0.00466903	129.277	0.170534	0	9.82258	1
356	66.2993	25.6594	-0.00503307	139.836	0.153199	0	3.38052	1
356	92.9291	44.6365	-0.00399171	109.631	0.180673	0	10.9042	1
357	136.67	13.2956	-0.0042914	118.324	0.177576	0	21.6257	1
357	66.2199	22.2798	0.00369163	-100.927	0.410631	0	3.38052	1
357	107.568	33.6333	-0.00481011	133.369	0.193027	0	8.82166	1
358	109.22	45.1598	-0.00370337	101.268	0.256202	0	11.6443	1
359	49.9042	10.3586	-0.00554435	154.666	0.184021	0	10.3144	1
360	116.388	33.4595	-0.00404971	111.314	0.13698	0	8.82166	1
361	125.393	31.7486	-0.00392273	107.631	0.222409	0	9.1663	1
361	130.148	46.0133	-0.00404912	111.297	0.134479	0	15.036	1
361	104.698	19.9959	-0.00482648	133.844	0.164577	0	8.71501	1
361	23.4115	42.0627	-0.00388095	106.419	0.173599	0	20.4812	1
362	28.0015	15.8592	-0.00438647	121.081	0.156921	0	6.99703	1
362	77.5025	29.3283	-0.00481479	133.505	0.182138	0	11.12	1
362	84.6935	49.467	-0.00281886	75.6125	0.179727	0	8.0896	1
363	89.0495	15.4561	-0.00491993	136.555	0.17891	0	7.80902	1
363	34.5983	8.12699	-0.00496678	137.914	0.231676	0	10.1639	1
363	56.507	18.2825	-0.00695029	195.446	0.22802	0	10.3144	1
364	130.91	23.7208	-0.00582293	162.746	0.12945	0	7.64684	1
364	134.711	9.82808	-0.00276885	74.1619	0.402209	0	6.75929	1
364	138.327	21.5461	-0.00438591	121.065	0.169946	0	7.37135	1
365	114.457	6.9669	-0.00387737	106.315	0.177375	0	8.82273	1
365	96.815	16.2797	-0.00488266	135.474	0.200663	0	7.6217	1
366	23.9864	21.5896	-0.00478194	132.552	0.115388	0	6.99703	1
367	105.727	5.68813	-0.00654085	183.57	0.0832067	0	8.82273	1
367	47.6571	10.1898	-0.00526562	146.581	0.148154	0	11.9921	1
367	133.065	16.384	-0.00334733	90.9408	0.203449	0	6.75929	1
367	69.9834	21.1357	-0.00434248	119.805	0.245387	0	11.12	1
367	119.79	33.4348	-0.00495033	137.437	0.167709	0	5.90564	1
367	76.8072	51.2689	-0.00410356	112.876	0.150153	0	8.0896	1
368	87.9689	44.2589	-0.00322843	87.4923	0.181466	0	13.1805	1
369	124.038	46.638	-0.00408773	112.416	0.176667	0	13.8696	1
369	104.358	15.1841	-0.00346943	94.4826	0.26348	0	7.6217	1
369	47.0674	43.9078	-0.00386651	106	0.175173	0	10.2214	1
370	95.7449	31.1179	-0.0046182	127.803	0.206083	0	14.8768	1
373	57.2677	44.5645	-0.00476682	132.114	0.132666	0	10.2214	1
373	11.8459	12.3698	-0.00396185	108.765	0.247691	0	11.264	1
373	131.051	27.8645	-0.00466294	129.101	0.105471	0	10.6179	1
373	19.3139	42.0381	-0.00499024	138.594	0.320332	0	14.0547	1
374	110.389	43.7257	-0.00428363	118.099	0.104086	0	13.5656	1
374	52.8987	5.61484	-0.00447345	123.604	0.214026	0	25.1691	1
374	138.652	15.8403	-0.00420105	115.703	0.178496	0	4.96772	1
377	15.0005	23.183	-0.00454585	125.704	0.292939	0	11.264	1
378	135.183	12.2845	-0.0040973	112.694	0.206191	0	4.96772	1
378	95.8068	24.4976	-0.00428869	118.245	0.37231	0	5.66447	1
378	98.1114	19.3232	-0.0045779	126.634	0.22312	0	5.66447	1
378	136.683	36.8653	-0.00335796	91.2492	0.171725	0	10.6179	1
378	27.6384	53.3622	-0.00386543	105.969	0.163315	0	14.0547	1
379	118.033	32.5185	-0.0052155	145.128	0.31626	0	4.93488	1
379	5.2193	16.2904	-0.00307758	83.1167	0.169564	0	11.9658	1
379	66.5602	26.7537	-0.00556352	155.222	0.143294	0	16.3816	1
380	95.2312	30.9778	-0.00324097	87.8559	0.277244	0	6.12646	1
382	124.044	16.7085	-0.0064871	182.011	0.0546028	0	10.7215	1
382	51.9483	34.1597	-0.00341311	92.8488	0.445318	0	6.7352	1
383	89.702	28.3393	-0.00431395	118.978	0.154864	0	6.12646	1
383	56.1532	47.2146	-0.00450447	124.504	0.154611	0	7.65406	1
384	22.1998	42.3115	-0.00445249	122.996	0.11223	0	24.1216	1
384	28.7686	12.6575	-0.00428273	118.072	0.127319	0	3.65112	1
384	114.088	29.5533	-0.00357062	97.4176	0.179882	0	4.93488	1
385	93.431	14.3791	-0.00431505	119.01	0.138406	0	13.8076	1
385	49.3187	21.8434	-0.00721833	203.221	0.139325	0	10.4836	1
385	129.907	25.6849	-0.00442552	122.214	0.209477	0	9.38764	1
385	83.7352	35.1266	-0.00426639	117.599	0.143755	0	9.03716	1
385	139.914	36.9458	-0.00368745	100.806	0.357221	0	12.5825	1
385	89.0611	46.017	-0.00158436	39.8054	0.39895	0	11.7287	1
386	59.6723	23.4897	-0.00600019	167.888	0.169965	0	8.44906	1
386	38.6737	13.095	-0.00534373	148.847	0.168374	0	7.61531	1
386	100.78	45.5285	-0.00461171	127.615	0.101642	0	11.7287	1
387	31.5792	10.3271	-0.00380768	104.293	0.322857	0	3.65112	1
387	45.3691	35.6005	-0.00469382	129.996	0.130337	0	6.7352	1
388	127.522	34.7646	-0.00426923	117.681	0.277272	0	9.38764	1
388	129.752	45.8007	-0.0040542	111.444	0.188357	0	10.8116	1
388	62.7401	51.113	-0.00477595	132.378	0.103203	0	7.65406	1
389	79.913	17.1923	-0.00449681	124.282	0.217827	0	7.554	1
389	74.1617	48.0954	-0.00389293	106.766	0.258919	0	11.8135	1
390	35.2867	33.7128	-0.00388412	106.511	0.163677	0	10.2575	1
390	14.5759	5.73554	-0.00506696	140.819	0.0784675	0	17.6123	1
390	76.3103	10.5527	-0.00370504	101.316	0.337441	0	7.554	1
390	54.745	31.5153	-0.00416642	114.699	0.128493	0	5.65373	1
390	120.226	40.6875	-0.00372447	101.88	0.104123	0	9.39741	1
391	84.2254	8.15642	-0.00418759	115.313	0.241351	0	8.26982	1
391	17.2486	38.7089	-0.00568435	158.727	0.150265	0	11.9445	1
391	88.4944	23.9135	-0.00351565	95.8232	0.126472	0	9.05591	1
391	60.4941	15.0807	-0.00515144	143.27	0.20243	0	6.36024	1
391	70.4209	35.1704	-0.00361779	98.7858	0.16733	0	13.4554	1
392	119.464	28.2725	-0.00439423	121.307	0.114357	0	10.0033	1
392	138.44	36.0642	-0.00359387	98.0919	0.190294	0	10.9944	1
393	124.749	10.1748	-0.00338989	92.1753	0.192886	0	6.4119	1
393	64.7372	19.8187	-0.00620942	173.957	0.200627	0	6.36024	1
393	103.641	43.1674	-0.00428911	118.258	0.113998	0	15.8554	1
394	55.0529	37.1606	-0.0041045	112.903	0.3622	0	5.65373	1
394	109.987	25.0728	-0.00424134	116.872	0.142962	0	10.0033	1
394	7.40194	45.4702	-0.00448209	123.855	0.12001	0	7.94505	1
395	87.8297	41.9797	-0.00443249	122.416	0.112725	0	10.5293	1
395	58.769	50.4496	-0.00558695	155.902	0.107444	0	8.55146	1
395	58.7507	5.54682	-0.00651466	182.81	0.108892	0	9.69195	1
395	119.231	6.90867	-0.00342053	93.0641	0.186993	0	6.4119	1
396	91.9429	32.2871	-0.00427187	117.757	0.0950725	0	5.67256	1
396	131.416	10.6106	-0.0030592	82.5836	0.193102	0	6.68091	1
397	62.0068	42.5348	-0.00389888	106.939	0.226602	0	8.55146	1
397	5.43323	20.125	-0.00374567	102.495	0.256525	0	25.4216	1
397	15.3088	44.6924	-0.00419265	115.46	0.125071	0	7.94505	1
398	79.9501	49.962	-0.00438022	120.9	0.152563	0	11.2163	1
398	134.463	38.7124	-0.00451324	124.759	0.108417	0	6.61288	1
398	21.8262	51.4827	-0.00313411	84.7564	0.180998	0	9.41197	1
399	106.567	11.0089	-0.00340212	92.5302	0.261619	0	4.67291	1
399	100.728	11.737	-0.00382558	104.813	0.227976	0	5.884	1
399	36.9688	20.964	-0.00489923	135.954	0.286064	0	9.18324	1
400	41.0366	29.7552	-0.00313781	84.8636	0.171115	0	9.68676	1
401	86.9309	29.6304	-0.00463378	128.255	0.287269	0	5.67256	1
401	132.213	32.4942	-0.00377594	103.373	0.182333	0	6.61288	1
401	141.083	42.6287	-0.00366374	100.119	0.149648	0	7.69142	1
402	109.095	7.07896	-0.00410062	112.79	0.185522	0	4.67291	1
402	96.2653	30.4217	-0.00368986	100.876	0.12969	0	6.1476	1
402	86.4183	35.3153	-0.0064369	180.555	0.135877	0	5.70788	1
403	109.632	29.212	-0.00449306	124.173	0.11966	0	7.91262	1
403	47.4736	9.00641	-0.00438669	121.088	0.228388	0	9.12622	1
403	22.1586	22.5845	-0.00529361	147.393	0.152775	0	13.6493	1
404	45.6423	17.947	-0.00489613	135.864	0.226674	0	9.12622	1
405	134.47	9.2923	-0.00481794	133.596	0.208055	0	16.5247	1
405	21.664	36.2249	-0.0064573	181.147	0.0930376	0	13.6493	1
405	105.93	36.2053	-0.00440825	121.713	0.0900997	0	7.91262	1
405	122.352	51.9617	-0.00451125	124.701	0.171045	0	5.8412	1
405	99.3853	25.1247	-0.0023868	63.0805	0.332721	0	6.1476	1
405	77.9167	30.9062	-0.00400636	110.056	0.268119	0	5.33281	1
406	124.21	37.5653	-0.00305794	82.5471	0.380329	0	9.47448	1
407	90.8065	39.9219	-0.00421841	116.207	0.10309	0	6.36224	1
407	90.03	53.3202	-0.00390284	107.054	0.238976	0	7.66941	1
407	67.6425	25.4418	-0.00456115	126.148	0.188929	0	11.637	1
407	104.913	47.1533	-0.00428399	118.109	0.131439	0	10.9951	1
408	81.3253	35.0075	-0.00407562	112.065	0.251886	0	5.33281	1
408	116.743	50.33	-0.00371698	101.663	0.173527	0	5.8412	1
408	73.8015	4.72517	-0.00417377	114.912	0.255358	0	11.1408	1
409	72.0546	36.8629	-0.00395949	108.697	0.225634	0	8.35744	1
409	19.6989	9.00299	-0.00511527	142.221	0.13514	0	26.4443	1
409	65.1529	11.7479	-0.00320552	86.8277	0.192257	0	11.1408	1
409	7.05298	34.8329	-0.00418133	115.131	0.129043	0	6.94493	1
410	106.873	17.7734	-0.00368073	100.611	0.280872	0	5.4023	1
410	85.8466	46.8921	-0.00405013	111.326	0.279544	0	7.20722	1
411	123.676	7.97423	-0.00351485	95.7998	0.252505	0	6.61321	1
411	39.1935	43.5178	-0.00346401	94.3254	0.154907	0	19.8317	1
411	139.673	51.846	-0.00358281	97.7712	0.149446	0	17.4622	1
411	80.1608	51.321	-0.0053878	150.125	0.298332	0	7.20722	1
411	6.39327	52.4554	-0.00396311	108.802	0.16257	0	16.5592	1
412	106.241	23.1386	-0.00502192	139.513	0.218111	0	5.4023	1
412	132.281	36.0256	-0.00433843	119.688	0.150727	0	3.43569	1
412	86.0573	31.5133	-0.00464382	128.546	0.190221	0	5.88233	1
413	13.4715	37.4852	-0.0044372	122.553	0.30216	0	6.94493	1
413	125.712	30.6733	-0.00462174	127.905	0.208276	0	6.16079	1
413	21.0947	35.4105	-0.00416718	114.721	0.154107	0	7.90047	1
413	95.7057	47.6688	-0.00389603	106.856	0.172162	0	7.17714	1
415	125.071	14.4385	-0.00447375	123.613	0.138143	0	6.61321	1
415	108.241	6.4495	-0.00419001	115.383	0.172497	0	11.4062	1
416	141.529	17.6907	-0.00452374	125.063	0.214713	0	10.7854	1
416	89.5819	51.4118	-0.00684334	192.344	0.112192	0	7.17714	1
417	75.2079	12.8076	-0.00637768	178.837	0.0864938	0	11.1552	1
417	11.4192	22.4797	-0.00372189	101.805	0.142272	0	3.31025	1
417	141.566	33.0254	-0.00340421	92.5908	0.137675	0	9.75746	1
417	131.54	32.6708	-0.0044924	124.154	0.0876917	0	3.43569	1
418	109.07	20.0698	-0.00404474	111.17	0.160797	0	7.01796	1
418	27.7458	27.1119	-0.00472186	130.81	0.209135	0	6.27533	1
419	64.5091	9.64952	-0.00520804	144.911	0.129854	0	3.79738	1
419	50.9382	16.0459	-0.00358801	97.922	0.476107	0	13.5435	1
420	129.333	44.2562	-0.00398231	109.359	0.15082	0	9.68842	1
420	134.394	25.7787	-0.00250353	66.4664	0.298744	0	7.45935	1
420	92.5771	28.2495	-0.00516083	143.542	0.146331	0	6.84097	1
420	73.7932	30.6999	-0.0066385	186.402	0.252761	0	10.8509	1
420	57.4175	46.9156	-0.00254944	67.7979	0.259143	0	13.4245	1
420	109.735	52.8147	-0.00378647	103.678	0.194286	0	8.66194	1
421	21.724	17.271	-0.00374226	102.396	0.211653	0	8.23907	1
421	90.7596	17.0946	-0.00481663	133.558	0.130916	0	5.991	1
422	31.176	32.3667	-0.00473422	131.168	0.148974	0	6.27533	1
422	48.282	37.079	-0.00398871	109.544	0.236678	0	6.55134	1
422	10.0909	40.6899	-0.00412928	113.622	0.191913	0	10.6438	1
422	104.168	15.0478	-0.00520472	144.815	0.126647	0	6.55908	1
422	142.907	15.5774	-0.00453821	125.483	0.261344	0	13.287	1
422	14.4248	21.0926	-0.00387769	106.324	0.195327	0	3.31025	1
422	143.928	44.8942	-0.00367173	100.35	0.09868	0	12.1016	1
423	38.582	21.5913	-0.00523014	145.552	0.217748	0	12.1615	1
423	98.4016	31.8376	-0.00423539	116.699	0.256768	0	6.84097	1
423	13.6325	5.10669	-0.0038943	106.806	0.133389	0	14.6097	1
423	84.6388	30.3619	-0.00418616	115.272	0.175637	0	6.83264	1
424	110.562	13.5863	-0.00535117	149.063	0.0827179	0	6.55908	1
424	113.993	22.9297	-0.00480515	133.226	0.0958936	0	9.95355	1
424	120.843	36.1033	-0.00377429	103.325	0.150512	0	11.7707	1
424	107.079	4.56573	-0.00404968	111.313	0.236121	0	9.66931	1
424	67.8437	7.83287	-0.00443176	122.395	0.224123	0	3.79738	1
424	88.5706	11.5179	-0.00403313	110.833	0.203049	0	5.991	1
424	64.2951	18.8199	-0.00411495	113.206	0.304664	0	9.17287	1
424	133.711	35.6133	-0.00292804	78.7793	0.24428	0	9.04024	1
424	41.7341	37.2924	-0.0038671	106.017	0.22329	0	6.55134	1
424	76.7171	43.6793	-0.00378131	103.529	0.164075	0	12.8535	1
425	25.11	51.2626	-0.00533617	148.628	0.123235	0	9.06468	1
425	128.924	17.3223	-0.00494959	137.415	0.173184	0	10.0712	1
425	118.105	50.5833	-0.00777639	219.407	0.0476024	0	8.66194	1
425	98.0268	12.1838	-0.00432885	119.41	0.220225	0	6.77577	1
425	28.8192	42.9915	-0.00441573	121.93	0.24539	0	9.06468	1
425	14.9353	50.1673	-0.00421686	116.162	0.10813	0	10.2335	1
427	77.8254	30.8737	-0.00319745	86.5935	0.32948	0	6.83264	1
428	105.377	43.2236	-0.00369007	100.882	0.126181	0	12.2478	1
428	142.711	36.4594	-0.00474972	131.618	0.282524	0	6.93463	1
430	136.053	38.3989	-0.00433566	119.608	0.12984	0	6.93463	1
430	20.3387	23.5178	-0.00391348	107.362	0.198721	0	8.44511	1
431	98.412	33.1492	-0.00427316	117.795	0.156059	0	7.03944	1
431	48.1614	38.1627	-0.00504876	140.292	0.143766	0	8.89229	1
431	35.571	49.2268	-0.00460414	127.395	0.253735	0	16.7611	1
432	26.5479	12.0348	-0.0051809	144.124	0.252081	0	13.0542	1
432	98.3588	26.11	-0.00563066	157.17	0.146907	0	7.03944	1
432	134.664	45.4626	-0.0046411	128.467	0.148115	0	7.19898	1
432	143.379	20.818	-0.00345432	94.0442	0.292368	0	4.17129	1
433	79.8815	36.5131	-0.00459222	127.049	0.155667	0	18.5036	1
433	127.399	30.0093	-0.0034559	94.0901	0.150444	0	12.0532	1
434	12.3699	20.7217	-0.0040016	109.918	0.11179	0	8.44511	1
434	56.8455	10.647	0.00381703	-104.565	0.45469	0	3.81131	1
434	141.544	17.0719	-0.00396858	108.961	0.214948	0	4.17129	1
434	110.954	30.9816	-0.00407516	112.052	0.102028	0	12.7282	1
434	56.4499	34.9419	-0.00551546	153.828	0.153213	0	8.89229	1
436	74.9119	18.6894	-0.00515487	143.369	0.189129	0	16.1582	1
436	138.479	37.3187	-0.00370568	101.335	0.195723	0	8.99298	1
436	55.3436	14.1499	-0.00567441	158.439	0.232512	0	3.81131	1
438	59.3877	23.171	-0.00620804	173.917	0.236091	0	9.88603	1
439	130.72	22.8343	-0.00369475	101.018	0.150471	0	12.2621	1
442	137.79	8.22029	-0.00737664	207.812	0.0489428	0	14.2292	1
443	93.1637	17.2853	-0.00364956	99.7072	0.260106	0	29.3983	1
444	114.504	52.4896	-0.00468657	129.786	0.158101	0	16.8639	1
445	123.563	8.49009	-0.00345111	93.9511	0.164756	0	14.1195	1
446	126.717	40.861	-0.00578848	161.747	0.0750621	0	12.5538	1
447	23.0356	35.2516	-0.00438813	121.13	0.142375	0	7.29362	1
447	29.4251	45.6849	-0.00591991	165.559	0.133206	0	5.43659	1
448	78.0873	42.5233	-0.00427774	117.928	0.200529	0	6.88549	1
448	139.811	43.2987	-0.00670858	188.435	0.126218	0	8.9461	1
448	56.8062	45.9362	-0.00352625	96.1305	0.380567	0	6.44041	1
449	109.812	11.6929	-0.00526463	146.553	0.114344	0	11.9873	1
449	97.9408	13.3602	-0.00847115	239.559	0.0773167	0	7.81404	1
449	12.1791	18.9425	-0.00382366	104.757	0.236638	0	8.20168	1
449	81.1174	48.7063	-0.00448819	124.032	0.161788	0	6.88549	1
450	53.2193	51.9019	-0.00381241	104.431	0.26588	0	6.96097	1
450	37.5112	25.4669	-0.00371813	101.696	0.234798	0	15.6491	1
450	73.8379	49.8289	-0.00387851	106.348	0.176064	0	7.3655	1
450	129.389	53.1274	-0.00424019	116.839	0.240339	0	12.5538	1
450	93.5123	19.7982	-0.00438523	121.046	0.229289	0	7.81404	1
451	35.2894	9.97635	-0.00752191	212.026	0.0833683	0	7.32291	1
451	18.6217	24.018	-0.00425372	117.231	0.256596	0	8.20168	1
451	131.2	26.5746	-0.00794571	224.318	0.0285584	0	8.73351	1
451	28.2176	40.3841	-0.0033984	92.4222	0.286518	0	5.43659	1
451	60.5321	51.1895	-0.00417769	115.026	0.219791	0	6.44041	1
452	143.439	35.1215	-0.00376869	103.163	0.169125	0	3.05556	1
453	14.3942	42.9344	-0.0043701	120.607	0.174942	0	12.7932	1
454	75.4862	10.0364	-0.00431682	119.061	0.290671	0	5.88067	1
454	73.2398	15.4711	-0.00465488	128.867	0.267275	0	5.88067	1
454	86.9256	28.2958	-0.00470808	130.41	0.104372	0	8.8876	1
455	41.7373	6.50507	-0.00469818	130.123	0.24307	0	7.32291	1
455	93.7871	35.0762	-0.00366752	100.228	0.192153	0	9.52039	1
455	23.4733	51.9475	-0.00312219	84.4106	0.201817	0	12.4989	1
455	79.0856	24.1096	-0.0037028	101.252	0.216411	0	8.8876	1
455	122.797	24.1965	-0.00330403	89.6851	0.160017	0	8.73351	1
455	103.874	38.8884	-0.00410037	112.783	0.21814	0	10.7836	1
456	53.4023	44.3903	-0.00412887	113.61	0.136575	0	7.77112	1
456	96.6893	26.009	-0.00254239	67.5933	0.215047	0	9.52039	1
456	140.491	35.9251	-0.00383174	104.991	0.210206	0	3.05556	1
457	134.089	23.1393	-0.00427501	117.849	0.167188	0	11.3421	1
458	58.4584	50.2917	-0.00369215	100.943	0.293261	0	7.77112	1
458	91.1724	51.5497	-0.003914	107.377	0.0622656	0	7.19837	1
459	47.7054	20.3733	-0.00635501	178.18	0.215462	0	15.0979	1
459	78.7387	45.2298	-0.00406148	111.655	0.295623	0	5.88499	1
460	80.3776	39.5776	-0.00405069	111.342	0.305746	0	5.88499	1
461	117.517	25.0237	-0.00312085	84.3717	0.284516	0	5.91369	1
462	10.1143	18.2295	-0.00397779	109.228	0.244167	0	21.055	1
463	21.7751	35.7605	-0.00408371	112.3	0.209127	0	12.9931	1
463	93.8934	44.8854	-0.00438982	121.179	0.18936	0	7.19837	1
463	75.8627	15.7742	-0.00480446	133.205	0.263959	0	6.70861	1
463	121.173	29.6722	-0.00370072	101.191	0.206	0	5.91369	1
463	30.9453	47.6063	-0.00700076	196.91	0.147507	0	3.29623	1
464	99.3286	17.8914	-0.00476379	132.026	0.152331	0	13.8548	1
464	74.1737	22.2667	-0.00560818	156.518	0.205359	0	6.70861	1
464	141.548	41.3942	-0.0041878	115.319	0.11265	0	12.2035	1
465	121.215	11.9018	-0.00352417	96.0703	0.157848	0	8.1142	1
467	137.729	29.8035	-0.00329673	89.4733	0.208618	0	6.1405	1
467	92.4222	29.9022	-0.00428987	118.28	0.100616	0	5.69431	1
467	60.6087	44.6151	-0.00440546	121.632	0.147305	0	15.1685	1
467	113.879	20.0273	-0.00500107	138.908	0.110528	0	7.53958	1
468	85.1491	43.7331	-0.00365982	100.005	0.245312	0	5.68263	1
468	121.419	20.0134	-0.00462663	128.048	0.110592	0	7.53958	1
468	14.0117	21.588	-0.0032417	87.8772	0.354407	0	4.89649	1
468	45.489	45.8312	-0.00343004	93.34	0.374357	0	5.70113	1
468	40.6382	48.8268	-0.00359106	98.0105	0.355911	0	5.70113	1
469	90.8016	44.3176	-0.00331335	89.9553	0.281838	0	5.68263	1
469	132.007	32.0301	-0.00413887	113.9	0.117615	0	6.1405	1
470	27.4379	52.1043	-0.00489348	135.788	0.0673018	0	13.5466	1
470	112.67	7.40846	-0.00372884	102.007	0.253126	0	9.29501	1
470	53.1347	11.9105	-0.00399485	109.723	0.27865	0	14.6794	1
470	6.00128	25.7463	-0.0033857	92.0539	0.209896	0	9.02541	1
471	121.639	4.96812	-0.0051396	142.926	0.182427	0	6.58625	1
471	130.734	45.8173	-0.00390681	107.169	0.17203	0	7.83318	1
471	77.6744	48.4125	-0.00356749	97.3268	0.0984612	0	8.81858	1
471	128.225	5.0117	-0.00388039	106.403	0.194629	0	6.58625	1
471	86.4835	35.8184	-0.00398526	109.444	0.192295	0	8.02637	1
471	125.573	39.925	-0.00381398	104.476	0.237318	0	7.83318	1
472	20.4943	8.98758	-0.00636952	178.601	0.0602037	0	6.88578	1
472	17.872	24.6003	-0.00652683	183.163	0.1701	0	4.89649	1
472	87.9018	26.4394	-0.00489426	135.81	0.0902212	0	5.69431	1
472	22.6921	39.4162	-0.00363778	99.3655	0.147541	0	13.3625	1
472	93.5561	53.1742	-0.00377432	103.326	0.138258	0	7.95417	1
473	50.3267	30.3863	-0.00830183	234.648	0.0994589	0	3.7932	1
473	23.417	15.2223	-0.00406065	111.631	0.276032	0	6.88578	1
473	73.2537	38.8255	-0.00380196	104.128	0.154999	0	10.5572	1
474	11.749	47.0847	-0.00459761	127.206	0.0898375	0	13.3625	1
474	39.0073	7.9229	-0.0033499	91.0154	0.250178	0	14.6794	1
474	99.4611	13.6737	-0.00418814	115.329	0.21745	0	5.82207	1
475	74.0159	7.38331	-0.0042976	118.504	0.264086	0	21.3664	1
475	36.0824	30.4673	-0.00509577	141.655	0.226816	0	13.6008	1
475	110.861	26.697	-0.00373782	102.267	0.168093	0	10.5878	1
476	101.475	52.4304	-0.00391088	107.287	0.140269	0	7.95417	1
477	105.279	13.8964	-0.00578289	161.585	0.0735118	0	5.82207	1
477	49.1718	26.7731	0.00344667	-93.8222	0.407282	0	3.7932	1
477	133.861	8.14363	-0.00375306	102.709	0.139626	0	4.61056	1
478	56.8568	46.2255	-0.00545113	151.962	0.109437	0	11.7156	1
479	100.529	29.0135	-0.00335648	91.2063	0.178501	0	10.5878	1
480	90.8153	43.7707	-0.00407118	111.936	0.159358	0	9.4035	1
480	108.856	42.3336	-0.00375557	102.782	0.181557	0	10.9027	1
480	139.285	31.5119	-0.00435345	120.124	0.16729	0	11.8338	1
481	37.4811	6.54347	0.0042851	-118.141	0.329603	0	15.8956	1
482	143.96	7.17097	-0.00641486	179.916	0.0711195	0	10.1461	1
482	131.706	12.2198	-0.00422472	116.39	0.169551	0	4.61056	1
482	5.28181	21.7544	-0.00422764	116.475	0.115709	0	15.5821	1
482	67.3937	41.1039	-0.00368639	100.775	0.209021	0	11.7156	1
482	20.191	45.4839	-0.00491807	136.501	0.155303	0	18.9208	1
483	66.9924	15.3363	-0.0056574	157.945	0.182644	0	25.7707	1
483	133.146	21.3944	-0.00659056	185.012	0.0750264	0	6.40498	1
484	115.065	51.2954	-0.00378322	103.584	0.137628	0	10.401	1
485	83.5919	37.7501	-0.00442736	122.268	0.207757	0	9.4035	1
485	112.052	18.2324	-0.00547586	152.68	0.155022	0	18.1411	1
486	24.7115	16.0096	-0.00410817	113.009	0.172214	0	7.15416	1
486	120.21	42.2559	-0.00384435	105.357	0.182271	0	10.401	1
487	39.0766	44.3306	-0.0206017	591.41	0.0179569	0	14.8709	1
487	20.8613	22.0393	-0.00343602	93.5135	0.272539	0	7.15416	1
487	128.525	25.8295	-0.00409985	112.768	0.204344	0	6.40498	1
489	134.022	44.1397	-0.00482746	133.873	0.137191	0	13.9403	1
489	25.3551	50.0632	-0.0049574	137.641	0.22144	0	14.8709	1
490	111.933	50.2223	-0.00397525	109.154	0.129705	0	10.0957	1
490	94.625	44.0672	-0.00169306	42.9582	0.322001	0	11.4532	1
491	47.8216	8.10052	-0.00601246	168.244	0.258824	0	10.6939	1
491	45.8829	25.8763	-0.00550923	153.647	0.309396	0	17.7158	1
491	11.2911	30.1986	-0.00378866	103.742	0.117007	0	6.91408	1
492	105.778	41.4633	-0.00447709	123.71	0.0966607	0	10.7053	1
493	81.2078	39.5753	-0.00420408	115.791	0.14683	0	5.63544	1
493	124.716	33.247	-0.00132044	32.1502	0.47656	0	7.71772	1
494	138.878	14.6683	-0.00436601	120.488	0.0987712	0	9.05645	1
494	140.513	31.2558	-0.00424048	116.847	0.159871	0	6.53991	1
494	67.8602	9.44825	-0.00674006	189.348	0.268434	0	12.3336	1
495	69.0892	34.8264	-0.00422272	116.332	0.317632	0	7.42105	1
495	138.117	37.341	-0.00463784	128.373	0.183622	0	6.53991	1
495	108.951	23.4667	-0.00430564	118.737	0.122476	0	10.4961	1
495	7.33058	35.8659	-0.00508881	141.453	0.124091	0	6.91408	1
495	52.0568	47.3309	-0.00360632	98.4531	0.155631	0	10.7478	1
495	42.1332	43.2034	-0.00389935	106.952	0.190929	0	10.7478	1
496	138.521	5.6189	-0.00407277	111.983	0.144686	0	7.90067	1
496	34.862	11.3382	-0.00466693	129.216	0.30682	0	5.71773	1
496	63.7719	29.6498	-0.00720958	202.967	0.188838	0	7.42105	1
496	11.893	17.5484	-0.00444052	122.649	0.213892	0	9.65496	1
496	20.3408	26.0588	-0.00312252	84.4203	0.1611	0	5.84212	1
497	107.513	13.0697	-0.00463176	128.196	0.0931528	0	9.28398	1
497	124.66	25.5295	-0.00676938	190.199	0.0715742	0	7.13554	1
497	82.8725	34.1913	-0.00444577	122.802	0.162869	0	5.63544	1
497	29.7149	8.84822	-0.00441232	121.831	0.312389	0	5.71773	1
498	90.5699	12.2881	-0.0057202	159.767	0.0954404	0	8.28284	1
499	98.4181	14.936	-0.0053041	147.698	0.15375	0	8.28284	1
499	131.41	9.06187	-0.00410549	112.932	0.146601	0	7.90067	1
499	128.685	19.638	-0.00473224	131.111	0.234205	0	7.13554	1
499	113.636	52.1024	-0.00336884	91.565	0.144753	0	11.0935	1
500	35.7994	33.3098	-0.00457546	126.563	0.261008	0	11.7429	1
500	38.6625	21.9213	-0.00521651	145.157	0.454678	0	11.2448	1
500	14.5563	26.8776	-0.00368583	100.759	0.282506	0	5.84212	1
501	23.6923	31.5293	-0.00456933	126.385	0.285855	0	6.41557	1
501	5.62758	33.0695	-0.00354649	96.7176	0.302208	0	10.8657	1
501	21.2759	19.824	-0.00381214	104.423	0.377941	0	6.30458	1
502	93.0633	33.2917	-0.00366461	100.144	0.22592	0	10.2305	1
502	120.25	4.91279	-0.00423235	116.611	0.232235	0	11.9063	1
502	55.0091	51.479	-0.00391066	107.281	0.279079	0	26.4411	1
503	84	45.487	-0.00427093	117.73	0.247345	0	9.96141	1
503	140.188	16.7513	-0.0029975	80.7941	0.43357	0	4.30386	1
503	142.395	30.914	-0.00405674	111.517	0.263247	0	14.3337	1
504	71.3743	11.7632	-0.00408381	112.303	0.169745	0	6.84205	1
504	113.029	20.6813	-0.00384878	105.486	0.174892	0	10.2767	1
504	104.561	44.0569	-0.00504019	140.043	0.0829455	0	7.32076	1
505	132.758	10.5681	-0.00368918	100.856	0.354228	0	5.40227	1
505	100.865	50.3766	-0.00425853	117.371	0.187036	0	6.98497	1
508	137.176	13.6771	-0.00398758	109.511	0.229418	0	4.30386	1
508	78.2148	11.906	-0.00374847	102.576	0.279366	0	4.95203	1
508	98.9268	17.0591	-0.00432305	119.242	0.284031	0	6.30878	1
509	104.74	14.6074	-0.00450628	124.557	0.226703	0	6.30878	1
510	9.86097	50.2423	-0.00448147	123.837	0.157291	0	56.2415	1
511	91.9159	9.74261	-0.00682475	191.804	0.0761858	0	10.1333	1
511	77.5746	6.99551	-0.00313272	84.7161	0.305083	0	4.95203	1
511	143.105	19.1933	-0.00434218	119.797	0.205342	0	8.09823	1
512	119.942	44.3886	-0.00407856	112.151	0.171597	0	21.0552	1
514	64.9556	38.9428	-0.00575086	160.656	0.20358	0	9.54264	1
515	107.925	27.0998	-0.00796283	224.815	0.0829739	0	15.7768	1
516	41.2629	24.9375	-0.00475475	131.764	0.283102	0	17.3652	1
516	20.9424	36.8626	-0.00515763	143.449	0.178956	0	4.05968	1
518	34.9873	41.1291	-0.00408004	112.194	0.0892591	0	14.6786	1
518	57.0534	44.2922	-0.00392683	107.749	0.243798	0	7.64268	1
520	111.606	11.7585	-0.00400461	110.005	0.310204	0	8.33052	1
521	64.7059	17.8976	-0.00735678	207.236	0.280156	0	9.09021	1
521	22.5579	33.1382	-0.00392757	107.771	0.284207	0	4.05968	1
521	56.271	36.6897	-0.00496401	137.833	0.201072	0	7.64268	1
521	61.0352	51.178	-0.00404465	111.167	0.144217	0	7.95411	1
523	118.509	23.234	-0.00327896	88.9579	0.214415	0	7.80212	1
523	127.931	46.2679	-0.0027688	74.1604	0.324969	0	15.6292	1
524	82.4364	12.9729	-0.00434726	119.944	0.135172	0	14.6073	1
524	84.2311	35.0992	-0.00417244	114.873	0.220672	0	4.69867	1
524	17.5386	42.664	-0.00660462	185.42	0.119829	0	10.7673	1
525	72.7224	52.3435	-0.00436616	120.492	0.122931	0	9.0957	1
525	108.759	19.5876	-0.00350416	95.4899	0.115472	0	8.33052	1
526	98.4381	25.1036	-0.00322116	87.2812	0.141445	0	6.38799	1
526	56.394	14.2175	-0.00508906	141.46	0.205681	0	6.73989	1
526	49.0444	32.2839	-0.00544226	151.705	0.256162	0	8.46379	1
527	5.76681	26.8896	-0.00568106	158.632	0.111037	0	19.6827	1
527	87.5848	29.604	-0.00451139	124.705	0.158451	0	6.43774	1
527	48.2985	8.14721	-0.00566928	158.29	0.257183	0	9.25685	1
527	106.392	38.3289	-0.00388209	106.452	0.218529	0	12.7294	1
527	75.2413	42.126	-0.00413528	113.796	0.267519	0	6.83647	1
527	31.2904	52.5481	-0.00367687	100.499	0.151202	0	6.72459	1
527	113.253	51.6357	-0.00362882	99.1055	0.162355	0	14.9715	1
528	90.3097	48.2203	-0.00416924	114.781	0.108082	0	9.80218	1
528	94.3569	4.53034	-0.00480563	133.239	0.148125	0	10.8763	1
528	50.3384	17.1765	-0.00648825	182.044	0.200508	0	6.73989	1
528	86.6522	39.126	-0.00410891	113.031	0.145115	0	4.69867	1
529	64.948	35.042	-0.00538816	150.136	0.139405	0	9.04009	1
529	30.3565	9.1883	-0.00396469	108.848	0.389372	0	15.3473	1
529	141.428	43.9998	-0.00334144	90.7702	0.21323	0	15.7068	1
529	80.063	46.9725	-0.00337905	91.8611	0.281549	0	6.83647	1
530	32.5562	45.9437	-0.00352512	96.0977	0.158459	0	6.72459	1
530	78.5729	19.2135	-0.00302911	81.7107	0.248319	0	12.1346	1
530	25.5384	23.7597	-0.00428489	118.135	0.21381	0	15.3473	1
530	72.0452	29.4427	-0.00460197	127.332	0.144284	0	9.04009	1
531	127.77	33.1253	-0.00424595	117.006	0.0885707	0	9.29141	1
531	103.142	20.7815	-0.00357041	97.4116	0.136735	0	6.38799	1
532	137.751	28.7296	-0.00588072	164.423	0.0350211	0	10.906	1
532	94.6647	15.4022	-0.00449595	124.257	0.191079	0	10.0399	1
532	118.856	35.747	-0.00412943	113.626	0.114762	0	9.29141	1
533	19.9919	40.3681	-0.00372855	101.998	0.185892	0	10.2381	1
534	34.5638	53.1935	-0.00450827	124.614	0.0820935	0	7.52259	1
535	43.4202	38.8357	-0.00278522	74.6366	0.247442	0	11.3141	1
536	83.8362	20.2622	-0.00453669	125.439	0.164217	0	11.8691	1
536	5.8184	21.8461	-0.00442982	122.339	0.106227	0	7.25511	1
536	109.337	24.9799	-0.00391764	107.483	0.193758	0	7.48336	1
537	22.2942	50.344	-0.00329567	89.4425	0.142501	0	10.2381	1
537	106.34	6.80607	-0.00425455	117.255	0.190805	0	9.99459	1
538	109.363	16.3326	-0.0050269	139.657	0.160261	0	5.6167	1
539	119.426	42.5643	-0.00425214	117.185	0.157006	0	8.28608	1
539	12.849	23.6371	-0.00334044	90.7412	0.265817	0	7.25511	1
539	50.8917	30.3395	-0.00356995	97.3981	0.371617	0	11.3141	1
539	128.143	40.4448	-0.00524251	145.911	0.232493	0	8.05632	1
539	54.2287	43.5169	-0.00469408	130.004	0.14455	0	11.7786	1
540	111.862	45.9477	-0.00439335	121.281	0.128208	0	8.28608	1
540	68.7668	43.1302	-0.0040944	112.61	0.111271	0	14.5433	1
541	104.486	38.7267	-0.0043774	120.818	0.120878	0	10.3219	1
541	86.7835	34.1547	-0.00357975	97.6823	0.156189	0	10.0041	1
542	99.259	14.9102	-0.00544764	151.861	0.178363	0	10.2033	1
542	86.6026	8.20572	-0.00415673	114.418	0.197921	0	9.4942	1
543	89.2146	43.8589	-0.0029713	80.0342	0.347057	0	5.87338	1
543	94.7525	45.8154	-0.00410899	113.033	0.262962	0	5.87338	1
543	114.913	15.4719	-0.00453743	125.46	0.0998241	0	5.6167	1
543	39.5036	48.8414	-0.00308183	83.24	0.237035	0	15.6582	1
544	30.2264	9.85433	-0.00506645	140.805	0.197183	0	15.6249	1
544	82.8643	16.933	-0.00450351	124.476	0.232564	0	9.4942	1
544	142.758	35.7285	-0.00366431	100.135	0.111731	0	10.6751	1
544	118.091	6.22572	-0.00436824	120.553	0.151517	0	9.77701	1
544	94.1048	26.179	-0.00497398	138.123	0.178668	0	10.8264	1
545	39.1547	22.6771	0.00388307	-106.48	0.415195	0	3.59054	1
548	104.212	53.0824	-0.0039747	109.138	0.150509	0	10.084	1
548	85.9291	7.07419	-0.00431103	118.893	0.336341	0	10.3242	1
548	39.2526	26.2663	-0.00668035	187.616	0.186496	0	3.59054	1
549	120.09	25.1686	-0.00400326	109.966	0.193076	0	9.15688	1
549	36.0774	49.6292	-0.00784451	221.383	0.132783	0	14.5103	1
549	57.4347	52.1346	-0.00418082	115.117	0.140112	0	12.4599	1
549	136.049	27.4253	-0.00380782	104.297	0.248864	0	9.14512	1
549	83.0879	34.2839	-0.00404889	111.29	0.161554	0	13.677	1
550	37.916	33.2091	-0.00454557	125.696	0.250314	0	7.07033	1
550	110.943	24.7541	-0.00359847	98.2254	0.226382	0	7.10743	1
550	68.7041	28.4297	-0.00424631	117.016	0.251064	0	11.6598	1
550	22.0195	46.034	-0.00419569	115.548	0.171423	0	14.5103	1
551	8.228	29.9628	-0.00400691	110.072	0.108888	0	12.4876	1
551	123.894	46.028	-0.0041289	113.611	0.187322	0	11.7663	1
552	69.083	40.0834	-0.0063394	177.727	0.136096	0	4.90399	1
552	111.864	46.5147	-0.00399089	109.608	0.154229	0	4.8112	1
553	104.182	29.475	-0.00585523	163.683	0.0772295	0	8.24599	1
553	34.6037	12.9962	-0.00471022	130.472	0.235282	0	14.0609	1
554	10.062	6.54908	-0.0047268	130.953	0.286231	0	11.82	1
554	129.093	11.0836	-0.00401121	110.197	0.108746	0	16.7162	1
554	67.4351	44.7022	-0.00370862	101.42	0.362658	0	4.90399	1
555	113.283	51.1119	-0.0033492	90.9952	0.35362	0	4.8112	1
556	142.735	21.3474	-0.00421022	115.969	0.142923	0	14.22	1
556	108.763	39.5355	-0.00458179	126.747	0.167519	0	7.63715	1
556	94.9842	16.0647	-0.00572013	159.765	0.165682	0	16.2616	1
556	63.9459	33.2768	-0.00372315	101.842	0.173827	0	8.52753	1
556	40.3203	29.2791	-0.00327073	88.7192	0.202128	0	17.2573	1
557	136.211	33.9824	-0.00373734	102.253	0.120045	0	14.22	1
557	16.824	47.116	-0.00425697	117.325	0.182511	0	5.46916	1
560	12.4978	43.7701	-0.00487702	135.31	0.204654	0	5.46916	1
561	76.609	47.7909	-0.00360582	98.4385	0.31872	0	18.9458	1
562	53.3618	44.8567	-0.00492502	136.702	0.158123	0	16.8602	1
562	36.5496	46.127	-0.00413221	113.707	0.177865	0	16.8602	1
563	55.0125	9.86565	-0.00456287	126.198	0.402164	0	30.5089	1
563	134.451	42.819	-0.00428788	118.222	0.133095	0	9.17149	1
564	97.4193	35.8477	-0.0054096	150.758	0.150203	0	11.877	1
565	111.385	46.6129	-0.00543727	151.56	0.253365	0	5.75644	1
566	132.677	14.9518	-0.00398298	109.378	0.148583	0	10.0356	1
566	78.7979	28.9719	0.00365826	-99.9594	0.270877	0	18.9458	1
566	106.814	43.1136	-0.00507768	141.13	0.340099	0	5.75644	1
567	137.3	34.1013	-0.00589831	164.933	0.099067	0	9.17149	1
567	116.441	30.1881	-0.00374328	102.425	0.275183	0	4.91711	1
568	30.8311	45.606	-0.00365378	99.8295	0.321029	0	12.4704	1
569	130.81	24.8123	-0.00420398	115.788	0.13876	0	10.0356	1
569	19.944	39.5248	-0.00456864	126.365	0.140176	0	9.73866	1
570	31.5319	10.1653	-0.00469385	129.997	0.209362	0	20.5779	1
570	45.0043	25.72	-0.00620961	173.962	0.257727	0	8.44925	1
571	94.0763	45.2537	-0.00692138	194.607	0.0492406	0	12.9167	1
571	51.1751	19.9484	-0.00607423	170.035	0.297882	0	8.44925	1
571	112.991	24.899	-0.00523457	145.681	0.180225	0	6.31459	1
571	108.468	49.397	-0.0047166	130.657	0.17016	0	6.49744	1
572	10.8725	11.2206	-0.00388232	106.459	0.191143	0	20.6863	1
572	68.7919	9.41484	-0.00463249	128.217	0.3799	0	15.7075	1
572	74.1266	24.1887	-0.00552635	154.144	0.168195	0	15.7075	1
572	112.11	32.5165	-0.00432578	119.321	0.23632	0	4.91711	1
572	13.6885	46.9887	-0.00426656	117.603	0.197556	0	6.85757	1
573	129.211	5.14333	-0.00433843	119.688	0.191858	0	3.11633	1
573	121.551	14.6367	-0.00355302	96.9071	0.171384	0	9.4223	1
573	117.68	35.5032	-0.00484226	134.302	0.23924	0	6.19284	1
573	74.7713	41.6426	-0.00397546	109.16	0.139674	0	17.4657	1
574	123.16	38.3883	-0.00408223	112.257	0.25118	0	6.19284	1
574	6.93518	45.7976	-0.00378423	103.613	0.346086	0	6.85757	1
574	10.8111	33.2622	-0.00488183	135.45	0.254357	0	7.08577	1
574	55.1837	42.4589	-0.00355119	96.8539	0.241216	0	13.9291	1
576	138.271	16.8231	-0.00643404	180.472	0.0790852	0	7.59285	1
576	130.679	16.9711	-0.00387242	106.171	0.220271	0	7.59285	1
576	142.154	34.3624	-0.00353876	96.4934	0.239249	0	15.1252	1
576	135.877	48.1234	-0.00392998	107.841	0.0912837	0	4.15947	1
577	106.961	34.6342	-0.00448664	123.987	0.070574	0	5.5669	1
577	6.34877	38.7664	-0.00396764	108.933	0.281959	0	7.05568	1
578	92.5924	27.0775	-0.00410688	112.972	0.150723	0	13.8691	1
579	30.455	9.11039	-0.00461048	127.579	0.295182	0	10.558	1
579	53.8249	11.5438	-0.00584719	163.45	0.471573	0	4.6287	1
579	55.1338	28.5299	-0.00408075	112.214	0.258518	0	13.9291	1
580	45.3914	7.45204	-0.00535335	149.126	0.404838	0	9.37369	1
580	103.797	18.9037	-0.00376641	103.097	0.0993398	0	13.7383	1
581	63.0072	13.8558	-0.00316895	85.7668	0.448503	0	9.46888	1
581	123.369	20.6185	-0.00526601	146.593	0.138161	0	7.23318	1
581	136.216	52.269	-0.00403884	110.998	0.0926701	0	4.15947	1
582	117.344	16.6167	-0.00401192	110.217	0.340289	0	7.23318	1
582	77.5005	28.5455	-0.00276434	74.031	0.333895	0	7.81289	1
582	19.6068	32.1228	-0.00304008	82.029	0.264004	0	12.8735	1
582	117.435	33.6565	-0.00451812	124.9	0.221427	0	5.23	1
583	21.4757	14.664	-0.00285121	76.5508	0.300882	0	10.558	1
583	50.861	15.0991	-0.00325566	88.282	0.386741	0	4.6287	1
583	128.235	51.1243	-0.00388743	106.607	0.128042	0	8.06235	1
584	123.791	11.2723	-0.00520189	144.733	0.180118	0	8.37466	1
584	121.732	29.9277	-0.00411363	113.168	0.379613	0	5.68926	1
584	132.07	32.7668	-0.00280479	75.2043	0.32183	0	10.7207	1
585	19.8129	44.9947	-0.0060724	169.982	0.104619	0	9.30172	1
585	114.2	37.7659	-0.00454242	125.605	0.158363	0	5.23	1
585	40.4354	43.806	-0.00461553	127.725	0.140907	0	15.724	1
585	26.6266	51.3267	-0.00328944	89.2619	0.167522	0	9.30172	1
586	105.076	17.7894	-0.00380037	104.081	0.148559	0	7.05357	1
586	91.2913	50.0069	-0.00301687	81.3559	0.222355	0	19.4464	1
586	94.3136	24.5088	-0.00420455	115.805	0.184954	0	11.4779	1
586	63.0363	41.8672	-0.00419163	115.43	0.120348	0	19.6642	1
587	75.6826	9.85404	-0.00427388	117.816	0.266157	0	5.30262	1
587	110.547	52.7231	-0.00402437	110.579	0.224865	0	15.3967	1
587	36.9867	14.3955	0.00271186	-72.5088	0.345046	0	13.8921	1
587	139.474	20.9067	-0.0034633	94.3046	0.225523	0	11.3153	1
587	84.8948	31.0685	-0.00503428	139.871	0.138173	0	7.81289	1
589	143.534	52.3556	-0.00409171	112.532	0.131075	0	15.8367	1
589	130.33	43.6114	-0.00299796	80.8074	0.223414	0	10.9832	1
590	106.446	37.3545	-0.0040213	110.49	0.0857762	0	7.76466	1
591	108.301	24.0624	-0.00405319	111.415	0.212921	0	7.05357	1
592	80.6557	11.694	-0.00509515	141.637	0.225677	0	5.30262	1
592	138.279	32.1587	-0.00432505	119.3	0.111653	0	11.3153	1
592	38.3377	46.951	-0.00404447	111.162	0.107397	0	10.9623	1
595	94.8824	19.6187	-0.00446069	123.234	0.259522	0	11.8799	1
595	27.6766	49.503	-0.00367677	100.496	0.397482	0	10.4624	1
596	120.089	44.3845	-0.00393523	107.993	0.103015	0	14.9202	1
596	101.188	9.5504	-0.00694813	195.383	0.0913498	0	11.8799	1
596	42.5958	9.52311	-0.00539879	150.444	0.181024	0	26.1419	1
596	7.39168	41.2696	-0.0042706	117.721	0.205742	0	15.362	1
597	76.916	50.5614	-0.00417151	114.847	0.139404	0	21.1861	1
597	48.6549	34.9532	-0.00411862	113.312	0.289474	0	15.4016	1
597	17.7013	52.6583	-0.00462901	128.117	0.107356	0	10.4624	1
598	122.801	29.7129	-0.00383606	105.117	0.235051	0	9.55805	1
599	138.595	34.0554	-0.00556058	155.137	0.165428	0	16.38	1
599	64.0102	33.7599	-0.00567906	158.574	0.224369	0	15.4016	1
600	117.616	21.6836	-0.00493079	136.87	0.184683	0	6.78619	1
604	113.201	26.8379	-0.00471821	130.704	0.240596	0	6.78619	1
605	35.5688	30.3881	0.00324793	-88.0577	0.431737	0	14.699	1
610	22.5814	23.5042	-0.00267005	71.2963	0.34973	0	14.699	1
614	13.75	52.843	-0.0048382	134.184	0.24555	0	8.01053	1
615	17.6372	44.5332	-0.00710903	200.05	0.154764	0	9.17404	1
616	6.21441	44.1674	-0.00450984	124.66	0.136471	0	8.65505	1
617	5.73959	52.8094	-0.00431014	118.867	0.151969	0	8.01053	1
617	124.115	11.5098	-0.00414294	114.018	0.162156	0	10.3478	1
617	42.9655	22.0674	-0.00470307	130.265	0.276689	0	11.9245	1
617	30.5451	50.6543	-0.00457123	126.441	0.26589	0	14.2857	1
619	27.8881	15.8909	-0.00395305	108.51	0.246448	0	7.41986	1
619	28.9088	31.4021	-0.00489301	135.774	0.189641	0	9.05762	1
619	100.805	13.354	-0.00470997	130.465	0.282096	0	13.0823	1
620	100.092	51.4717	-0.00460601	127.449	0.148144	0	6.52631	1
620	101.47	32.604	-0.00385112	105.554	0.269464	0	9.90606	1
621	31.053	22.6019	-0.00440325	121.568	0.163364	0	7.41986	1
622	113.884	13.06	-0.00419692	115.584	0.121526	0	10.3478	1
622	84.9565	31.9684	-0.00359105	98.0102	0.345128	0	14.0286	1
623	126.953	15.689	-0.00777808	219.456	0.0757112	0	13.3302	1
624	106.608	51.1018	-0.00417253	114.876	0.116277	0	6.52631	1
625	106.895	40.8925	-0.00484636	134.421	0.194844	0	8.04913	1
625	82.3092	45.745	-0.00471893	130.725	0.212265	0	14.0286	1
626	55.0304	12.4211	-0.00857653	242.616	0.116264	0	26.0493	1
626	134.838	53.0187	-0.00331794	90.0886	0.183684	0	28.2945	1
626	108.354	32.9767	-0.00500967	139.157	0.125895	0	6.1773	1
629	84.6507	7.39987	-0.00498962	138.576	0.233694	0	6.80181	1
629	91.2682	8.97262	-0.00371076	101.482	0.247619	0	6.80181	1
629	114.497	32.3224	-0.00328276	89.0679	0.214003	0	6.1773	1
632	139.758	5.31977	-0.00448832	124.036	0.201685	0	3.17265	1
632	81.535	52.2155	-0.00584714	163.449	0.110523	0	6.97969	1
633	74.9242	49.9765	-0.00426436	117.54	0.236232	0	6.97969	1
634	102.838	22.1155	-0.00470024	130.182	0.238309	0	5.70433	1
634	53.8215	26.8598	0.00344409	-93.7476	0.470669	0	9.42306	1
634	138.507	44.9132	-0.00384133	105.27	0.273263	0	7.80423	1
634	109.425	48.5539	-0.00351594	95.8314	0.198806	0	16.8183	1
634	136.826	52.5342	-0.00421311	116.053	0.22846	0	7.80423	1
635	91.8573	41.7661	-0.00605534	169.488	0.124161	0	5.86067	1
635	119.314	4.78883	-0.00491196	136.323	0.259175	0	17.4245	1
636	114.852	32.6353	-0.00318928	86.3566	0.206524	0	6.19162	1
636	136.863	6.61696	-0.00438924	121.162	0.161663	0	3.17265	1
636	143.142	28.2728	-0.00606176	169.674	0.0905876	0	17.2737	1
636	26.0116	50.2346	-0.00438189	120.949	0.109928	0	9.71772	1
637	55.5483	49.4053	-0.00385422	105.643	0.219599	0	19.3842	1
637	9.68083	51.6022	-0.00340106	92.4995	0.121269	0	13.8553	1
637	134.731	12.9084	-0.00413176	113.694	0.197049	0	6.64274	1
637	89.904	24.3092	-0.00477188	132.26	0.196267	0	13.1192	1
637	9.13482	25.7222	-0.00352412	96.0688	0.171723	0	16.903	1
637	44.4646	25.7455	-0.00524526	145.991	0.124787	0	8.23972	1
637	31.921	41.6336	-0.0057496	160.62	0.14522	0	10.4354	1
638	36.4765	27.7661	-0.0047246	130.889	0.364732	0	5.9596	1
639	20.1275	42.5008	-0.00369317	100.972	0.224725	0	9.66081	1
639	87.4307	45.6071	-0.004556	125.999	0.218884	0	5.86067	1
639	105.308	16.9735	-0.0041655	114.672	0.134624	0	5.70433	1
639	30.6777	29.1412	-0.00595275	166.512	0.223175	0	5.9596	1
639	79.4803	50.578	-0.00478485	132.637	0.148654	0	7.22288	1
640	120.464	30.02	-0.00407951	112.178	0.149513	0	6.19162	1
640	75.0541	13.0401	-0.00448644	123.981	0.304198	0	3.22374	1
640	86.3494	52.8107	-0.00606986	169.909	0.114558	0	7.22288	1
640	125.581	42.2747	-0.00412141	113.393	0.238521	0	7.77705	1
641	80.2123	33.5626	-0.00491388	136.379	0.233068	0	13.3998	1
641	14.7149	9.76684	-0.00492433	136.682	0.113206	0	16.903	1
641	112.416	20.1698	-0.00389719	106.89	0.203835	0	7.79403	1
641	110.317	40.6961	-0.00418735	115.306	0.232339	0	8.68961	1
643	6.32167	46.5715	-0.0042968	118.481	0.124092	0	14.3935	1
644	141.416	9.28063	-0.00373341	102.139	0.237531	0	13.0722	1
644	16.1649	33.6901	0.00419928	-115.652	0.388798	0	6.52744	1
644	108.83	52.7523	-0.00418484	115.233	0.112309	0	12.1476	1
645	118.13	44.5009	-0.00510555	141.939	0.0805129	0	7.77705	1
645	92.8276	44.949	-0.00390781	107.198	0.212373	0	10.1869	1
645	138.968	52.0304	-0.0036534	99.8186	0.255413	0	7.5731	1
646	38.1292	36.952	0.00282369	-75.7526	0.432429	0	14.9112	1
646	21.1298	49.078	-0.00548521	152.951	0.0557728	0	15.0187	1
647	141.952	37.0764	-0.00408222	112.257	0.0959619	0	12.7143	1
647	133.184	47.1425	-0.00453763	125.466	0.085406	0	7.5731	1
647	112.592	14.7007	-0.00473562	131.209	0.205378	0	14.3632	1
647	80.3209	17.1418	-0.00623094	174.581	0.34951	0	25.5499	1
647	30.8514	23.9375	-0.00763931	215.431	0.0754713	0	13.9108	1
647	82.5949	45.8608	-0.00448147	123.837	0.13838	0	10.2732	1
648	129.97	15.5952	-0.00391981	107.546	0.249793	0	11.919	1
649	10.9035	29.8268	-0.00469491	130.028	0.147858	0	3.37859	1
650	136.351	25.6622	-0.00291873	78.5093	0.258141	0	11.919	1
651	21.8502	13.3314	-0.00453117	125.279	0.155595	0	6.35025	1
651	108.896	45.6963	-0.00408904	112.454	0.209798	0	3.65308	1
652	62.2254	41.236	-0.00431953	119.14	0.19819	0	5.19674	1
652	72.0648	42.1535	-0.00415824	114.462	0.154561	0	9.88208	1
653	19.6868	19.3018	-0.00650573	182.551	0.160667	0	6.35025	1
653	114.124	25.0442	-0.00412607	113.528	0.193016	0	9.97721	1
653	113.756	47.6217	-0.00454335	125.632	0.245786	0	5.22759	1
653	67.1478	51.5006	-0.00544224	151.705	0.137284	0	10.5615	1
654	132.607	38.0045	-0.00416886	114.77	0.172401	0	9.71678	1
654	82.1542	28.1181	-0.00669788	188.125	0.110016	0	7.09283	1
654	106.462	35.4411	-0.00373182	102.093	0.206889	0	7.00711	1
655	88.1397	44.1969	-0.00379451	103.912	0.318122	0	5.51508	1
655	133.415	47.6876	-0.00667351	187.418	0.133719	0	5.52686	1
655	7.50151	29.0136	-0.00338312	91.9789	0.276627	0	15.5821	1
655	57.0611	41.8158	-0.00433389	119.556	0.297903	0	5.19674	1
655	38.4188	52.7945	-0.00580763	162.303	0.21477	0	3.59632	1
656	97.5261	45.5844	-0.0041831	115.183	0.152235	0	9.23462	1
656	113.795	35.016	-0.00404585	111.202	0.199537	0	7.34547	1
656	108.807	42.0443	-0.00316324	85.6013	0.196855	0	3.65308	1
657	31.2524	15.7193	-0.00529189	147.344	0.206119	0	12.1077	1
657	118.325	6.20518	-0.00286519	76.9563	0.26792	0	17.0819	1
657	89.124	29.4334	-0.00587972	164.394	0.272947	0	7.09283	1
657	84.1121	47.9644	-0.00439099	121.213	0.127558	0	5.51508	1
658	133.127	27.6543	-0.00414445	114.062	0.128539	0	10.3632	1
658	64.0871	4.87468	-0.00626337	175.522	0.180205	0	12.0583	1
658	53.2115	46.1113	-0.00404043	111.044	0.209589	0	5.60393	1
659	138.755	46.263	-0.00563642	157.337	0.109016	0	5.52686	1
659	142.132	35.0516	-0.00395473	108.559	0.165378	0	5.53005	1
659	70.2495	29.0631	-0.0044181	121.999	0.239537	0	6.75183	1
659	43.6458	35.5487	-0.00499571	138.753	0.242607	0	9.86722	1
659	50.5639	28.5129	-0.00549822	153.328	0.214256	0	9.86722	1
659	37.1879	44.0472	-0.00416491	114.655	0.198743	0	8.8335	1
659	47.7865	44.7064	-0.00290945	78.2402	0.369923	0	5.60393	1
659	26.2773	45.8731	-0.00369994	101.168	0.192404	0	11.0624	1
659	125.123	53.5059	-0.0045356	125.407	0.191394	0	8.62005	1
660	79.3487	9.45329	-0.0103078	292.831	0.278225	0	8.99201	1
660	72.2039	14.9859	-0.00797756	225.242	0.374311	0	9.03647	1
660	118.956	24.8758	-0.00483011	133.949	0.209121	0	11.3778	1
660	101.801	10.5346	-0.00570051	159.196	0.313775	0	10.2309	1
661	98.1692	36.3722	-0.0051823	144.165	0.122159	0	8.79747	1
661	132.975	49.9491	-0.00461694	127.766	0.227685	0	6.85594	1
663	111.869	8.71412	-0.00446264	123.291	0.182746	0	9.93415	1
663	60.217	16.295	0.00398042	-109.304	0.437729	0	12.0582	1
663	82.2764	17.9553	0.00409748	-112.699	0.486898	0	8.99201	1
663	106.134	32.6363	-0.00373464	102.175	0.294459	0	8.79747	1
664	139.792	40.0623	-0.00379182	103.833	0.217148	0	5.53005	1
664	86.6717	48.638	-0.00427525	117.856	0.137045	0	16.812	1
665	53.7335	26.7036	-0.00874774	247.582	0.0962627	0	12.2628	1
665	120.868	4.50749	-0.00450956	124.652	0.238101	0	9.93415	1
665	126.066	35.6753	-0.00365878	99.9747	0.3646	0	12.8551	1
665	140.624	52.0943	-0.00412053	113.368	0.115449	0	7.94487	1
666	98.0355	26.6059	-0.00533523	148.601	0.227155	0	9.2786	1
666	57.7261	46.9606	-0.00430694	118.775	0.136488	0	20.6467	1
666	29.5259	51.965	-0.00362326	98.9444	0.20235	0	25.3602	1
668	8.39633	37.9408	-0.0040344	110.87	0.128693	0	25.3602	1
670	135.88	27.3727	-0.00395481	108.561	0.115428	0	11.5188	1
671	69.6898	15.6768	-0.00976785	277.17	0.149444	0	10.6282	1
671	102.31	18.3704	-0.0037947	103.917	0.1782	0	3.70043	1
672	141.191	17.1511	-0.00406848	111.858	0.118046	0	11.1749	1
672	53.2864	14.4885	0.00267272	-71.3738	0.423294	0	16.4464	1
674	80.8681	52.2492	-0.00415978	114.506	0.11042	0	10.8843	1
675	74.7369	6.32352	-0.00706816	198.865	0.307813	0	10.6282	1
675	121.709	9.45478	-0.00315376	85.3262	0.200505	0	10.9115	1
675	31.4314	51.3643	-0.00374696	102.532	0.0884027	0	4.82604	1
675	135.164	52.0771	-0.00385748	105.738	0.133726	0	24.7148	1
676	131.861	5.45317	-0.00470281	130.257	0.102439	0	10.9115	1
676	20.5821	13.2069	-0.0041263	113.535	0.108548	0	19.6091	1
676	105.983	18.8211	-0.00437291	120.688	0.325782	0	3.70043	1
676	88.6534	41.3504	-0.00316813	85.7431	0.300485	0	11.0927	1
676	72.0747	45.8347	-0.00437307	120.693	0.121746	0	9.84306	1
677	136.456	27.2736	-0.00363496	99.2838	0.151872	0	10.4537	1
677	12.2044	30.9363	-0.0073923	208.266	0.124514	0	6.62561	1
678	95.0958	32.3203	-0.00395483	108.562	0.265159	0	10.3547	1
678	13.0006	37.5139	-0.00442657	122.245	0.180546	0	6.62561	1
679	64.6615	39.3594	-0.00426081	117.437	0.158128	0	5.4119	1
680	141.379	18.0517	-0.00416381	114.623	0.103271	0	10.4537	1
680	26.918	53.0728	-0.00515949	143.503	0.058295	0	4.82604	1
681	61.4727	16.2898	-0.00628477	176.142	0.209016	0	20.3815	1
681	38.2196	25.2787	-0.00419063	115.401	0.17629	0	17.5242	1
681	25.2246	37.0358	-0.00307656	83.0873	0.194324	0	4.84695	1
682	123.895	23.0573	-0.00858891	242.975	0.0471959	0	12.9345	1
682	11.9149	52.9526	-0.00366877	100.264	0.15317	0	9.44442	1
682	97.4617	42.401	-0.00491452	136.398	0.0705317	0	10.3547	1
682	52.3345	46.0076	-0.00356916	97.3753	0.356811	0	5.28262	1
683	77.7896	46.5017	-0.00329013	89.282	0.126488	0	12.1826	1
683	97.3893	5.13481	-0.00492081	136.58	0.224601	0	12.3694	1
684	90.9432	15.6918	-0.00664741	186.661	0.223028	0	12.3694	1
684	69.7025	37.3905	-0.00399587	109.752	0.260365	0	4.71101	1
684	23.8606	41.6868	-0.00351211	95.7205	0.251815	0	4.84695	1
685	21.0331	50.4921	-0.00380085	104.095	0.178725	0	6.42584	1
686	65.1092	36.3443	-0.00356159	97.1557	0.329515	0	4.71101	1
687	51.4531	40.7991	-0.00863178	244.218	0.0891737	0	5.28262	1
688	143.605	37.331	-0.00464224	128.5	0.11212	0	15.7721	1
688	6.63363	31.6464	-0.00381491	104.503	0.133464	0	16.4617	1
689	23.3073	19.9391	-0.00465254	128.799	0.086276	0	11.8205	1
689	58.125	31.4587	-0.0099941	283.733	0.0588136	0	8.52333	1
689	94.2993	43.2843	-0.00335955	91.2955	0.247291	0	4.57439	1
690	128.714	18.6595	-0.00434358	119.837	0.159192	0	9.06608	1
690	114.256	46.8785	-0.00517292	143.893	0.0722193	0	19.5058	1
691	128.926	31.562	-0.00464413	128.555	0.147432	0	6.34873	1
691	28.1075	9.13715	-0.00620904	173.946	0.111363	0	11.8205	1
691	71.5164	39.2867	-0.00514783	143.165	0.156981	0	7.05053	1
691	94.0811	47.8535	-0.00418002	115.093	0.162976	0	4.57439	1
691	36.9373	49.6271	-0.00396272	108.791	0.123016	0	11.2304	1
692	18.3518	43.2081	-0.00519274	144.468	0.164812	0	13.1325	1
693	122.95	29.4175	-0.00447271	123.583	0.244558	0	3.5778	1
693	89.7877	6.94448	-0.00502936	139.729	0.293738	0	6.89598	1
693	48.8212	13.5422	-0.00460961	127.554	0.11828	0	20.1882	1
693	108.079	26.1074	-0.00452656	125.145	0.173803	0	11.4811	1
695	5.98296	47.6211	-0.00527025	146.716	0.153976	0	13.1325	1
696	38.8912	38.568	-0.00398916	109.557	0.0993484	0	9.57026	1
696	58.2512	43.9578	-0.00434394	119.848	0.166758	0	12.942	1
696	128.866	47.6328	-0.00355868	97.0711	0.13396	0	13.6005	1
696	125.53	6.16656	-0.00362606	99.0255	0.197304	0	17.0199	1
696	85.7726	12.551	-0.00506903	140.879	0.282265	0	6.89598	1
698	110.981	14.9992	-0.00654825	183.785	0.0847871	0	11.4811	1
699	38.4244	48.1268	-0.00432249	119.226	0.161849	0	9.57026	1
699	54.637	7.27587	-0.00482563	133.82	0.179469	0	14.5044	1
699	106.087	43.5956	-0.00412129	113.39	0.178309	0	6.40756	1
699	81.9802	21.5628	-0.0032287	87.5	0.289829	0	9.77726	1
699	21.7147	33.5288	-0.00384015	105.235	0.155622	0	7.73521	1
699	142.889	45.7104	-0.00386799	106.043	0.140229	0	12.8837	1
700	121.514	31.8957	-0.00470289	130.259	0.117054	0	12.9882	1
700	89.5418	38.7488	-0.00720543	202.846	0.0561435	0	12.8088	1
700	40.2457	9.08376	-0.00360122	98.305	0.226554	0	14.5044	1
700	112.218	40.9663	-0.00353609	96.4159	0.34667	0	6.6711	1
700	47.6901	51.4384	-0.00473154	131.09	0.314476	0	9.83966	1
701	25.0674	19.3787	-0.00826707	233.639	0.0569472	0	7.52499	1
701	115.426	49.7158	-0.00419953	115.659	0.13683	0	9.31911	1
702	19.5758	26.0952	-0.004338	119.676	0.387914	0	7.73521	1
702	100.13	45.9566	-0.00425579	117.291	0.122595	0	6.40756	1
702	47.8703	26.7032	-0.00367304	100.388	0.149851	0	8.28512	1
702	135.553	29.3078	-0.00394745	108.348	0.142119	0	5.90334	1
703	22.8685	12.1821	-0.00461077	127.587	0.174365	0	7.52499	1
704	107.327	20.6968	-0.00468641	129.781	0.0981036	0	6.57173	1
704	39.604	26.1452	-0.00561295	156.656	0.0957651	0	8.28512	1
704	135.424	35.2098	0.00204145	-53.0636	0.428382	0	4.13164	1
706	13.0498	37.9056	-0.00462507	128.002	0.163977	0	13.4934	1
706	55.5323	43.1603	-0.00327519	88.8486	0.188495	0	10.4864	1
706	113.864	20.0277	-0.00382748	104.868	0.121423	0	6.57173	1
707	68.6631	27.7236	-0.00487704	135.311	0.320037	0	10.8255	1
708	92.4577	31.9202	-0.00459907	127.248	0.191506	0	17.0004	1
708	138.826	32.8652	-0.00419221	115.447	0.128364	0	4.13164	1
709	81.7911	49.5589	-0.00368951	100.866	0.0929026	0	13.7145	1
710	25.5849	22.3738	-0.00792165	223.62	0.0716782	0	9.81572	1
710	124.51	7.87315	-0.00392154	107.596	0.182772	0	16.1576	1
710	33.0795	30.6977	-0.00440143	121.515	0.2065	0	5.74103	1
710	26.9927	45.4291	-0.00453626	125.426	0.19487	0	15.4329	1
711	51.2831	33.5734	-0.00663668	186.349	0.180922	0	4.10234	1
711	122.58	50.2068	-0.00414089	113.958	0.115518	0	7.89464	1
711	50.1159	8.82481	-0.00541587	150.939	0.176617	0	15.7322	1
711	61.8272	19.3294	-0.00608289	170.287	0.257282	0	10.8255	1
711	80.2107	20.1293	-0.00434878	119.988	0.352421	0	13.379	1
711	69.6539	43.1732	-0.00490822	136.215	0.126656	0	13.7145	1
711	101.363	52.6409	-0.00279254	74.8492	0.180719	0	9.16086	1
712	114.306	29.2474	-0.00455039	125.836	0.186439	0	8.12996	1
712	20.6919	30.883	-0.00351358	95.763	0.152126	0	9.81572	1
713	52.4018	39.7152	-0.00545442	152.058	0.172202	0	6.24283	1
714	118.133	43.6843	-0.00385422	105.643	0.158934	0	7.89464	1
714	69.8625	28.6094	-0.00324229	87.8941	0.433633	0	12.2753	1
714	37.6078	34.2267	-0.00378634	103.675	0.209528	0	5.74103	1
715	114.768	21.1305	-0.00778172	219.562	0.174398	0	8.12996	1
715	23.3598	9.07557	-0.00364028	99.438	0.14987	0	13.4831	1
715	90.2285	41.1463	-0.00562079	156.883	0.197545	0	16.003	1
715	107.746	46.0703	-0.00332755	90.3673	0.269146	0	8.03199	1
716	49.3053	29.9793	0.00266611	-71.182	0.382251	0	4.10234	1
717	135.169	35.1424	-0.00434735	119.947	0.170195	0	7.13895	1
717	21.6243	41.0009	-0.00479187	132.84	0.0938612	0	10.1607	1
717	135.342	11.3488	-0.00458801	126.927	0.233147	0	10.1434	1
718	77.4194	13.6593	-0.00460783	127.502	0.238224	0	7.47306	1
718	34.0672	29.6192	-0.00438639	121.079	0.188384	0	5.81075	1
720	111.747	39.1059	-0.00577165	161.259	0.118374	0	5.52696	1
720	70.3188	15.9891	-0.00539114	150.222	0.112345	0	7.47306	1
720	77.6953	23.1203	-0.00447665	123.697	0.279937	0	9.46501	1
721	128.83	47.6862	-0.00387146	106.143	0.101805	0	14.0543	1
721	39.7709	33.9038	-0.00514685	143.136	0.194222	0	7.13377	1
721	129.107	19.3491	-0.00477818	132.443	0.110599	0	10.1434	1
722	129.111	31.3643	-0.00442864	122.305	0.154056	0	7.13895	1
723	106.613	37.0611	-0.00409586	112.652	0.212865	0	5.52696	1
723	29.5125	15.9379	-0.0043184	119.107	0.169436	0	4.3848	1
724	61.707	44.3889	-0.00500095	138.905	0.192242	0	17.5879	1
725	121.115	27.195	-0.00346024	94.216	0.212315	0	9.01784	1
726	91.2093	8.77964	-0.00453774	125.469	0.232735	0	27.2173	1
728	64.0006	26.9512	-0.0117565	334.851	0.0522368	0	13.6928	1
728	64.0035	9.5714	-0.00567065	158.33	0.187876	0	17.3798	1
728	32.4415	19.2009	-0.00477861	132.456	0.110099	0	4.3848	1
729	79.9471	45.2919	-0.00362455	98.9817	0.165896	0	18.2624	1
731	126.816	46.6206	-0.00482102	133.686	0.368716	0	5.99166	1
[truncated: 4,132 more rows]

## Sheet: Supp Fig 2C
Supplementary Figure 2C
RNase J + RhpA
frame_indices	x_coords	y_coords	contrasts	masses_kDa	fit_errors	diffblur_errors	neareast_neighbour_distances	selections
5	38.7831	30.7182	-0.0121479	346.204	0.170654	0	17.114	1
6	12.3595	37.8402	-0.0145766	416.651	0.134221	0	6.26241	1
7	48.9619	16.9602	-0.0131948	376.571	0.0986517	0	17.114	1
7	21.9912	15.9871	-0.00891062	252.306	0.26326	0	8.63214	1
7	6.48664	44.9567	-0.0105327	299.354	0.223884	0	9.22689	1
7	95.8728	5.53821	-0.010542	299.625	0.236038	0	24.048	1
7	98.5652	41.6475	-0.0158786	454.415	0.125233	0	5.73914	1
8	68.8761	51.0645	-0.0118577	337.788	0.171142	0	22.1868	1
9	14.5713	11.5759	-0.0114666	326.444	0.0574265	0	8.63214	1
9	18.5796	37.114	-0.0211093	606.134	0.0231765	0	6.26241	1
9	72.8687	12.5467	-0.0117712	335.278	0.117493	0	7.3427	1
9	70.9121	28.5999	-0.00970359	275.306	0.195572	0	8.02492	1
11	132.132	34.962	-0.014503	414.513	0.164626	0	16.3279	1
11	67.9484	7.09639	-0.0115142	327.823	0.240134	0	7.3427	1
11	55.9603	33.0246	-0.00490739	136.191	0.3781	0	8.9294	1
11	62.9648	27.4864	-0.01075	305.658	0.170484	0	8.02492	1
11	101.928	36.9964	-0.00513546	142.806	0.272655	0	5.73914	1
11	120.325	50.9803	-0.0235619	677.271	0.0845411	0	9.75612	1
12	117.538	20.9195	-0.0111732	317.932	0.274125	0	11.3751	1
12	31.8701	37.7127	-0.0150934	431.639	0.0974064	0	12.0493	1
12	43.6266	40.3528	-0.0133834	382.041	0.13717	0	12.0493	1
13	32.2326	7.67484	-0.0330567	952.669	0.0303794	0	14.1236	1
14	31.0701	21.7505	-0.014096	402.708	0.138053	0	5.74599	1
15	52.4424	13.5266	-0.0174625	500.355	0.0626652	0	14.8456	1
15	39.8209	23.2457	-0.0115319	328.336	0.14455	0	8.87759	1
15	117.266	41.716	-0.00977244	277.303	0.262564	0	9.75612	1
15	62.484	45.0455	-0.00640012	179.488	0.266262	0	13.6771	1
16	8.3881	16.0796	-0.012786	364.714	0.118504	0	17.8391	1
16	128.442	17.6795	-0.0109086	310.258	0.148931	0	6.36954	1
16	141.74	48.5006	-0.0319903	921.74	0.0255737	0	6.55564	1
17	25.3245	21.6824	-0.0189594	543.773	0.0901113	0	5.74599	1
17	109.303	48.3671	-0.0183245	525.36	0.0446359	0	7.20556	1
17	134.532	20.7879	-0.00682706	191.872	0.291728	0	6.8373	1
18	113.541	11.871	-0.0137983	394.075	0.121531	0	8.82852	1
18	88.8839	12.9476	-0.0146996	420.218	0.0727434	0	7.36335	1
18	69.3881	16.6552	-0.0112238	319.401	0.137572	0	7.06198	1
18	127.252	23.9368	-0.0054599	152.217	0.248625	0	6.36954	1
18	125.557	35.4688	-0.00497217	138.07	0.275407	0	10.3812	1
19	95.6293	15.9005	-0.00768314	216.703	0.308404	0	7.36335	1
19	57.6451	27.4307	-0.0112689	320.707	0.0733922	0	6.92596	1
19	83.8003	5.70388	-0.0115485	328.817	0.163945	0	7.36392	1
19	28.4777	30.7708	-0.010869	309.108	0.137343	0	8.95569	1
19	138.649	32.0636	-0.004847	134.439	0.307541	0	11.6358	1
20	35.1748	37.7097	-0.00873541	247.224	0.080188	0	3.65677	1
20	112.62	20.6514	-0.00951993	269.979	0.128906	0	8.82852	1
20	135.3	47.2751	-0.0110974	315.735	0.113962	0	6.55564	1
20	32.2025	6.90928	-0.00668189	187.661	0.355108	0	7.16423	1
21	67.0968	9.97529	-0.0126272	360.106	0.117896	0	6.44083	1
21	55.8436	17.0352	-0.00886582	251.006	0.228286	0	3.35855	1
21	61.3701	21.5917	-0.00688129	193.445	0.42654	0	5.90796	1
21	98.4967	32.512	-0.0107305	305.092	0.0505523	0	13.8342	1
21	50.4075	13.123	-0.00649573	182.261	0.270023	0	6.59806	1
22	26.4112	11.1267	-0.00959337	272.109	0.201648	0	7.16423	1
22	40.4999	21.7414	-0.0105	298.405	0.0708835	0	6.58349	1
22	28.0133	50.048	-0.0124082	353.754	0.0377052	0	11.8724	1
22	113.536	42.5361	-0.0048503	134.535	0.374661	0	7.20556	1
23	50.3784	46.0686	-0.00964879	273.717	0.0826952	0	11.0111	1
23	22.5653	24.0441	-0.0107706	306.255	0.109455	0	5.37997	1
24	76.3717	52.8824	-0.0168482	482.537	0.125312	0	17.5521	1
24	49.2106	4.90025	-0.0112698	320.733	0.101137	0	8.3094	1
24	45.0481	16.9715	-0.00522253	145.332	0.413403	0	6.5907	1
24	89.9392	9.77091	-0.012514	356.822	0.250373	0	4.72358	1
24	45.2715	36.3133	-0.00564804	157.674	0.205945	0	6.30884	1
24	142.404	43.0767	-0.00812524	229.526	0.224813	0	8.25251	1
24	10.6835	52.0897	-0.0102924	292.384	0.145144	0	7.50791	1
25	133.364	34.4551	-0.0110089	313.166	0.121884	0	6.21381	1
25	70.0394	15.7046	-0.00789836	222.945	0.170606	0	5.03582	1
25	55.5869	20.3839	-0.0093697	265.622	0.145014	0	3.35855	1
25	11.7468	25.667	-0.0100997	286.795	0.0725507	0	8.55862	1
25	46.4369	24.5865	-0.00561956	156.848	0.292197	0	6.58349	1
25	4.85039	47.3629	-0.0127777	364.472	0.122834	0	7.50791	1
25	142.389	15.0965	-0.008195	231.549	0.341112	0	9.56839	1
25	141.692	24.6395	-0.011946	340.347	0.0592679	0	9.56839	1
25	33.0365	34.7432	-0.0042393	116.813	0.305262	0	3.65677	1
25	56.2454	34.6514	-0.00586812	164.057	0.334487	0	5.23413	1
25	23.3453	39.1319	-0.005848	163.474	0.232081	0	6.12178	1
26	32.7036	6.36213	-0.0152071	434.936	0.0764314	0	7.89282	1
26	100.922	18.8921	-0.020686	593.855	0.0621779	0	5.92998	1
26	85.7658	14.0529	-0.0120562	343.544	0.270039	0	5.97941	1
26	130.507	23.2715	-0.0112632	320.543	0.107122	0	4.016	1
26	74.1317	30.0339	-0.0103257	293.352	0.128476	0	5.10754	1
27	5.29072	13.1866	-0.00423369	116.65	0.397692	0	8.39391	1
27	21.0251	29.5141	-0.0111223	316.458	0.180161	0	5.68272	1
27	92.7163	30.9575	-0.0134326	383.468	0.224221	0	6.47008	1
27	87.9726	26.5575	-0.0136177	388.835	0.239698	0	6.47008	1
28	71.8475	7.78624	-0.00810238	228.863	0.105097	0	8.09435	1
28	94.6448	10.3201	-0.0105194	298.969	0.28317	0	4.73756	1
28	36.5251	21.6982	-0.00494615	137.315	0.165091	0	6.66423	1
28	27.9018	24.7264	-0.0122965	350.514	0.101574	0	3.23737	1
28	90.6403	5.09965	-0.0098622	279.907	0.313248	0	4.72358	1
28	121.421	45.5119	-0.00582622	162.842	0.220856	0	5.49748	1
29	15.7239	33.2454	-0.0113154	322.057	0.177244	0	6.48266	1
29	51.0747	33.8387	-0.011748	334.605	0.135445	0	3.28369	1
29	18.3336	42.6474	-0.010408	295.738	0.198383	0	6.12178	1
29	127.375	36.1142	-0.0122203	348.304	0.100485	0	5.96601	1
30	59.056	27.4982	-0.0152493	436.16	0.100969	0	7.68556	1
30	65.0147	16.039	-0.00443054	122.36	0.293062	0	5.03582	1
30	57.7018	16.9472	-0.0102984	292.559	0.135436	0	4.03531	1
30	95.8075	46.8308	-0.00379181	103.833	0.18717	0	16.1715	1
31	67.017	45.4058	-0.0107912	306.853	0.0913023	0	10.5831	1
31	135.831	5.72912	-0.00973899	276.333	0.222062	0	4.88675	1
31	79.2313	29.7493	-0.0105745	300.568	0.121095	0	5.10754	1
31	9.27214	20.5762	-0.00465749	128.943	0.462429	0	8.39391	1
31	30.7333	30.8354	-0.00504276	140.118	0.39185	0	5.35123	1
32	35.2589	8.70276	-0.0117494	334.645	0.116151	0	3.29819	1
32	124.015	17.7489	-0.015475	442.708	0.141597	0	6.47111	1
32	47.7723	28.2849	-0.0104617	297.295	0.0977488	0	3.13811	1
32	6.99052	30.4261	-0.00942215	267.143	0.196457	0	9.1772	1
32	23.5837	38.7628	-0.0103478	293.991	0.156187	0	6.53107	1
32	28.6389	45.3856	-0.0114139	324.913	0.076482	0	8.33164	1
32	103.589	14.5328	-0.00611329	171.168	0.333315	0	7.09573	1
32	108.87	29.0601	-0.0114499	325.96	0.122622	0	8.39136	1
33	72.0994	15.8767	-0.00591844	165.517	0.401298	0	6.12652	1
33	55.3141	6.22287	-0.0139832	399.437	0.0386974	0	5.87301	1
33	31.047	25.4934	-0.0124322	354.449	0.0743291	0	3.23737	1
34	67.3329	9.68874	-0.0138083	394.365	0.0710117	0	6.76016	1
34	124.094	41.0967	-0.0111888	318.385	0.237018	0	4.29308	1
34	20.5559	48.4085	-0.00713339	200.757	0.149642	0	6.17487	1
34	119.821	12.8208	-0.0117772	335.451	0.28499	0	6.47111	1
34	29.0552	16.0036	-0.00458296	126.781	0.258977	0	8.40907	1
35	112.799	15.2458	-0.0116875	332.85	0.200296	0	7.42889	1
35	9.20784	40.7685	-0.00754404	212.668	0.178055	0	5.95515	1
35	76.0096	11.1603	-0.00883024	249.975	0.24429	0	4.52706	1
35	67.3634	21.1616	-0.00401767	110.384	0.320189	0	5.63539	1
36	51.1693	15.1016	-0.00776965	219.212	0.264617	0	5.98372	1
36	10.7364	6.88012	-0.0100854	286.38	0.206196	0	7.09331	1
36	132.272	9.07785	-0.00532191	148.214	0.193404	0	4.88675	1
36	93.3032	25.1719	-0.00982006	278.684	0.192687	0	11.1052	1
36	77.0013	48.915	-0.00653996	183.544	0.20946	0	10.5831	1
37	60.267	37.7561	-0.00490534	136.131	0.143463	0	9.10077	1
37	139.409	37.7526	-0.0135087	385.675	0.102607	0	6.00645	1
37	32.0106	8.13099	-0.0105292	299.254	0.177234	0	3.29819	1
37	41.1969	9.9807	-0.00556614	155.298	0.253159	0	6.07396	1
37	117.218	25.319	-0.0116246	331.027	0.0303996	0	9.14791	1
37	44.7016	28.9319	-0.00857842	242.67	0.171472	0	3.13811	1
37	20.0019	23.5338	-0.0104601	297.25	0.100542	0	10.8597	1
38	56.2945	12.0135	-0.0103364	293.663	0.16506	0	5.87301	1
38	11.4213	35.2399	-0.0053152	148.02	0.316218	0	5.95515	1
38	57.4854	51.1101	-0.00444532	122.788	0.153206	0	13.6406	1
38	76.7933	6.7016	-0.0109077	310.232	0.21648	0	4.52706	1
38	104.214	23.1032	-0.0103548	294.196	0.201391	0	10.4992	1
38	22.124	41.7557	-0.0167632	480.073	0.0743711	0	6.83512	1
38	115.303	43.0024	-0.00971135	275.531	0.0784655	0	8.99551	1
38	128.423	48.0902	-0.0103213	293.224	0.232426	0	5.8758	1
39	85.9516	14.0896	-0.0125642	358.279	0.233155	0	10.3645	1
39	20.9676	34.3505	-0.0125801	358.742	0.0843174	0	7.495	1
39	142.231	31.9436	-0.0114374	325.595	0.22117	0	6.45786	1
39	128.238	42.2173	-0.0131502	375.276	0.235935	0	4.29308	1
40	55.3089	22.8153	-0.0128517	366.618	0.0782513	0	5.14981	1
40	4.94812	35.6274	-0.0121112	345.139	0.0713692	0	6.48472	1
40	76.8264	36.3019	-0.0117062	333.392	0.212383	0	3.56904	1
40	97.8791	7.71934	-0.0100322	284.837	0.134272	0	13.5221	1
40	94.4435	37.0742	-0.0103872	295.136	0.192796	0	6.88997	1
41	139.911	10.1077	-0.00542077	151.082	0.2535	0	5.15302	1
41	9.47277	16.4252	-0.00923056	261.586	0.255496	0	7.31786	1
41	59.9407	7.32711	-0.00906111	256.671	0.177803	0	5.93771	1
41	71.4344	9.88643	-0.00876849	248.184	0.171769	0	6.23388	1
41	87.5575	36.839	-0.0147192	420.787	0.0819599	0	6.88997	1
42	49.7611	38.3826	-0.0160663	459.86	0.0755571	0	10.5246	1
42	73.7127	30.54	-0.013575	387.597	0.122087	0	6.54936	1
42	93.2405	43.9451	-0.0097087	275.454	0.187877	0	6.97547	1
42	108.206	32.8139	-0.00626614	175.602	0.447021	0	7.52538	1
42	140.025	43.7274	-0.00484893	134.495	0.281583	0	6.00645	1
43	102.455	49.0665	-0.0116801	332.637	0.0955962	0	5.91015	1
44	13.4287	10.2688	-0.0108822	309.491	0.060238	0	5.54214	1
44	69.6356	44.452	-0.0120844	344.362	0.0878508	0	6.47852	1
44	138.856	15.1514	-0.00348167	94.8376	0.358407	0	5.15302	1
44	78.3671	39.5212	-0.011234	319.696	0.12611	0	3.56904	1
45	51.5781	8.2612	-0.01125	320.16	0.262288	0	7.46884	1
45	42.0345	26.6048	-0.00877487	248.368	0.110351	0	9.90282	1
45	82.3939	29.6372	-0.0112644	320.577	0.21824	0	5.02495	1
45	60.4349	23.3101	-0.0111021	315.87	0.188912	0	5.14981	1
45	81.2664	24.7403	-0.00933897	264.73	0.404017	0	5.02495	1
45	134.267	35.1274	-0.00521061	144.986	0.263365	0	10.3498	1
45	13.0253	39.928	-0.00460714	127.482	0.461839	0	9.15072	1
45	38.3457	41.0651	-0.00486166	134.864	0.323621	0	6.00865	1
46	29.0707	22.923	-0.0114727	326.62	0.105243	0	4.88271	1
46	50.3862	50.973	-0.0110735	315.04	0.241924	0	6.16231	1
46	71.9092	19.4041	-0.0035945	98.1102	0.305644	0	9.52954	1
46	116.149	22.6504	-0.00504253	140.111	0.38925	0	5.49904	1
46	12.5625	28.4825	-0.00777204	219.281	0.189748	0	11.4548	1
46	112.184	39.2017	-0.00598071	167.323	0.410038	0	6.38411	1
47	45.2291	12.195	-0.0135568	387.068	0.078106	0	7.46884	1
47	112.953	17.0218	-0.00917964	260.109	0.210317	0	4.19346	1
48	72.1359	50.9175	-0.00811635	229.268	0.186927	0	6.93208	1
48	110.868	8.25495	-0.0108501	308.562	0.110575	0	7.90088	1
48	128.072	17.5917	-0.00917102	259.859	0.169404	0	9.18902	1
48	72.3706	38.5791	-0.011484	326.947	0.0976504	0	6.07001	1
48	120.016	40.1639	-0.0110324	313.847	0.175481	0	7.89075	1
48	108.363	48.9125	-0.010785	306.674	0.13151	0	5.23095	1
48	107.118	35.3174	-0.0125174	356.923	0.0789414	0	6.38411	1
48	4.63795	52.1944	-0.00549143	153.131	0.281493	0	14.8598	1
49	42.2585	36.5051	-0.0115251	328.141	0.136611	0	6.00865	1
49	18.1933	13.0995	-0.0104757	297.701	0.312905	0	3.69774	1
49	99.0122	35.81	-0.00477599	132.38	0.247106	0	4.53433	1
49	22.2938	52.4769	-0.00526636	146.603	0.35088	0	9.21956	1
50	93.3025	11.3065	-0.0124454	354.833	0.0606836	0	16.2715	1
50	31.697	18.8068	-0.0130273	371.712	0.0538179	0	4.88271	1
50	129.403	51.5767	-0.0116493	331.743	0.0795386	0	13.641	1
50	103.664	26.7953	-0.00394623	108.312	0.33947	0	8.74325	1
50	51.6486	44.9414	-0.00475378	131.736	0.340948	0	6.16231	1
50	58.6278	46.8288	-0.00941495	266.934	0.0934053	0	7.22986	1
51	18.9491	6.37773	-0.0123653	352.511	0.081337	0	6.76415	1
51	112.661	26.9015	-0.0112226	319.367	0.0486976	0	5.49904	1
51	105.62	44.4585	-0.00930886	263.857	0.147109	0	5.23095	1
51	90.6088	52.9139	-0.00679143	190.838	0.11977	0	10.9111	1
51	52.312	4.8501	-0.00439235	121.252	0.307772	0	10.2036	1
52	44.2639	22.454	-0.0104239	296.199	0.100658	0	10.3043	1
52	41.6746	45.7221	-0.0146433	418.584	0.071724	0	9.23554	1
52	129.588	8.52865	-0.00782883	220.928	0.16288	0	8.2269	1
52	109.562	20.3413	-0.00509089	141.514	0.159064	0	4.74519	1
53	137.191	40.3774	-0.0125481	357.813	0.128459	0	7.3126	1
53	9.92294	6.8268	-0.00449881	124.34	0.240799	0	4.85376	1
53	131.242	36.1238	-0.010654	302.874	0.187714	0	7.3126	1
54	121.805	11.1944	-0.0112836	321.135	0.135801	0	8.2269	1
54	14.9278	14.8344	-0.0104985	298.362	0.132875	0	3.69774	1
54	25.9504	40.0346	-0.00431432	118.989	0.187061	0	12.421	1
54	69.9926	46.0011	-0.00597834	167.254	0.364515	0	6.38791	1
54	31.5119	52.3098	-0.0128556	366.731	0.036544	0	9.21956	1
55	101.297	39.7713	-0.00977302	277.32	0.138577	0	6.37656	1
56	21.9427	22.818	-0.0127377	363.311	0.148343	0	8.58951	1
56	135.03	24.0642	-0.00559434	156.116	0.280766	0	8.61841	1
56	59.3073	39.756	-0.0108351	308.126	0.0617767	0	8.14241	1
56	86.1682	42.9472	-0.0038072	104.28	0.187068	0	10.9111	1
56	7.84642	11.2139	-0.00316806	85.7411	0.391024	0	4.85376	1
56	60.9787	25.7949	-0.0116697	332.334	0.112604	0	6.69015	1
56	113.808	37.5124	-0.00329937	89.5498	0.472862	0	7.98389	1
57	99.2895	20.7609	-0.0106013	301.344	0.147793	0	10.2809	1
57	28.8292	27.9519	-0.0111063	315.991	0.131088	0	7.61849	1
57	141.231	30.0495	-0.0128896	367.717	0.128901	0	8.61841	1
57	105.897	30.5827	-0.00666548	187.185	0.369421	0	10.2757	1
57	121.769	36.9017	-0.00921389	261.102	0.232043	0	7.98389	1
57	135.812	50.2977	-0.00565702	157.934	0.156183	0	8.60481	1
58	57.9023	31.7358	-0.00457966	126.685	0.398047	0	5.9903	1
58	46.0112	34.7818	-0.00544714	151.847	0.219145	0	8.95097	1
58	36.0086	31.8903	-0.0132198	377.296	0.101751	0	5.58835	1
58	144.395	49.6886	-0.00632246	177.236	0.195814	0	8.60481	1
59	41.8489	13.6928	-0.0101892	289.393	0.200539	0	3.88012	1
59	73.415	40.6073	-0.0104998	298.401	0.0951465	0	6.38791	1
59	102.648	49.8135	-0.00988952	280.699	0.099433	0	10.1327	1
60	135.207	12.3935	-0.0104027	295.583	0.27022	0	7.20329	1
60	26.3292	44.9897	-0.00352468	96.085	0.383595	0	7.87989	1
61	14.7323	39.1908	-0.00833936	235.736	0.1615	0	7.1503	1
61	35.5024	24.2763	-0.0133792	381.917	0.0558307	0	7.61849	1
61	47.5286	43.6033	-0.0103286	293.434	0.196989	0	5.28887	1
62	5.85426	52.8084	-0.0100759	286.105	0.118935	0	10.0661	1
62	55.4332	10.8007	-0.00666095	187.054	0.161192	0	11.1727	1
62	92.4234	33.0381	-0.0112301	319.583	0.414053	0	13.6951	1
63	84.8741	51.6618	-0.010705	304.353	0.0984261	0	5.66855	1
63	124.79	16.9983	-0.0106308	302.199	0.173616	0	8.37097	1
63	132.864	19.2052	-0.00918872	260.372	0.30104	0	5.6454	1
63	79.195	24.2306	-0.0104987	298.369	0.0655814	0	15.8923	1
63	53.4645	27.7122	-0.00556875	155.374	0.19093	0	5.9903	1
63	33.8364	37.0392	-0.0106344	302.305	0.0989291	0	5.58835	1
64	24.0294	18.8611	-0.015628	447.144	0.0366106	0	9.45666	1
64	23.7825	33.0846	-0.0118752	338.295	0.194567	0	5.80462	1
64	51.6556	40.2957	-0.00792496	223.717	0.265944	0	5.20755	1
64	119.783	41.8411	-0.011022	313.548	0.110655	0	11.1375	1
65	114.598	31.9842	-0.0113118	321.953	0.09304	0	5.75676	1
65	8.80035	43.1831	-0.00497299	138.094	0.298154	0	7.1503	1
65	22.0402	51.6001	-0.00509193	141.544	0.208783	0	6.87683	1
66	133.444	39.2411	0.00464267	-128.513	0.414215	0	5.17516	1
66	95.132	17.9102	-0.00434896	119.993	0.275925	0	4.64159	1
67	21.2019	27.8851	-0.0108311	308.011	0.165472	0	5.613	1
67	48.3892	19.4732	-0.0118581	337.799	0.0667976	0	9.67674	1
67	31.2063	27.3907	-0.0122917	350.375	0.103947	0	6.11247	1
67	65.8554	49.5871	-0.01018	289.125	0.235817	0	6.84873	1
68	132.467	13.5739	-0.0116592	332.028	0.150985	0	5.6454	1
68	139.811	23.56	-0.0168597	482.873	0.0516762	0	8.19899	1
68	69.6655	42.6652	-0.00991856	281.542	0.109636	0	4.86495	1
68	60.7647	44.1833	-0.00524075	145.86	0.400072	0	7.424	1
68	139.855	45.8543	-0.0130099	371.208	0.203313	0	9.21018	1
68	13.7726	31.086	-0.00682317	191.759	0.207615	0	8.08951	1
68	80.8163	47.7037	-0.00534946	149.013	0.190097	0	5.66855	1
69	69.3846	20.9904	-0.0101204	287.396	0.135564	0	9.06955	1
69	76.4782	26.6417	-0.0113493	323.039	0.132259	0	6.79712	1
69	90.7497	27.3173	-0.00621052	173.989	0.263776	0	6.32614	1
69	51.9336	45.4958	-0.0108864	309.613	0.0713769	0	5.20755	1
69	136.625	5.27127	-0.0106122	301.66	0.0851054	0	7.44959	1
69	8.15006	17.2129	-0.00972146	275.825	0.14619	0	12.1387	1
69	21.2431	44.7696	-0.0111308	316.702	0.044726	0	6.87683	1
70	94.7005	37.3977	-0.0125301	357.291	0.0511401	0	10.8269	1
70	109.133	13.8491	-0.0045927	127.063	0.175136	0	11.7198	1
70	108.929	30.9818	-0.0101077	287.028	0.0743868	0	5.75676	1
70	91.7297	21.0676	-0.0114195	325.078	0.194028	0	4.64159	1
71	74.7355	4.72388	-0.0126608	361.08	0.192492	0	7.81488	1
71	29.5278	12.0608	-0.0127919	364.882	0.139715	0	6.06132	1
71	33.7967	20.2246	-0.0130217	371.55	0.0772222	0	7.61992	1
71	135.21	34.3763	-0.00774409	218.47	0.221143	0	5.17516	1
71	72.136	46.8561	-0.00581726	162.582	0.228809	0	4.68215	1
71	36.0649	7.90212	-0.0089979	254.837	0.209226	0	5.85174	1
72	61.6099	9.0128	-0.0115429	328.657	0.170864	0	10.2218	1
72	138.445	12.4951	-0.0114273	325.304	0.157006	0	6.07482	1
72	97.4888	15.1793	-0.0225388	647.595	0.0351795	0	7.46142	1
72	25.7619	24.6121	-0.00917466	259.965	0.400572	0	5.613	1
72	45.7824	32.157	-0.0123598	352.349	0.0795883	0	7.58258	1
72	20.2857	17.4872	-0.00901827	255.428	0.246115	0	5.52273	1
73	80.9134	31.7924	-0.011926	339.769	0.1549	0	6.79712	1
74	76.6179	12.3087	-0.0129796	370.328	0.0803488	0	7.81488	1
74	51.9736	39.2584	-0.0188903	541.769	0.048958	0	6.2375	1
74	115.708	29.6602	-0.00652532	183.119	0.360201	0	6.19489	1
75	66.6383	17.9123	-0.0105078	298.632	0.0897294	0	10.2218	1
75	11.8936	27.9221	-0.00981081	278.416	0.203074	0	4.29498	1
75	42.7356	39.1005	-0.0104329	296.46	0.104878	0	7.58258	1
75	9.02006	45.3421	-0.00439328	121.279	0.23959	0	14.3637	1
76	41.835	6.92787	-0.0188922	541.824	0.0919914	0	5.85174	1
76	104.895	16.0855	-0.0107596	305.935	0.115398	0	6.19251	1
76	116.647	23.537	-0.0116216	330.939	0.106864	0	6.19489	1
76	36.1098	28.2239	-0.0119473	340.385	0.120894	0	8.32709	1
76	68.0009	44.66	-0.0124786	355.797	0.273861	0	4.68215	1
76	95.7895	52.3049	-0.0126053	359.472	0.155693	0	12.8181	1
76	98.5122	34.3625	-0.00659212	185.057	0.439304	0	5.24677	1
76	27.655	48.5256	-0.00742283	209.152	0.34201	0	4.05097	1
77	9.68286	10.0637	-0.00826361	233.539	0.31771	0	12.9433	1
77	132.285	39.421	-0.00458767	126.917	0.380695	0	6.52809	1
78	102.836	31.391	-0.0111788	318.096	0.17595	0	5.08031	1
78	139.375	7.23351	-0.0116659	332.223	0.226119	0	25.6175	1
78	138.775	38.7096	-0.00913461	258.803	0.107372	0	6.52809	1
79	33.5477	19.1972	-0.010724	304.903	0.116476	0	8.67616	1
79	47.4344	48.6966	-0.0117998	336.109	0.0607383	0	10.473	1
79	90.2593	14.5773	-0.00388472	106.528	0.260176	0	10.7917	1
79	119.79	42.7113	-0.00808555	228.375	0.231492	0	3.90196	1
80	113.843	9.3227	-0.00490408	136.095	0.197026	0	11.2163	1
80	85.7162	44.3781	-0.0127401	363.382	0.135431	0	10.0623	1
81	5.30959	33.2555	-0.00989686	280.912	0.105705	0	4.23155	1
81	107.435	40.5538	-0.011174	317.955	0.127603	0	5.79285	1
81	23.6049	48.6076	-0.0118533	337.658	0.145214	0	4.05097	1
81	68.0552	10.8676	-0.00573566	160.215	0.236522	0	7.60064	1
81	75.6537	10.6891	-0.0117039	333.325	0.149841	0	3.01032	1
81	102.835	21.9254	-0.00619399	173.509	0.156429	0	6.19251	1
81	85.547	26.6842	-0.0126142	359.73	0.102092	0	4.10456	1
81	18.916	40.8766	-0.00695382	195.548	0.248255	0	6.94928	1
82	16.5106	32.0152	-0.00996103	282.774	0.111981	0	4.64856	1
82	16.7863	48.0684	-0.0113981	324.455	0.129609	0	6.52562	1
82	109.02	34.9819	-0.00862756	244.096	0.284969	0	5.79285	1
83	54.6991	7.06144	-0.0118416	337.32	0.107136	0	10.7558	1
83	30.4486	27.301	-0.0119209	339.621	0.0712951	0	4.42457	1
83	46.197	36.2122	-0.0100838	286.336	0.164429	0	7.78371	1
83	107.303	28.9704	-0.00474492	131.478	0.36386	0	5.08031	1
84	121.619	29.0905	-0.0154197	441.104	0.0535676	0	6.75006	1
84	123.625	43.4294	-0.0121736	346.95	0.201923	0	3.90196	1
84	97.2235	46.3881	-0.0103288	293.44	0.190859	0	6.66885	1
84	83.6011	23.0702	-0.00915002	259.25	0.201659	0	4.10456	1
84	98.9447	27.6943	-0.00790539	223.149	0.131931	0	6.95816	1
84	56.966	44.2534	-0.00652208	183.025	0.265353	0	10.5163	1
84	10.2873	48.6566	-0.0114456	325.834	0.0761377	0	6.52562	1
85	46.8228	14.3861	-0.0077168	217.679	0.169398	0	10.122	1
85	134.338	16.2175	-0.0122092	347.981	0.0564423	0	5.30621	1
85	62.1754	26.5077	-0.00524829	146.079	0.292476	0	16.7089	1
85	92.8777	51.4465	-0.0113484	323.014	0.241963	0	5.15719	1
85	74.9897	7.75294	-0.00989824	280.952	0.189022	0	3.01032	1
85	123.439	35.5905	-0.0121043	344.939	0.269099	0	6.4782	1
86	17.7062	10.7157	-0.0100385	285.02	0.113024	0	10.8052	1
86	26.6996	16.7048	-0.00452678	125.151	0.370263	0	8.28376	1
86	14.0229	35.9421	-0.00795674	224.638	0.355245	0	4.64856	1
86	118.524	40.4842	-0.0121603	346.565	0.36086	0	5.82636	1
86	41.8693	42.6818	-0.0113258	322.36	0.0680813	0	7.78371	1
86	135.365	42.0032	-0.00708221	199.272	0.23833	0	11.8256	1
87	40.2274	6.70785	-0.013543	386.669	0.0472371	0	7.08412	1
87	82.1486	13.0091	-0.0134919	385.187	0.0643465	0	8.88127	1
87	110.661	12.9739	-0.0120288	342.751	0.239739	0	5.66665	1
88	114.052	19.4704	-0.012083	344.323	0.11423	0	6.34261	1
88	67.1277	7.99222	-0.00789219	222.766	0.223868	0	3.65468	1
88	31.9272	23.1308	-0.00638034	178.914	0.272659	0	4.42457	1
88	117.002	34.86	-0.0123038	350.727	0.139888	0	5.82636	1
89	95.8474	7.95374	-0.00555257	154.905	0.339203	0	9.10721	1
89	135.484	11.0365	-0.00426245	117.484	0.432352	0	5.30621	1
89	70.2412	41.7668	-0.00340567	92.633	0.383719	0	13.5061	1
90	114.951	9.27239	-0.0120021	341.975	0.235401	0	3.68571	1
90	7.72323	30.3953	-0.0159271	455.821	0.0797286	0	3.8738	1
90	87.9776	49.8385	-0.01349	385.134	0.122829	0	5.15719	1
90	16.3852	50.189	-0.0115871	329.938	0.0565925	0	14.4414	1
90	55.2076	48.3691	-0.00472138	130.796	0.231453	0	4.7322	1
91	119.498	22.7209	-0.00733252	206.533	0.453323	0	5.89457	1
91	120.787	28.4729	-0.011768	335.186	0.272827	0	5.61462	1
91	108.397	7.52284	-0.012847	366.482	0.260496	0	4.37708	1
91	125.432	25.319	-0.0104128	295.878	0.362238	0	5.61462	1
92	92.4926	38.2276	-0.0151043	431.956	0.196443	0	6.19974	1
92	100.526	37.6554	-0.0115187	327.956	0.128923	0	8.05331	1
92	133.519	38.2572	-0.0107324	305.148	0.141234	0	12.757	1
92	117.388	41.2359	-0.0108506	308.577	0.0987632	0	6.3876	1
93	92.3631	52.8621	-0.0101565	288.442	0.164346	0	5.32678	1
93	60.3048	25.7479	-0.0117737	335.352	0.0622257	0	4.99685	1
93	142.721	47.092	-0.00474123	131.371	0.255547	0	12.757	1
94	86.7704	40.6137	-0.0111755	317.998	0.237489	0	6.19974	1
94	104.582	5.37616	-0.00848855	240.064	0.317683	0	4.37708	1
94	120.544	5.04681	-0.0107459	305.54	0.180408	0	7.0091	1
95	78.4569	13.3439	-0.0108192	307.665	0.113941	0	6.28353	1
95	112.648	12.1498	-0.0118374	337.197	0.112638	0	3.68571	1
95	59.0238	51.1674	-0.00493609	137.023	0.29109	0	4.7322	1
95	110.146	53.0215	-0.00374059	102.347	0.412037	0	12.6081	1
96	18.3055	44.4685	-0.0097854	277.679	0.129608	0	8.39194	1
96	23.4779	28.5217	-0.011402	324.569	0.0837165	0	9.06972	1
96	32.2978	13.9896	-0.0046278	128.081	0.202407	0	7.20327	1
97	52.7009	11.3818	-0.00550551	153.54	0.484273	0	6.76251	1
97	59.3481	30.6523	-0.0111573	317.472	0.0734086	0	4.99685	1
97	80.4359	7.38013	-0.00410302	112.86	0.438555	0	6.28353	1
97	26.6591	43.6679	-0.00403642	110.928	0.285168	0	8.39194	1
98	57.6295	16.0122	-0.0110959	315.691	0.0839789	0	6.76251	1
98	14.1253	22.0882	-0.00972474	275.92	0.114596	0	8.93734	1
98	34.8812	48.933	-0.00643018	180.36	0.163589	0	8.56288	1
98	6.86424	27.299	-0.0039912	109.617	0.401345	0	8.93734	1
98	102.734	42.8223	-0.0109066	310.2	0.124068	0	12.6081	1
99	87.1044	14.5264	-0.0103793	294.907	0.110472	0	5.9638	1
99	22.0126	17.6042	-0.0102319	290.63	0.114872	0	4.59489	1
99	15.5157	32.865	-0.0126874	361.853	0.0782492	0	6.56717	1
99	66.9743	48.6706	-0.0133015	379.666	0.17987	0	8.33331	1
99	61.6001	8.29707	-0.00579868	162.043	0.294073	0	6.80497	1
100	126.999	10.8599	-0.0114204	325.104	0.086089	0	8.7075	1
100	141.763	18.336	-0.010363	294.433	0.0484577	0	3.33476	1
100	41.9561	31.6524	-0.0124153	353.96	0.0280019	0	6.42215	1
100	106.005	5.74532	-0.0051958	144.556	0.243119	0	9.22746	1
100	125.992	25.4617	-0.00860471	243.433	0.0509896	0	6.43952	1
100	74.2224	39.3743	-0.00440728	121.685	0.162734	0	11.788	1
101	68.405	8.33505	-0.00737597	207.793	0.125922	0	3.74131	1
101	92.9768	13.4863	-0.00519736	144.602	0.337201	0	5.9638	1
101	78.2787	24.1066	-0.00505467	140.463	0.24559	0	9.67698	1
102	67.5003	25.7192	-0.0171712	491.908	0.0710538	0	4.65859	1
102	22.1402	7.48632	-0.00461544	127.723	0.22493	0	10.1186	1
102	95.2195	19.9452	-0.0112311	319.612	0.0687149	0	6.83718	1
102	139.522	29.838	-0.0115059	327.582	0.114881	0	9.12798	1
102	55.1047	50.0034	-0.0043436	119.838	0.186347	0	10.7546	1
103	112.532	20.9865	-0.0363305	1047.63	0.0591259	0	7.47642	1
103	21.9346	34.2526	-0.00686867	193.079	0.0999473	0	6.56717	1
103	129.752	34.9672	-0.00772606	217.947	0.139966	0	9.5959	1
103	86.3116	41.8342	-0.0113951	324.37	0.0491286	0	6.93581	1
103	139.714	47.426	-0.00896953	254.015	0.114179	0	7.70607	1
103	44.4556	48.5009	-0.00890601	252.172	0.138892	0	8.18436	1
103	143.797	37.903	-0.00661076	185.598	0.233369	0	6.16509	1
103	29.5707	42.2158	-0.00448541	123.951	0.241204	0	8.56288	1
103	17.7784	43.747	-0.00427414	117.823	0.223904	0	6.41895	1
103	77.2832	53.0017	-0.0101076	287.024	0.203112	0	10.1897	1
104	48.3327	12.2612	-0.0121549	346.409	0.0642666	0	3.86232	1
104	87.8834	22.9262	-0.0109227	310.666	0.0655333	0	7.91862	1
104	17.4767	16.8706	-0.00644923	180.913	0.23951	0	4.59489	1
104	61.1935	28.6694	-0.0053969	150.389	0.313002	0	6.96281	1
105	107.402	40.3469	-0.00991364	281.399	0.154631	0	6.77378	1
105	31.9586	13.2209	-0.0113004	321.622	0.0404997	0	6.30932	1
105	33.3467	19.5848	-0.00507004	140.909	0.30462	0	6.51355	1
105	4.85449	12.6814	-0.0115807	329.753	0.390751	0	13.2992	1
105	130.261	20.6407	-0.0111195	316.374	0.0945018	0	6.43952	1
105	36.2951	47.8765	-0.00512768	142.581	0.224789	0	5.27879	1
106	34.6602	28.786	-0.0083894	237.188	0.102514	0	9.17852	1
106	114.811	28.1072	-0.0111377	316.903	0.224177	0	6.56999	1
106	4.93475	38.0413	-0.0106154	301.752	0.0777367	0	13.8358	1
106	86.5508	48.7659	-0.011441	325.701	0.131651	0	5.62105	1
106	71.4969	6.22857	-0.00650236	182.453	0.152225	0	3.74131	1
107	40.604	20.7281	-0.0173589	497.35	0.04191	0	3.91332	1
107	66.3526	21.2042	-0.0124619	355.311	0.0839058	0	4.65859	1
107	137.971	39.9198	-0.0135949	388.175	0.0787076	0	5.70182	1
107	115.022	42.7118	-0.00425617	117.302	0.26827	0	7.45094	1
108	125.698	7.4377	-0.0161253	461.571	0.0299123	0	13.9693	1
108	64.2872	46.6719	-0.0102135	290.097	0.0790324	0	14.4555	1
108	33.8843	52.5727	-0.00624433	174.969	0.116906	0	5.27879	1
108	19.8825	22.947	-0.00497336	138.104	0.26654	0	6.5353	1
108	139.341	25.0622	-0.00459076	127.007	0.279387	0	9.32545	1
108	13.726	48.7251	-0.0104275	296.304	0.125486	0	6.41895	1
109	50.3531	19.7611	-0.00631117	176.908	0.105077	0	5.20393	1
109	38.2676	13.2845	-0.00588843	164.646	0.353148	0	6.30932	1
109	103.551	45.919	-0.0115302	328.288	0.097918	0	6.77378	1
109	107.265	19.9332	-0.0037358	102.209	0.263661	0	6.01705	1
109	33.0137	37.8156	-0.0092622	262.503	0.300029	0	5.48034	1
109	122.049	40.2342	-0.00818791	231.344	0.11005	0	7.45094	1
109	82.7187	52.8782	-0.0116716	332.388	0.215156	0	5.14608	1
110	35.9098	6.83125	-0.0114624	326.32	0.113643	0	6.87047	1
110	32.6238	43.2821	-0.00734142	206.791	0.340167	0	5.48034	1
111	112.544	34.2737	-0.012248	349.108	0.168668	0	6.56999	1
111	80.5952	47.0544	-0.0121105	345.118	0.193673	0	5.97116	1
112	108.649	14.0775	-0.00437418	120.725	0.4023	0	6.01705	1
112	51.1462	30.2589	-0.0138955	396.895	0.0374647	0	6.54164	1
112	36.8224	19.7211	-0.01044	296.667	0.128106	0	3.91332	1
112	30.4683	29.9535	-0.01219	347.426	0.132282	0	8.26387	1
112	139.351	34.3876	-0.00309448	83.6069	0.39191	0	5.29301	1
112	97.1045	51.287	-0.00468398	129.711	0.272888	0	8.38848	1
113	62.6252	24.2961	-0.0128517	366.617	0.0443072	0	8.26613	1
113	6.46855	8.5045	-0.00433711	119.65	0.368852	0	7.26515	1
113	55.5505	20.0209	-0.00402948	110.727	0.412109	0	5.20393	1
113	4.52825	27.3961	-0.0100511	285.387	0.192098	0	3.17259	1
113	5.03958	35.8926	-0.00826701	233.638	0.220288	0	6.41192	1
114	138.543	17.8205	-0.0129981	370.865	0.0848907	0	5.64016	1
114	119.743	5.77987	-0.0123672	352.566	0.118751	0	9.07065	1
114	101.687	17.5479	-0.010435	296.52	0.0877291	0	6.06712	1
114	90.5964	19.894	-0.0130708	372.973	0.0732903	0	4.98185	1
114	136.941	47.4515	-0.00640481	179.624	0.199521	0	6.78399	1
114	86.2069	49.0947	-0.0129907	370.651	0.0984067	0	5.14608	1
114	123.199	52.6777	-0.0104139	295.91	0.217725	0	5.32118	1
114	13.5194	10.2559	-0.00504102	140.067	0.237725	0	7.26515	1
114	110.036	27.7082	-0.0113144	322.027	0.159736	0	7.02813	1
114	88.7417	38.1976	-0.00377527	103.353	0.295723	0	7.40016	1
114	52.4468	48.0665	-0.00716245	201.6	0.10971	0	11.3394	1
115	118.742	38.1876	-0.0134343	383.518	0.055163	0	7.33085	1
115	28.5141	9.56812	-0.0122744	349.872	0.100791	0	6.85954	1
115	124.739	19.6882	0.00412147	-113.395	0.294712	0	13.9302	1
115	12.7674	53.0356	-0.00929525	263.462	0.127641	0	8.63722	1
115	88.9829	30.8014	-0.00519903	144.65	0.278996	0	7.35078	1
116	68.2533	7.88173	-0.0122527	349.244	0.03636	0	5.59835	1
116	72.161	42.5689	-0.0101695	288.82	0.306117	0	9.02953	1
116	34.8678	6.9829	-0.00713538	200.814	0.233243	0	6.85954	1
116	130.5	45.321	-0.0126662	361.239	0.173775	0	5.77516	1
117	13.931	26.0395	-0.0100605	285.657	0.117765	0	8.09846	1
117	52.0844	36.7329	-0.0126734	361.447	0.0534638	0	6.54164	1
117	141.958	38.994	-0.0101576	288.476	0.0429812	0	5.29301	1
117	128.084	50.5666	-0.0126596	361.046	0.216195	0	5.32118	1
118	110.968	8.07392	-0.0110539	314.473	0.0713257	0	9.07065	1
118	95.0419	26.6393	-0.00941973	267.073	0.20911	0	4.56027	1
118	6.70781	29.7015	-0.0120415	343.119	0.144691	0	3.17259	1
119	18.4185	46.5036	-0.0160885	460.504	0.0793196	0	8.57453	1
119	143.804	19.8538	-0.0108679	309.077	0.158718	0	5.64016	1
119	108.469	39.0347	-0.0119048	339.152	0.100563	0	10.3083	1
119	35.1317	40.6401	-0.0120748	344.085	0.166858	0	7.14868	1
119	87.2886	16.1688	-0.00469101	129.915	0.327772	0	4.98185	1
120	93.3288	5.0088	-0.00828135	234.054	0.163364	0	3.63225	1
120	33.2169	16.7501	-0.010793	306.905	0.0684852	0	8.28066	1
120	41.3688	18.2047	-0.00602371	168.57	0.253145	0	8.28066	1
120	75.5414	28.2517	-0.00530963	147.858	0.21676	0	8.33031	1
120	62.6413	50.3141	-0.00643339	180.453	0.154898	0	12.2725	1
121	126.045	4.90083	-0.00427506	117.85	0.204866	0	12.7137	1
121	71.6457	12.3351	-0.0102624	291.514	0.110818	0	5.59835	1
121	95.4033	11.4607	-0.00520857	144.927	0.309046	0	3.92254	1
121	86.2462	27.8824	-0.00718116	202.142	0.0632706	0	5.40912	1
121	39.615	46.2082	-0.00510812	142.013	0.462925	0	5.73265	1
121	76.7156	50.3656	-0.00799945	225.877	0.312023	0	7.84945	1
122	5.57185	13.915	-0.0120446	343.208	0.0854665	0	10.5098	1
122	132.749	45.6334	-0.0127048	362.358	0.109869	0	4.42409	1
122	15.9993	15.2283	-0.0107541	305.776	0.206146	0	5.24505	1
122	55.7446	24.9382	-0.0105011	298.438	0.0911079	0	7.1012	1
123	123.707	17.3977	-0.00385158	105.567	0.164659	0	11.957	1
123	136.562	38.6735	-0.0125349	357.428	0.111944	0	7.03561	1
123	72.8826	40.3087	-0.0115101	327.704	0.126414	0	6.45598	1
123	10.3644	43.5619	-0.0146309	418.224	0.0611812	0	7.41099	1
123	126.718	44.4032	-0.00505538	140.484	0.466976	0	6.1545	1
124	21.0355	13.7629	-0.0106216	301.933	0.22888	0	5.24505	1
124	62.7406	23.7202	-0.0100758	286.103	0.0741686	0	7.1012	1
125	102.363	29.0655	-0.0134027	382.601	0.0785725	0	9.88428	1
125	22.8734	26.1889	-0.00406021	111.618	0.174643	0	12.5611	1
125	77.8968	36.242	-0.00584502	163.387	0.282335	0	6.45598	1
126	46.6632	18.0391	-0.0111446	317.102	0.0960373	0	8.23363	1
126	84.1413	22.8996	-0.0133431	380.87	0.0533258	0	5.40912	1
126	69.8695	46.5258	-0.0118589	337.821	0.108985	0	6.90874	1
126	127.647	29.2229	-0.0111354	316.836	0.113347	0	5.2977	1
126	44.3212	42.9349	-0.00709928	199.767	0.182922	0	5.73265	1
126	137.172	45.6826	-0.00972087	275.808	0.18232	0	4.42409	1
126	27.4743	49.823	-0.00440136	121.513	0.272206	0	7.25866	1
127	133.544	10.6004	-0.0104238	296.195	0.149648	0	5.37096	1
127	15.4805	48.9236	-0.00967479	274.471	0.222028	0	7.41099	1
127	52.3559	5.75639	-0.0101634	288.644	0.164538	0	13.5378	1
128	11.1242	17.5556	-0.0106725	303.41	0.163856	0	5.90208	1
128	86.1989	10.1431	-0.00705097	198.366	0.138762	0	6.39613	1
128	31.1226	40.8849	-0.0041251	113.5	0.224929	0	9.65394	1
129	85.1366	46.6258	-0.00775014	218.646	0.147803	0	12.6585	1
129	106.178	7.85547	-0.0115223	328.057	0.0978762	0	6.47803	1
129	44.5465	25.996	-0.0106435	302.57	0.217055	0	8.06183	1
129	132.71	27.6643	-0.00931361	263.995	0.178111	0	5.2977	1
129	8.01798	29.205	-0.010302	292.665	0.169397	0	7.90072	1
129	35.9946	17.3556	-0.0119736	341.149	0.0574313	0	5.34122	1
130	7.26876	45.9326	-0.00453324	125.339	0.370019	0	8.73954	1
130	96.0393	11.6693	-0.00577564	161.375	0.340104	0	7.91876	1
130	102.999	39.5856	-0.00452389	125.067	0.308947	0	10.5393	1
130	103.273	50.1484	-0.0129049	368.163	0.0376709	0	10.5664	1
131	79.8695	9.22136	-0.00849462	240.24	0.101333	0	3.56929	1
131	12.9869	7.88219	-0.0099519	282.509	0.154289	0	9.85108	1
131	46.3005	35.0531	-0.00960682	272.499	0.375256	0	8.12655	1
131	122.8	34.7065	-0.0113242	322.313	0.175485	0	7.31835	1
131	6.66415	21.4212	-0.00783146	221.005	0.267799	0	5.90208	1
132	14.5807	39.9715	-0.01332	380.201	0.140387	0	8.99723	1
132	123.039	8.59721	-0.00988961	280.702	0.197371	0	7.31293	1
132	128.795	13.1086	-0.0110357	313.944	0.171067	0	4.1282	1
132	52.4325	27.6704	-0.010877	309.342	0.28018	0	8.06183	1
133	77.488	32.9563	-0.00883516	250.117	0.0831011	0	15.0762	1
133	37.1406	12.1388	-0.00421947	116.238	0.390777	0	5.34122	1
133	138.149	45.4053	-0.0101269	287.585	0.303568	0	5.15418	1
133	115.18	50.3274	-0.0047511	131.658	0.299628	0	11.9078	1
134	100.35	5.02658	-0.0121742	346.968	0.0756873	0	6.47803	1
134	46.7849	6.79722	-0.00594967	166.423	0.321579	0	5.29724	1
135	44.1393	25.3302	-0.0110355	313.938	0.0548831	0	8.61707	1
135	134.793	41.4935	-0.0111765	318.028	0.248525	0	5.15418	1
135	117.14	20.7696	-0.00430002	118.574	0.419431	0	8.36323	1
136	67.8525	10.266	-0.00704475	198.186	0.183153	0	3.8989	1
136	107.899	30.8584	-0.00532112	148.191	0.268572	0	8.18188	1
137	127.307	18.7656	-0.010665	303.193	0.0646408	0	5.84933	1
137	60.7251	10.7399	-0.00796305	224.821	0.135021	0	6.54224	1
137	10.8205	19.01	-0.00277508	74.3428	0.316069	0	8.58952	1
137	82.5409	47.1605	-0.0101387	287.926	0.125646	0	4.16363	1
138	50.2309	51.9301	-0.0170633	488.778	0.040047	0	10.1876	1
138	58.2582	33.2602	-0.00675858	189.885	0.103013	0	5.5542	1
138	137.407	31.8368	-0.00573994	160.339	0.115325	0	7.00388	1
139	44.034	11.3242	-0.00570478	159.32	0.400399	0	5.29724	1
140	65.6787	25.3546	-0.0131226	374.475	0.0861325	0	5.47315	1
140	135.069	50.932	-0.0125242	357.118	0.301975	0	8.13283	1
140	40.9089	5.29605	-0.0119954	341.781	0.0930697	0	6.79002	1
140	69.3187	49.6089	-0.0103271	293.391	0.104874	0	10.5021	1
140	110.647	15.4987	-0.00568693	158.802	0.29096	0	8.36323	1
141	15.2135	38.2581	-0.00965013	273.756	0.235769	0	6.14318	1
141	113.768	25.1583	-0.0115223	328.058	0.156449	0	8.18188	1
141	120.894	4.99623	-0.0112308	319.602	0.192112	0	14.6735	1
141	65.9817	6.84525	-0.0043217	119.203	0.293466	0	3.8989	1
141	36.2525	33.6161	-0.00904234	256.126	0.234951	0	7.55354	1
141	60.8534	43.3934	-0.00399005	109.583	0.306353	0	10.4602	1
142	88.9423	21.2194	-0.0118813	338.472	0.0989929	0	11.5494	1
142	15.306	11.6847	-0.00542102	151.089	0.199566	0	8.58952	1
142	86.5446	48.3036	-0.010309	292.865	0.111381	0	4.16363	1
143	62.7294	29.9652	-0.0118717	338.192	0.151073	0	5.47315	1
143	105.71	33.8552	-0.00598849	167.549	0.152322	0	10.2312	1
143	140.71	41.7209	-0.0110897	315.511	0.238571	0	3.67519	1
143	20.6252	48.0317	-0.00492056	136.573	0.131691	0	11.1719	1
145	9.91402	41.3653	-0.0140079	400.154	0.132025	0	6.14318	1
145	135.155	30.7583	-0.011133	316.768	0.175379	0	6.07505	1
145	4.86691	46.3935	-0.0121092	345.081	0.282776	0	7.12433	1
145	46.7996	50.2871	-0.01035	294.057	0.267099	0	6.9119	1
145	126.956	51.5095	-0.0112541	320.28	0.202154	0	8.13283	1
145	40.2265	19.1038	-0.00411879	113.317	0.359645	0	7.69612	1
145	22.3378	27.8892	-0.0116291	331.155	0.103304	0	7.77654	1
146	137.472	25.1422	-0.0110479	314.297	0.187338	0	6.07505	1
146	59.922	5.87884	-0.0117873	335.745	0.065594	0	6.13635	1
146	120.454	33.3284	-0.00962928	273.151	0.0883712	0	5.64546	1
146	80.3202	42.9235	-0.0112811	321.061	0.113354	0	8.22729	1
146	71.7978	50.5372	-0.0104858	297.995	0.113777	0	11.428	1
147	56.7741	18.2226	0.00316268	-85.585	0.43533	0	8.98827	1
147	12.7459	27.3164	-0.00337105	91.6289	0.317281	0	9.60906	1
147	88.1737	32.7432	-0.00988288	280.507	0.12297	0	4.63185	1
147	40.477	47.4944	-0.00549057	153.106	0.347205	0	4.35457	1
148	126.67	10.1194	-0.0113252	322.342	0.103587	0	11.6074	1
148	106.517	11.5097	-0.00533473	148.586	0.310874	0	14.3633	1
148	98.9581	26.168	-0.00471144	130.507	0.310668	0	8.27792	1
148	43.1889	34.4359	-0.0127111	362.541	0.270497	0	6.5053	1
149	142.398	11.9577	-0.0149818	428.403	0.0556646	0	11.2886	1
149	144.062	23.8826	-0.00607108	169.944	0.123182	0	6.70956	1
149	72.9899	5.59899	-0.0113806	323.948	0.0918426	0	9.87282	1
149	80.1647	34.5882	-0.0101616	288.591	0.125359	0	8.21879	1
150	22.1336	45.178	-0.012383	353.022	0.0299874	0	10.9061	1
150	72.8047	18.3534	-0.0124417	354.725	0.189733	0	8.58489	1
150	133.393	19.5818	-0.0106522	302.821	0.147649	0	6.89631	1
150	47.9022	19.6638	-0.00436121	120.349	0.306223	0	6.74525	1
151	39.3993	39.7234	-0.0132872	379.25	0.0866948	0	6.5053	1
151	126.514	44.6225	-0.0106118	301.649	0.0830061	0	12.8176	1
151	35.9895	32.279	-0.0151223	432.479	0.0851128	0	6.19713	1
151	66.2481	12.8115	-0.00479828	133.026	0.350072	0	8.58489	1
151	92.6402	31.5166	-0.00621186	174.028	0.245963	0	4.63185	1
152	139.402	32.9084	-0.00987877	280.388	0.201853	0	9.91138	1
152	8.9196	40.6363	-0.00607043	169.925	0.270637	0	5.92524	1
152	42.0718	16.272	-0.00464265	128.512	0.271503	0	6.74525	1
153	36.0483	10.4798	-0.00509801	141.72	0.129221	0	8.35656	1
153	85.2136	19.1662	-0.0117518	334.714	0.0905825	0	6.65045	1
153	64.6901	29.2814	-0.0113725	323.713	0.082529	0	8.91653	1
153	105.779	36.1809	-0.0126213	359.934	0.0746308	0	7.12459	1
154	50.3909	32.93	-0.0100955	286.672	0.123595	0	7.51986	1
154	11.4419	35.2747	-0.0111498	317.253	0.135109	0	5.92524	1
154	98.7982	37.6061	-0.00510235	141.846	0.279032	0	7.00911	1
155	131.217	12.764	-0.0108726	309.213	0.1074	0	7.15659	1
155	91.4334	21.5205	-0.0124708	355.569	0.138568	0	6.26179	1
155	47.5933	45.3104	-0.0130198	371.493	0.1022	0	6.99572	1
155	41.5884	29.6226	-0.00476572	132.082	0.269894	0	6.19713	1
155	31.4329	39.4801	-0.00567037	158.321	0.329154	0	6.6235	1
155	143.676	41.8505	-0.0117878	335.761	0.0599269	0	9.91138	1
155	34.3499	45.4267	-0.00498107	138.328	0.354364	0	6.6235	1
156	100.246	4.98815	-0.0161404	462.007	0.0684235	0	10.0235	1
156	111.709	48.2833	-0.0117673	335.166	0.0301866	0	13.4774	1
156	119.008	16.014	-0.0116538	331.873	0.119511	0	6.81913	1
157	142.958	17.0614	-0.0130487	372.333	0.0561003	0	10.4596	1
157	134.141	22.6881	-0.0117387	334.336	0.161976	0	5.24464	1
157	40.981	47.5945	-0.0119201	339.596	0.0800895	0	6.97651	1
157	122.459	10.1329	-0.00529968	147.569	0.411481	0	6.81913	1
157	17.4372	12.5267	-0.00929057	263.327	0.151522	0	5.10624	1
157	57.1761	36.1719	-0.00380745	104.287	0.365179	0	7.51986	1
157	21.9238	39.9034	-0.00845921	239.213	0.329985	0	7.3127	1
157	79.9458	42.5261	-0.00408871	112.445	0.285623	0	9.88901	1
158	29.6932	23.6349	-0.00993024	281.88	0.098859	0	8.93289	1
158	91.6142	27.7797	-0.0133764	381.837	0.104503	0	6.26179	1
158	69.3607	21.686	-0.00474517	131.486	0.349587	0	8.91653	1
159	5.18173	34.8193	-0.0204782	587.828	0.0510674	0	6.27674	1
159	56.5187	50.0175	-0.010717	304.701	0.0994032	0	6.99819	1
159	115.771	22.0318	-0.0111003	315.82	0.180652	0	6.83313	1
159	138.28	30.1943	-0.0174181	499.069	0.0510396	0	6.88465	1
159	91.9758	34.3497	-0.00530839	147.822	0.484645	0	6.57994	1
159	97.7977	30.6687	-0.0111152	316.25	0.13575	0	6.82509	1
160	70.8343	46.3698	-0.0121985	347.673	0.202315	0	4.1727	1
160	109.246	9.40217	-0.00608877	170.457	0.135261	0	10.0235	1
160	59.6988	21.4774	-0.0112468	320.067	0.140946	0	9.6642	1
161	36.3354	10.1356	-0.010179	289.095	0.232923	0	7.28205	1
161	21.3162	15.8473	-0.011884	338.551	0.18188	0	5.10624	1
161	10.2659	27.9312	-0.0112884	321.275	0.129641	0	8.56124	1
161	121.351	29.1317	-0.0102381	290.81	0.201733	0	7.64692	1
161	59.4617	43.6682	-0.0129282	368.838	0.106758	0	6.99819	1
161	22.316	32.6012	-0.010642	302.525	0.213485	0	7.3127	1
162	50.3411	24.9845	-0.0116492	331.738	0.0843813	0	9.99326	1
162	131.962	27.4587	-0.0124828	355.918	0.164675	0	5.24464	1
162	71.7962	50.4301	0.00928919	-263.286	0.267652	0	4.1727	1
162	77.7022	7.80285	-0.004994	138.703	0.191636	0	12.5021	1
162	21.0404	21.4155	-0.00977503	277.378	0.341731	0	5.32962	1
162	126.572	50.5398	-0.00903839	256.012	0.233186	0	4.87134	1
163	121.865	16.0843	-0.0132645	378.591	0.0782322	0	6.78778	1
163	43.0154	7.23628	-0.0157781	451.498	0.0496398	0	7.28205	1
163	26.7825	43.5879	-0.0114286	325.341	0.348256	0	3.67915	1
163	104.29	44.3752	-0.0136566	389.964	0.252103	0	15.1661	1
164	55.2895	12.2916	-0.0115051	327.56	0.0392807	0	10.1892	1
164	30.9489	53.3584	-0.011869	338.116	0.187314	0	7.88358	1
164	45.4404	42.7131	-0.00831077	234.907	0.244892	0	9.69091	1
164	21.9152	49.888	-0.0130037	371.026	0.113441	0	4.92689	1
165	74.7099	30.8925	-0.00619047	173.407	0.117825	0	10.5921	1
165	134.697	32.1268	-0.0114639	326.365	0.146415	0	5.41041	1
165	136.314	18.9639	-0.0104156	295.957	0.132636	0	6.11799	1
166	119.66	36.5892	-0.0184387	528.671	0.0331158	0	7.64692	1
166	32.4436	34.2443	-0.0104776	297.757	0.237028	0	6.51582	1
166	78.5468	40.7652	-0.00989617	280.892	0.245884	0	10.5921	1
166	125.006	45.9268	-0.0113085	321.858	0.113758	0	4.87134	1
166	10.7328	9.83495	-0.00400895	110.131	0.331236	0	12.172	1
166	36.2986	39.4974	-0.0110635	314.751	0.258193	0	6.51582	1
167	21.3806	16.0968	-0.0264576	761.262	0.0271547	0	5.32962	1
167	65.7014	11.3078	-0.0120317	342.833	0.0666393	0	8.14993	1
167	59.3835	50.8031	-0.0119551	340.613	0.0730515	0	12.4184	1
167	34.9164	5.24521	-0.00440618	121.653	0.368175	0	8.34021	1
168	104.208	24.6135	-0.0117122	333.567	0.103793	0	9.15069	1
168	140.621	14.619	-0.00926261	262.515	0.182391	0	6.11799	1
168	7.87262	47.3621	-0.0126247	360.035	0.298994	0	14.2679	1
169	72.0781	19.8246	-0.00827341	233.824	0.29311	0	5.6323	1
169	61.8611	37.9625	-0.00501555	139.328	0.284154	0	12.2182	1
170	41.3603	23.7616	-0.0120357	342.95	0.0529321	0	3.46114	1
170	73.2739	14.3208	-0.0111766	318.03	0.143353	0	5.6323	1
170	29.872	24.8478	-0.00627874	175.967	0.138642	0	9.742	1
170	133.8	6.58995	-0.00290927	78.2349	0.397166	0	10.5355	1
170	102.882	9.74393	-0.0111918	318.471	0.0696391	0	9.74223	1
170	84.3262	12.486	-0.00560646	156.468	0.080123	0	11.2035	1
170	126.797	28.1673	-0.00980806	278.336	0.132929	0	8.83704	1
170	7.32966	32.8391	-0.0064268	180.262	0.231775	0	6.5099	1
170	91.9737	32.7392	-0.00494355	137.24	0.338042	0	9.97878	1
171	37.4415	14.7628	-0.0033301	90.4411	0.241683	0	9.81506	1
171	98.2423	40.5033	-0.00840095	237.523	0.200773	0	9.97878	1
171	41.2343	53.0683	-0.00482885	133.913	0.296532	0	13.9529	1
172	86.8527	43.171	-0.00423456	116.675	0.265327	0	6.06875	1
172	132.642	42.9614	-0.0114891	327.096	0.122557	0	8.44456	1
172	116.646	20.3841	0.00399477	-109.72	0.390009	0	8.99086	1
172	13.8367	33.0309	-0.00864023	244.463	0.294458	0	4.24513	1
173	17.452	26.6955	-0.00617323	172.907	0.213931	0	7.29442	1
173	22.6439	16.6695	-0.00507057	140.924	0.200942	0	4.54128	1
173	49.6863	36.9335	-0.0057771	161.417	0.257537	0	10.7746	1
174	32.5057	4.45147	-0.0112606	320.468	0.0579863	0	11.4318	1
174	81.0873	41.2763	-0.00515704	143.432	0.233636	0	6.06875	1
174	95.2701	15.8245	-0.00432407	119.271	0.289974	0	9.74223	1
174	60.0927	19.5298	-0.0119347	340.019	0.164976	0	6.71327	1
174	16.4384	36.3854	-0.00934582	264.929	0.229478	0	4.24513	1
175	63.8472	13.9645	-0.0114736	326.645	0.180724	0	6.71327	1
175	9.27673	6.96889	-0.00487501	135.252	0.340182	0	12.8931	1
175	132.29	51.3987	-0.0104981	298.352	0.160631	0	8.44456	1
176	54.9291	4.9487	-0.0103743	294.76	0.110411	0	12.6814	1
176	18.1133	16.3575	-0.00482798	133.888	0.266109	0	4.54128	1
177	139.978	14.4838	-0.00927415	262.85	0.106752	0	9.28683	1
177	38.1323	22.5998	-0.00589824	164.931	0.259278	0	5.83393	1
177	22.9943	38.8723	-0.00735584	207.209	0.18676	0	7.01179	1
178	98.5653	37.4423	-0.0133774	381.866	0.0785131	0	15.2014	1
178	134.103	21.6762	-0.0080166	226.375	0.154274	0	9.28683	1
178	72.9398	24.1203	-0.0121549	346.406	0.0561997	0	10.4416	1
178	9.55871	45.0576	-0.0104987	298.369	0.0916095	0	8.85966	1
178	29.105	47.379	-0.00716216	201.591	0.239029	0	6.32873	1
178	65.8063	53.0397	-0.0137114	391.554	0.0771018	0	12.2304	1
178	28.9637	24.3846	-0.00399939	109.854	0.148225	0	9.34065	1
178	60.0711	34.0617	-0.00513443	142.776	0.235075	0	7.2407	1
179	82.6435	19.1492	-0.0119905	341.64	0.159401	0	10.4842	1
179	7.05979	28.6165	-0.00485945	134.8	0.333282	0	8.11103	1
180	78.2624	37.0782	-0.0112781	320.976	0.0933713	0	9.46421	1
180	69.9031	41.5159	-0.0119981	341.859	0.102444	0	5.70964	1
180	90.7955	7.90301	-0.00879606	248.983	0.186715	0	11.3177	1
180	15.0717	29.8803	0.00286673	-77.001	0.408002	0	8.11103	1
180	130.174	36.8285	-0.0107252	304.937	0.149827	0	14.1673	1
181	110.884	10.612	-0.00860497	243.44	0.231251	0	5.62419	1
181	34.8903	5.17157	-0.00762807	215.105	0.346155	0	5.77234	1
181	12.9607	7.90725	-0.00993656	282.064	0.179869	0	9.89729	1
181	41.2003	36.7137	-0.0110686	314.899	0.0431411	0	8.00937	1
181	57.7148	22.1089	-0.00618901	173.365	0.254526	0	8.49487	1
182	18.134	47.2844	-0.0104776	297.756	0.0887176	0	8.85966	1
182	29.5699	7.41067	-0.01053	299.277	0.185483	0	5.69287	1
182	117.673	46.8821	-0.0154575	442.202	0.0283511	0	11.1179	1
183	62.3335	4.74427	-0.0133706	381.668	0.0538522	0	11.5858	1
183	52.5545	10.9573	-0.0110673	314.861	0.16373	0	11.2582	1
183	110.72	27.6195	-0.0139083	397.267	0.280115	0	3.58218	1
183	67.2096	32.849	-0.0119003	339.023	0.0798556	0	7.2407	1
183	81.7762	52.0611	-0.0118549	337.705	0.0377413	0	7.14661	1
184	133.825	15.4772	-0.0116344	331.31	0.097559	0	17.8704	1
184	24.9946	22.3346	-0.0114989	327.381	0.1316	0	5.66203	1
184	66.2045	21.8115	-0.0112194	319.274	0.0713955	0	8.49487	1
184	31.6697	26.8758	-0.0128469	366.478	0.107208	0	8.07341	1
184	73.5115	45.9408	-0.010543	299.654	0.136677	0	5.70964	1
184	131.026	50.9701	-0.011091	315.548	0.0760752	0	10.1017	1
184	79.4779	7.85541	-0.00756187	213.185	0.232848	0	8.84399	1
185	89.3568	29.0267	-0.0122635	349.556	0.0917757	0	6.89188	1
185	61.0355	42.6414	-0.0119443	340.299	0.150101	0	8.93881	1
185	116.056	13.5793	-0.0091363	258.852	0.248608	0	4.65951	1
185	75.3507	15.6773	-0.0120734	344.044	0.118642	0	8.84399	1
185	104.201	41.4299	-0.00408729	112.404	0.317243	0	7.52091	1
186	58.1211	33.0135	-0.00667297	187.402	0.128757	0	9.08996	1
186	41.0243	28.7063	-0.00995055	282.469	0.183569	0	5.76604	1
186	99.6357	31.8213	-0.00931996	264.179	0.164694	0	4.92143	1
186	134.056	41.3336	-0.0111433	317.064	0.116173	0	10.1017	1
186	101.876	7.0936	-0.0108096	307.387	0.139364	0	9.67079	1
186	86.8987	22.5881	-0.0104265	296.275	0.144759	0	6.89188	1
186	46.4246	26.6855	-0.00718276	202.189	0.368854	0	5.76604	1
186	79.3117	35.6186	-0.00958699	271.924	0.227349	0	5.48992	1
186	106.678	48.5313	-0.0111986	318.669	0.0940706	0	7.52091	1
187	90.8373	42.1058	-0.0157598	450.968	0.0358317	0	13.1626	1
187	74.7029	53.082	-0.0119495	340.451	0.0951286	0	7.14661	1
187	35.1881	8.32966	-0.00540661	150.671	0.424037	0	4.36638	1
187	20.6729	18.6766	-0.00885375	250.656	0.220166	0	5.66203	1
188	41.9187	7.26581	-0.0101115	287.138	0.360807	0	4.4346	1
188	17.0466	39.241	-0.0115141	327.82	0.0888812	0	7.22712	1
188	104.166	33.7439	-0.00993476	282.011	0.268772	0	4.92143	1
188	121.729	37.2357	-0.0118068	336.309	0.268954	0	5.42543	1
188	19.9909	48.3994	-0.00830768	234.817	0.225125	0	9.62003	1
189	20.7894	9.07276	-0.0124777	355.77	0.125306	0	9.08313	1
189	76.5577	30.8694	-0.0109624	311.818	0.152607	0	5.48992	1
190	54.0069	16.2936	-0.0138618	395.918	0.0291923	0	6.68109	1
190	116.732	35.1228	-0.011095	315.665	0.356022	0	5.42543	1
190	72.0824	36.0507	-0.00539346	150.29	0.461989	0	6.84643	1
190	115.197	8.99947	-0.00543174	151.4	0.21616	0	4.0864	1
190	10.1828	41.5036	-0.00530667	147.772	0.317575	0	7.22712	1
191	14.5074	15.6333	-0.0053206	148.176	0.389758	0	6.2282	1
191	113.348	29.9513	-0.0137695	393.241	0.168237	0	6.1802	1
191	76.3276	12.7027	-0.0103257	293.351	0.324872	0	6.52454	1
191	112.525	40.7892	-0.00496302	137.805	0.399561	0	7.05734	1
192	86.1797	5.09096	-0.0122671	349.663	0.0817019	0	10.536	1
192	101.886	17.0911	-0.0127975	365.047	0.0437253	0	10.5807	1
192	140.929	42.3013	-0.0121372	345.893	0.0769877	0	11.4484	1
192	130.118	18.0685	-0.0105877	300.949	0.129984	0	10.808	1
193	87.8155	33.1716	-0.0234848	675.035	0.0654739	0	11.4908	1
193	136.116	9.07736	-0.0105606	300.163	0.293261	0	10.808	1
193	32.4714	18.4137	-0.0100567	285.548	0.256106	0	7.57241	1
193	87.312	19.8355	-0.00660659	185.477	0.229259	0	13.0971	1
193	100.882	37.8523	-0.0109569	311.659	0.0706147	0	5.25977	1
193	62.2829	48.5476	-0.0111541	317.379	0.0836857	0	15.881	1
193	13.467	21.774	-0.0113935	324.323	0.139191	0	6.2282	1
194	6.05411	6.08447	-0.0108777	309.36	0.0800822	0	6.29831	1
194	40.0154	19.069	-0.0114531	326.05	0.0681057	0	7.57241	1
194	40.745	33.9599	-0.0122986	350.577	0.0381123	0	7.01134	1
194	17.0104	44.4444	-0.00657993	184.703	0.283621	0	6.83549	1
194	47.3974	15.3183	-0.00482156	133.701	0.221133	0	6.68109	1
194	7.20335	22.9667	-0.00983098	279.001	0.160183	0	6.37618	1
195	69.8101	19.6804	-0.0128698	367.142	0.126953	0	6.59393	1
195	71.1611	26.1345	-0.0130762	373.13	0.0981645	0	6.59393	1
195	117.811	5.85789	-0.0108782	309.376	0.121824	0	4.0864	1
195	75.7031	6.20812	-0.00571729	159.682	0.447576	0	6.52454	1
195	111.811	13.4231	-0.00422319	116.345	0.261772	0	5.57127	1
195	41.0312	43.8687	-0.00349549	95.2383	0.253392	0	4.78109	1
196	19.608	38.1217	-0.0109054	310.165	0.0934229	0	4.867	1
196	136.186	30.5646	-0.00445959	123.202	0.305789	0	12.6589	1
197	112.352	42.7306	-0.0124289	354.354	0.114017	0	5.60708	1
197	111.309	23.5519	-0.011014	313.316	0.0526157	0	10.1413	1
198	44.6892	28.1632	-0.00930574	263.767	0.144158	0	7.01134	1
198	126.244	42.2362	-0.0121618	346.608	0.267356	0	7.15054	1
198	33.2243	33.4145	-0.00363589	99.3107	0.276556	0	7.54046	1
199	92.3325	26.4104	-0.00693442	194.986	0.185934	0	12.038	1
199	84.4691	48.7454	-0.0104826	297.9	0.12475	0	4.39254	1
199	16.8812	23.3209	-0.00943934	267.642	0.0830018	0	9.28145	1
199	75.7881	52.1323	-0.0149288	426.864	0.0945769	0	9.31833	1
199	11.9615	8.26887	-0.00520205	144.738	0.318714	0	6.29831	1
199	104.909	37.8415	-0.00462685	128.054	0.440022	0	6.28148	1
199	36.2817	44.4171	-0.00470425	130.299	0.381457	0	4.78109	1
200	96.7496	15.212	-0.0120223	342.56	0.0765445	0	10.5529	1
200	65.9887	30.4357	-0.0101393	287.945	0.0522647	0	6.7272	1
200	40.3302	37.9884	-0.0106347	302.312	0.0765933	0	4.0857	1
200	11.0385	45.4243	-0.0102778	291.962	0.227	0	5.76402	1
200	107.675	45.8223	-0.0112044	318.837	0.10494	0	5.60708	1
200	18.7001	42.9033	-0.00543748	151.567	0.463114	0	4.867	1
201	123.147	31.6828	-0.0114556	326.125	0.252717	0	5.93118	1
201	113.795	10.1926	-0.00435101	120.053	0.238227	0	6.54472	1
201	122.912	15.2535	-0.00320333	86.7642	0.251269	0	10.4275	1
201	9.84613	17.1997	-0.00776185	218.986	0.238864	0	9.17797	1
202	34.9438	12.4953	-0.0121653	346.709	0.319174	0	5.87193	1
203	59.1735	34.6105	-0.0121471	346.18	0.0328603	0	7.99215	1
203	99.6414	41.2637	-0.0101406	287.983	0.165564	0	6.28148	1
203	50.0038	43.3918	-0.0100019	283.959	0.0702615	0	9.25307	1
203	91.6605	5.96723	-0.00793784	224.09	0.289474	0	10.3754	1
203	112.235	25.0206	-0.00621841	174.218	0.396078	0	7.49313	1
203	117.332	30.5129	-0.0115838	329.842	0.165444	0	5.93118	1
204	71.2059	5.0462	-0.0061838	173.214	0.17167	0	9.12961	1
204	13.8495	40.3922	-0.0114507	325.982	0.218288	0	5.46212	1
204	85.1205	44.4014	-0.00567413	158.431	0.138008	0	4.39254	1
204	46.5308	12.3659	-0.0121049	344.956	0.0566305	0	9.31311	1
204	33.6059	18.2128	-0.0106568	302.954	0.255251	0	5.87193	1
204	138.37	34.3841	-0.00352562	96.1123	0.363551	0	4.53082	1
205	31.6226	40.3432	-0.0102211	290.318	0.0569169	0	5.87728	1
205	78.6674	35.8377	-0.0101228	287.466	0.126541	0	9.43884	1
206	109.692	15.2908	-0.0119867	341.527	0.0367584	0	6.54472	1
206	48.9104	21.3699	-0.0051044	141.905	0.260279	0	8.96008	1
206	93.4071	42.5626	-0.0101363	287.857	0.153824	0	6.36818	1
206	108.385	48.6787	-0.0120092	342.181	0.108557	0	5.25467	1
207	100.785	10.9069	-0.00945442	268.079	0.137959	0	9.92737	1
207	66.3926	12.8039	-0.00464552	128.595	0.417963	0	7.34159	1
208	88.2056	36.1552	-0.0125705	358.463	0.0302754	0	7.11468	1
208	126.171	6.96884	-0.0114001	324.514	0.171127	0	5.77087	1
208	39.9771	20.6783	-0.00572651	159.95	0.225809	0	5.93923	1
209	60.2585	8.77	-0.0121785	347.091	0.0770254	0	7.34159	1
209	116.221	26.9968	-0.0118211	336.725	0.118788	0	6.77581	1
209	134.444	36.6453	-0.00871806	246.721	0.113798	0	4.53082	1
209	107.723	42.7248	-0.00697605	196.193	0.239392	0	5.99049	1
209	30.1939	46.0442	-0.00695189	195.492	0.189394	0	5.87728	1
210	122.455	29.6521	-0.0149315	426.943	0.178623	0	6.77581	1
210	135.143	9.43266	-0.0107731	306.328	0.0598378	0	7.81839	1
210	68.2176	48.7544	-0.0123795	352.921	0.072074	0	10.0746	1
210	117.36	13.6317	-0.00630362	176.689	0.146181	0	7.84598	1
210	76.1631	26.7371	-0.00548421	152.922	0.150279	0	7.22953	1
210	113.611	49.2213	-0.00457667	126.598	0.230739	0	5.25467	1
211	125.626	21.7009	-0.0126704	361.36	0.102639	0	8.38525	1
211	135.526	27.8649	-0.0123035	350.717	0.144856	0	5.17153	1
211	143.208	44.9773	-0.0103509	294.08	0.221783	0	5.51218	1
211	48.1035	52.1686	-0.0116521	331.823	0.228537	0	11.1354	1
211	44.6638	13.3785	-0.00426384	117.525	0.228675	0	6.12683	1
211	6.37708	15.8104	-0.00455572	125.991	0.268323	0	12.6701	1
212	125.561	12.7074	-0.0135194	385.985	0.0502312	0	5.77087	1
212	90.1883	21.0413	-0.012073	344.031	0.0264351	0	8.49759	1
212	123.171	37.2547	-0.011452	326.019	0.183306	0	6.22502	1
212	118.821	4.69749	-0.0120258	342.662	0.0858685	0	7.69349	1
212	132.395	16.7522	-0.00482225	133.722	0.429063	0	7.81839	1
212	45.7778	19.4032	-0.0055892	155.967	0.226616	0	5.93923	1
212	57.9769	20.4964	-0.0178202	510.732	0.0733686	0	11.4017	1
212	92.8562	30.7709	-0.00404295	111.118	0.260262	0	7.11468	1
212	98.1383	46.2334	-0.0123321	351.548	0.125166	0	7.03523	1
212	124.523	49.3486	-0.00694462	195.281	0.255514	0	6.11729	1
213	75.8099	7.48832	-0.00840223	237.56	0.207902	0	15.6042	1
213	31.0993	12.9452	-0.00713661	200.85	0.233246	0	4.34861	1
213	57.1857	45.7258	-0.00392677	107.748	0.338155	0	11.0841	1
214	142.843	50.4774	-0.0110432	314.163	0.128031	0	5.51218	1
214	20.0816	24.4499	-0.00458338	126.793	0.335291	0	7.23444	1
214	10.5484	27.7742	-0.0121572	346.474	0.183449	0	5.3108	1
214	100.908	39.7665	-0.0124702	355.553	0.0957479	0	7.03523	1
214	45.1113	34.1839	-0.00422482	116.393	0.396232	0	14.7957	1
215	141.178	19.7803	-0.00959715	272.219	0.233717	0	6.76573	1
215	26.1851	28.3338	-0.01112	316.39	0.148016	0	3.72454	1
215	103.535	32.6247	-0.0115944	330.149	0.104149	0	7.60935	1
215	81.7658	22.1681	-0.00436297	120.4	0.147492	0	7.22953	1
215	5.59841	29.6982	-0.0117233	333.888	0.341013	0	5.3108	1
215	78.906	37.744	-0.00362392	98.9634	0.255321	0	8.18797	1
216	136.204	32.9918	-0.00764571	215.617	0.202558	0	5.17153	1
216	124.876	43.2415	-0.00659294	185.081	0.26594	0	5.53511	1
216	34.6178	6.03948	-0.0123792	352.912	0.130898	0	7.75041	1
216	108.143	8.63511	-0.00420085	115.698	0.237316	0	10.2714	1
216	66.8206	40.2461	-0.0135357	386.458	0.223388	0	5.95216	1
217	70.9211	35.9317	-0.011683	332.721	0.335658	0	5.95216	1
217	144.256	37.2094	-0.0112003	318.718	0.0823784	0	9.08972	1
218	90.8032	30.4588	-0.0145005	414.443	0.0417341	0	12.2642	1
218	93.2547	9.82319	-0.0124198	354.09	0.190157	0	3.93149	1
218	29.1961	16.8552	-0.0112326	319.655	0.0688982	0	4.34861	1
218	135.365	23.2418	-0.0109617	311.799	0.102782	0	6.76573	1
218	22.4513	34.1102	-0.0120093	342.185	0.228425	0	5.13983	1
220	45.0408	12.8687	-0.00903893	256.028	0.283136	0	5.61431	1
220	123.978	37.7798	-0.00977947	277.507	0.162297	0	5.53511	1
220	115.64	40.3647	-0.00629204	176.353	0.152744	0	6.18699	1
220	35.5372	45.3905	-0.0105813	300.764	0.108239	0	6.10538	1
220	56.1624	46.9681	-0.0108103	307.406	0.117637	0	6.48289	1
220	14.7885	10.6643	-0.00667567	187.48	0.112461	0	8.94796	1
220	128.63	27.1082	-0.0121614	346.595	0.115975	0	7.76598	1
220	19.2809	30.0646	-0.0126665	361.246	0.185216	0	5.13983	1
221	50.6056	13.6121	-0.00995484	282.594	0.216738	0	5.4445	1
221	98.7446	12.7794	-0.0113517	323.11	0.129798	0	6.2352	1
221	113.148	29.6341	-0.0064931	182.185	0.16209	0	6.56267	1
221	46.7773	22.5629	-0.00964067	273.481	0.176856	0	4.32909	1
221	63.2155	23.8388	-0.00799283	225.685	0.104329	0	8.92169	1
222	131.124	9.54131	-0.0117595	334.939	0.112687	0	4.81698	1
222	48.0369	33.4341	-0.0108828	309.511	0.0854798	0	3.28669	1
222	64.2498	5.61061	-0.00457266	126.482	0.143683	0	5.67701	1
222	89.4536	10.8271	-0.0108173	307.609	0.122104	0	3.93149	1
222	22.8853	41.4975	-0.00422456	116.385	0.439891	0	7.40004	1
222	33.5734	51.1714	-0.00627102	175.743	0.37375	0	6.10538	1
222	58.0047	53.1837	-0.0113997	324.504	0.136796	0	6.48289	1
223	143.593	39.3475	-0.0123744	352.774	0.0727796	0	7.65945	1
223	132.333	48.6229	-0.0113157	322.065	0.0716942	0	7.00141	1
223	6.42322	19.0933	-0.00793066	223.882	0.165425	0	11.8754	1
223	111.319	35.9368	-0.00590629	165.164	0.274841	0	6.18699	1
223	120.716	50.908	-0.0121048	344.955	0.0561893	0	11.7013	1
224	115.538	16.4571	-0.0048814	135.437	0.20411	0	11.0366	1
224	54.2955	24.0104	-0.0131167	374.305	0.12622	0	7.65629	1
224	101.5	42.9731	-0.00549902	153.351	0.14976	0	12.0803	1
225	23.0595	14.0785	-0.0139766	399.245	0.0894289	0	8.94796	1
225	48.076	18.4332	-0.0137833	393.64	0.145688	0	4.32909	1
226	36.8608	5.26381	-0.0117322	334.146	0.0495216	0	6.52946	1
226	85.7028	44.8008	-0.0123312	351.52	0.108875	0	5.08584	1
226	46.1907	49.1726	-0.0116298	331.177	0.0890376	0	12.4764	1
227	66.8185	10.6732	-0.00495966	137.707	0.199825	0	5.67701	1
227	126.398	10.4714	-0.0102002	289.71	0.106282	0	4.81698	1
227	45.4277	31.4355	-0.010301	292.633	0.0814043	0	3.28669	1
227	138.17	44.7564	-0.0132975	379.548	0.0706603	0	7.00141	1
227	81.4958	12.1415	-0.00389477	106.819	0.255686	0	8.04258	1
228	98.2307	5.5689	-0.0115459	328.743	0.229638	0	6.93365	1
228	39.6958	23.3516	-0.0150966	431.732	0.0510816	0	6.34108	1
228	60.5775	44.3094	-0.0115775	329.66	0.0837912	0	9.24122	1
229	108.957	7.59725	-0.0138294	394.976	0.0636707	0	10.9164	1
229	31.5215	27.1689	-0.007307	205.793	0.264864	0	6.03548	1
229	13.8064	31.9355	-0.0111075	316.026	0.101603	0	8.9352	1
229	80.2585	37.0301	-0.0128134	365.508	0.0937005	0	7.38051	1
229	37.8516	29.4186	-0.00804574	227.22	0.391518	0	5.15974	1
230	81.2795	20.1812	-0.0120579	343.595	0.10519	0	8.04258	1
230	61.8883	35.1616	-0.00888513	251.567	0.1327	0	9.24122	1
230	16.752	43.79	-0.00447753	123.723	0.27899	0	7.25062	1
230	89.8128	47.7964	-0.00782069	220.692	0.201811	0	5.08584	1
230	104.138	37.0613	-0.00539959	150.468	0.275788	0	6.24183	1
231	42.9293	7.67344	-0.00629936	176.565	0.215038	0	6.52946	1
231	6.52798	26.7526	-0.0103788	294.892	0.103148	0	8.9352	1
231	22.3224	8.94123	-0.00489196	135.744	0.309422	0	9.64593	1
231	120.969	36.013	-0.00500962	139.156	0.243316	0	9.11283	1
231	74.8547	51.277	-0.0113063	321.794	0.121921	0	3.74646	1
232	134.233	8.96263	-0.00442802	122.287	0.351738	0	7.97874	1
232	10.5663	47.5728	-0.0102765	291.923	0.137431	0	7.25062	1
233	98.1171	12.5016	-0.0118443	337.399	0.0683143	0	6.93365	1
233	33.8875	32.7213	-0.00794593	224.325	0.0746179	0	5.15974	1
233	97.923	36.4816	-0.0111989	318.677	0.054133	0	6.24183	1
233	46.414	44.0629	-0.0112085	318.956	0.089054	0	13.0342	1
233	134.26	37.6957	-0.0122683	349.697	0.143438	0	13.3972	1
234	120.808	45.1244	-0.0139463	398.368	0.07629	0	9.11283	1
235	41.4709	15.2609	-0.00967847	274.578	0.154608	0	7.72638	1
236	21.7659	18.5711	-0.0127392	363.354	0.0585448	0	6.65044	1
236	73.5234	23.4698	-0.0106117	301.646	0.237625	0	6.97103	1
237	74.7985	15.3195	-0.0195017	559.504	0.0617607	0	8.24944	1
237	52.1132	14.8405	-0.00591883	165.528	0.110747	0	10.6507	1
237	57.1264	51.4883	-0.00866143	245.078	0.121665	0	13.0342	1
237	69.6653	29.2759	-0.00883794	250.198	0.350419	0	6.97103	1
238	100.999	20.9109	-0.015447	441.895	0.066493	0	8.75345	1
238	115.601	28.1388	-0.0122168	348.203	0.0821625	0	11.1448	1
238	84.6657	47.2722	-0.0138688	396.119	0.0746928	0	7.3247	1
238	22.2758	11.9402	-0.00560688	156.48	0.230888	0	6.65044	1
238	8.78711	36.5766	-0.00428741	118.208	0.259647	0	13.5356	1
239	109.615	7.03209	-0.0139993	399.905	0.16712	0	4.29619	1
239	104.485	28.9403	-0.00947986	268.817	0.228133	0	8.75345	1
239	93.4142	42.4703	-0.0123493	352.044	0.0954116	0	4.77556	1
239	36.8836	52.4475	-0.00475523	131.777	0.232452	0	8.59002	1
240	143.476	44.667	-0.0118353	337.137	0.0898669	0	14.8172	1
240	125.789	18.2624	-0.0108705	309.153	0.108094	0	3.27302	1
240	120.419	40.6129	-0.0125752	358.598	0.150515	0	8.63645	1
240	129.016	41.4331	-0.0118896	338.712	0.108014	0	8.63645	1
240	87.3772	14.5797	-0.00482211	133.717	0.423868	0	12.6005	1
241	35.3517	29.3251	-0.00564661	157.632	0.266482	0	4.54692	1
241	66.0516	36.7045	-0.0122709	349.771	0.105894	0	8.26099	1
241	77.341	47.303	-0.0109007	310.029	0.119842	0	7.3247	1
242	129.142	8.50465	-0.0102755	291.895	0.144928	0	8.18372	1
242	135.163	31.6904	-0.00441164	121.812	0.295266	0	4.56206	1
243	13.4637	49.2787	-0.0114107	324.823	0.0862574	0	8.51183	1
243	105.565	8.46595	-0.0131555	375.43	0.189827	0	4.29619	1
243	38.9579	21.52	-0.0109515	311.503	0.154451	0	4.19764	1
244	10.6882	6.05776	-0.012014	342.32	0.1897	0	10.851	1
244	96.3853	38.7316	-0.00972711	275.989	0.112449	0	4.77556	1
244	44.3554	48.2094	-0.0108453	308.421	0.120022	0	5.30378	1
245	29.8914	15.0426	-0.0108033	307.205	0.0553944	0	11.1426	1
245	124.508	15.2503	-0.0109936	312.725	0.0694137	0	3.27302	1
245	48.4985	31.4532	-0.0113452	322.92	0.185738	0	11.3013	1
246	88.1401	4.90291	-0.013128	374.632	0.106489	0	10.2535	1
246	8.02734	26.4615	-0.0184309	528.444	0.101736	0	11.4495	1
246	24.5863	52.3153	-0.0111	315.811	0.0652228	0	11.4242	1
246	113.659	49.817	-0.00862156	243.922	0.162468	0	8.31605	1
246	36.5061	24.9272	-0.0112851	321.178	0.170581	0	4.19764	1
246	125.417	50.1926	-0.0116898	332.917	0.277252	0	6.33958	1
246	61.3228	50.513	-0.0108352	308.129	0.0979461	0	9.51077	1
246	51.8872	51.7063	-0.0102054	289.86	0.136746	0	6.82627	1
247	74.0092	14.8401	-0.0100556	285.517	0.139236	0	9.58432	1
247	90.7164	14.8274	-0.0114896	327.111	0.0362881	0	10.2535	1
247	114.466	17.4097	-0.00733334	206.557	0.0881252	0	8.9169	1
247	138.392	28.4682	-0.0111981	318.656	0.0402566	0	4.56206	1
247	59.1214	35.3099	-0.0102917	292.364	0.202786	0	9.09139	1
247	126.807	44.0073	-0.00999827	283.853	0.280385	0	6.02121	1
247	74.7719	44.5396	-0.00853387	241.378	0.133813	0	9.02513	1
248	5.13887	15.3823	-0.00359013	97.9833	0.244382	0	10.851	1
248	67.6486	23.953	-0.00996863	282.994	0.155066	0	5.22163	1
248	5.611	45.9944	-0.00952325	270.076	0.126192	0	7.08643	1
248	104.593	49.9948	-0.011694	333.038	0.0389429	0	9.06703	1
249	70.787	36.4418	-0.0104473	296.878	0.122413	0	9.02513	1
249	110.543	42.1068	-0.0109506	311.475	0.108624	0	8.31605	1
249	48.9428	45.5476	-0.0151123	432.187	0.0516017	0	5.30378	1
249	25.1421	40.9046	-0.00929401	263.426	0.0815564	0	5.56887	1
250	41.8539	18.7091	-0.00804796	227.284	0.220674	0	8.20135	1
250	130.127	38.9844	-0.0131062	374	0.150859	0	6.02121	1
250	121.59	11.3061	-0.00381938	104.633	0.199285	0	4.9066	1
250	75.0124	24.3718	-0.0064811	181.837	0.231311	0	7.37575	1
250	88.9467	48.1815	-0.0068349	192.099	0.115201	0	10.8903	1
251	49.4408	37.3978	-0.0106455	302.627	0.0454102	0	7.90973	1
251	41.2709	42.0499	-0.0106493	302.737	0.055334	0	7.53948	1
251	108.134	11.1316	-0.00430468	118.709	0.192581	0	8.9169	1
251	65.2408	28.5863	-0.00904505	256.205	0.167617	0	5.22163	1
251	100.441	32.9615	-0.0114692	326.519	0.127498	0	6.53182	1
252	116.027	28.0548	-0.0104381	296.611	0.140063	0	6.63739	1
252	17.9917	14.0279	-0.0106051	301.455	0.153934	0	12.924	1
252	132.715	18.8818	-0.00521124	145.004	0.167069	0	8.08288	1
252	131.864	26.9197	-0.012113	345.193	0.0685391	0	4.85186	1
252	5.13142	38.9243	-0.00465177	128.777	0.248225	0	7.08643	1
253	85.4057	5.00073	-0.00532135	148.198	0.262767	0	8.24447	1
253	55.8913	21.8447	-0.0114623	326.319	0.245115	0	3.33845	1
253	118.65	39.1042	-0.0143915	411.282	0.197343	0	5.33263	1
253	137.983	33.2331	-0.0105273	299.199	0.265549	0	4.05634	1
253	78.5054	45.0866	-0.00502704	139.662	0.275885	0	8.24837	1
253	22.0598	45.5427	-0.00437656	120.794	0.48049	0	5.56887	1
253	28.1733	48.2667	-0.00718093	202.136	0.258488	0	5.97106	1
253	23.1322	51.4668	-0.00512168	142.407	0.400751	0	5.97106	1
254	93.1741	7.76164	-0.01068	303.626	0.0836852	0	8.24447	1
254	67.7647	20.5751	-0.0146482	418.727	0.0490134	0	6.95957	1
254	33.6972	25.1003	-0.00463118	128.18	0.146164	0	4.02456	1
254	46.6261	30.0059	-0.00520811	144.913	0.204914	0	7.49569	1
254	119.326	33.8145	-0.00895004	253.449	0.460923	0	5.33263	1
255	35.1115	50.5679	-0.0122454	349.034	0.120356	0	7.30987	1
255	138.912	27.3635	-0.00523797	145.78	0.350843	0	4.05929	1
255	98.9489	43.3256	-0.012368	352.589	0.050681	0	8.40861	1
255	124.647	46.2961	-0.0101979	289.645	0.0619905	0	9.13743	1
255	40.4821	34.5518	-0.0105207	299.008	0.082049	0	3.21286	1
255	94.0805	34.4469	-0.0041642	114.635	0.280702	0	6.53182	1
255	70.2716	44.5978	-0.00555183	154.883	0.140516	0	8.24837	1
256	44.3218	18.7039	-0.0111842	318.252	0.0515056	0	8.92837	1
256	83.7878	22.8611	-0.0107438	305.478	0.14188	0	9.24527	1
256	123.933	30.397	-0.0107659	306.12	0.136834	0	5.7364	1
256	63.5399	5.07099	-0.00342914	93.3139	0.292783	0	15.5082	1
256	119.758	7.77068	-0.0118907	338.743	0.1341	0	5.65352	1
256	130.133	8.7325	-0.00962601	273.056	0.128638	0	5.48167	1
256	74.699	21.1669	-0.0146689	419.328	0.0829067	0	6.95957	1
256	106.877	48.8952	-0.00937607	265.806	0.212281	0	9.68909	1
257	59.0389	32.717	-0.0124442	354.797	0.222133	0	7.99108	1
257	47.7397	51.7795	-0.011903	339.101	0.145947	0	12.6862	1
258	97.3757	51.5858	-0.0115901	330.026	0.103293	0	8.40861	1
258	22.2091	7.18186	-0.0164729	471.653	0.0883113	0	9.89043	1
258	115.144	13.9982	-0.00947905	268.793	0.120336	0	4.11164	1
258	21.8365	22.1158	-0.00834474	235.892	0.113118	0	9.25813	1
258	124.856	10.215	-0.00693643	195.044	0.467792	0	5.48167	1
258	59.402	42.9858	-0.0108139	307.511	0.0608511	0	10.2752	1
259	134.202	23.6511	-0.0120751	344.093	0.124917	0	5.99684	1
259	29.9514	26.5723	-0.0103716	294.682	0.104076	0	4.02456	1
260	15.992	40.1661	-0.00993005	281.875	0.063841	0	12.7041	1
260	28.6841	40.7173	-0.00942063	267.099	0.186612	0	9.31339	1
260	73.0478	35.5074	-0.0107433	305.463	0.0855244	0	9.50485	1
261	114.53	38.3081	-0.0115622	329.214	0.13993	0	7.44443	1
261	111.232	12.734	-0.00558464	155.835	0.312093	0	4.11164	1
261	53.204	19.6115	-0.0051378	142.874	0.439326	0	8.92837	1
262	13.0483	10.9101	-0.0113276	322.412	0.115663	0	9.89043	1
264	40.5113	19.3124	-0.0115542	328.983	0.258322	0	3.34831	1
264	100.099	24.0186	-0.00488556	135.558	0.282529	0	10.0597	1
264	104.702	14.6676	-0.0119981	341.859	0.0883154	0	6.8106	1
264	40.6836	31.9099	-0.00646529	181.378	0.222173	0	7.26238	1
264	33.4672	32.726	-0.00999524	283.766	0.213371	0	6.23035	1
264	121.762	36.5429	-0.00697967	196.298	0.166697	0	7.44443	1
265	34.6949	26.6178	-0.0107755	306.397	0.167187	0	6.23035	1
265	53.1115	35.8166	-0.011268	320.683	0.0543975	0	7.8348	1
265	64.6923	8.97975	-0.0062563	175.317	0.436491	0	14.9166	1
265	20.6411	21.7826	-0.011227	319.493	0.089365	0	4.61277	1
265	113.966	29.0973	-0.0057074	159.395	0.394677	0	9.22807	1
265	4.80027	46.431	-0.00903451	255.899	0.170855	0	12.8259	1
266	69.6082	23.063	-0.0123075	350.835	0.146084	0	9.05027	1
266	60.9009	34.9741	-0.00399106	109.613	0.40472	0	7.8348	1
267	74.5958	30.6149	-0.0115453	328.725	0.0671511	0	8.92666	1
267	25.6302	8.32708	-0.011872	338.203	0.0871278	0	10.4872	1
268	16.3038	34.4415	-0.0154811	442.885	0.132077	0	11.3937	1
268	94.1454	15.9098	-0.00987307	280.222	0.182709	0	10.0597	1
269	138.871	24.9161	-0.0105451	299.714	0.162489	0	20.6854	1
269	18.784	49.5425	-0.0184485	528.956	0.0260869	0	13.4589	1
269	9.91569	16.3238	-0.0108146	307.532	0.140831	0	8.14067	1
269	24.0705	18.6977	-0.0104404	296.676	0.191408	0	4.61277	1
269	40.6779	22.6565	-0.0106584	303	0.233134	0	3.34831	1
269	71.114	38.8346	-0.0118185	336.649	0.118006	0	8.92666	1
270	108.562	18.9605	-0.0103807	294.945	0.131567	0	11.4876	1
271	58.2449	20.2548	-0.0129306	368.907	0.135884	0	11.7051	1
271	10.9146	24.4029	-0.0108684	309.092	0.164784	0	8.14067	1
271	75.3144	51.626	-0.0113941	324.34	0.0936057	0	13.4634	1
273	43.3348	17.7439	-0.013573	387.54	0.066482	0	5.3953	1
273	5.57662	46.9527	-0.0129639	369.872	0.0756679	0	13.4589	1
273	60.736	7.24912	-0.00926855	262.688	0.10457	0	13.2421	1
274	111.776	35.3068	-0.0101884	289.368	0.0518074	0	14.1603	1
274	77.5874	17.8775	-0.0130502	372.377	0.0617908	0	11.6466	1
275	35.6416	13.0505	-0.00692378	194.677	0.224652	0	3.27382	1
275	43.3339	27.8581	-0.0106554	302.915	0.0927087	0	6.77017	1
275	60.8687	39.8845	-0.00671893	188.735	0.210225	0	6.83313	1
275	67.6966	39.6151	-0.0102289	290.544	0.0763623	0	6.83313	1
276	23.7818	14.7106	-0.00618928	173.373	0.144806	0	11.9754	1
277	98.2708	23.8631	-0.0061565	172.422	0.189477	0	5.08508	1
277	38.3131	19.7167	-0.0126186	359.858	0.23408	0	5.2843	1
277	35.9285	43.2783	-0.00954025	270.569	0.0822204	0	9.15329	1
278	37.2478	24.8925	-0.0110201	313.492	0.290837	0	5.2843	1
278	10.9563	27.6938	-0.00553307	154.339	0.232386	0	8.09219	1
279	137.177	12.1214	-0.0107699	306.236	0.0703689	0	14.6796	1
279	88.6382	14.2	-0.010463	297.334	0.0903372	0	3.54217	1
279	65.8254	21.5419	-0.0127761	364.425	0.057082	0	9.03265	1
279	68.353	30.2137	-0.0122557	349.332	0.0715204	0	4.00108	1
279	132.975	34.8259	-0.0100769	286.133	0.160413	0	3.5903	1
279	123.907	42.6123	-0.00523787	145.777	0.247183	0	8.91509	1
279	69.4473	8.41806	-0.010074	286.05	0.169526	0	11.6175	1
279	15.9285	40.0985	-0.0117328	334.163	0.120493	0	10.0273	1
280	116.962	27.3692	-0.0118627	337.932	0.069188	0	8.73089	1
280	51.5441	43.6566	-0.00745934	210.211	0.251428	0	9.92214	1
281	114.06	35.6035	-0.0247455	711.601	0.0465407	0	8.73089	1
281	4.49825	22.8176	-0.0119753	341.199	0.0662646	0	8.09219	1
281	28.208	38.3613	-0.00521477	145.107	0.206849	0	6.1856	1
282	39.7889	10.4403	-0.00924542	262.017	0.084202	0	9.39305	1
282	122.532	13.1293	-0.0120832	344.329	0.083573	0	10.4744	1
282	95.5971	28.1885	-0.00692492	194.71	0.16804	0	5.08508	1
282	6.30157	37.2934	-0.0144449	412.829	0.115922	0	6.38944	1
283	41.9061	41.299	-0.0104072	295.715	0.198094	0	8.3025	1
283	90.6196	11.2638	-0.0103291	293.45	0.101376	0	3.54217	1
284	98.673	5.32357	-0.018474	529.696	0.070539	0	10.0072	1
284	18.2634	5.62619	-0.0103531	294.144	0.115792	0	15.8508	1
284	57.8302	8.31703	-0.0123435	351.878	0.0660952	0	11.6175	1
284	136.77	33.1816	-0.0107095	304.483	0.206204	0	3.39838	1
284	9.29523	31.6487	-0.0108898	309.712	0.251456	0	6.38944	1
284	33.8048	35.7273	-0.010076	286.107	0.153763	0	6.1856	1
284	136.13	46.9037	-0.00472856	131.004	0.215785	0	9.84095	1
285	46.1897	34.1868	-0.0134704	384.563	0.0801059	0	8.3025	1
285	74.8028	23.2656	-0.0170501	488.393	0.11256	0	12.0832	1
285	102.387	24.9014	-0.0113289	322.448	0.104799	0	5.79776	1
285	33.7639	29.3493	-0.00899496	254.752	0.19473	0	6.37818	1
285	87.7734	32.9038	-0.0132364	377.775	0.1962	0	9.13479	1
286	112.062	12.8293	-0.00402541	110.609	0.16387	0	10.4744	1
287	66.5585	48.8746	-0.0141477	404.208	0.183445	0	6.42526	1
287	90.7715	47.6949	-0.0104462	296.847	0.0673082	0	15.0919	1
287	120.611	51.2649	-0.0122893	350.306	0.0709568	0	16.1207	1
287	11.1012	19.7666	-0.00682798	191.898	0.34787	0	6.4875	1
289	49.1736	24.7357	-0.0118322	337.049	0.203475	0	5.87437	1
289	43.4179	25.9101	-0.0117755	335.402	0.160767	0	5.87437	1
289	105.324	29.8998	-0.0150512	430.415	0.122279	0	5.79776	1
289	71.2744	44.5106	-0.0129073	368.232	0.242204	0	6.42526	1
290	37.2746	5.41447	-0.010973	312.126	0.0524492	0	9.93296	1
290	10.2961	13.2238	-0.0144473	412.899	0.0941687	0	6.5922	1
290	45.0829	15.9979	-0.00406097	111.64	0.334125	0	5.95276	1
290	10.7897	35.7181	-0.0112911	321.352	0.0448008	0	11.6974	1
290	133.891	15.0809	-0.0119694	341.027	0.273242	0	7.63242	1
290	138.952	20.7941	-0.00961711	272.798	0.314839	0	7.63242	1
291	33.9504	25.5879	-0.0235469	676.836	0.017776	0	9.4729	1
291	48.8404	53.2713	-0.0104784	297.78	0.0631028	0	14.6092	1
291	25.5255	7.0293	-0.0129061	368.197	0.13377	0	6.17056	1
291	23.6859	50.8234	-0.00555989	155.117	0.194586	0	12.3985	1
292	143.158	53.0776	-0.0100761	286.11	0.0759488	0	10.1138	1
292	117.289	4.66101	-0.00931101	263.919	0.157583	0	5.66942	1
292	84.2133	4.59234	-0.00815837	230.487	0.114344	0	10.4608	1
292	15.1265	24.8543	-0.0105547	299.993	0.0888708	0	6.4875	1
292	113.365	25.1446	-0.0064988	182.35	0.237233	0	9.34147	1
293	39.1892	15.1612	-0.00763511	215.309	0.0819197	0	5.95276	1
293	52.9852	18.9494	-0.012971	370.077	0.0572548	0	5.94885	1
293	63.7836	23.3105	-0.0101065	286.994	0.189256	0	5.61907	1
293	82.7657	14.9525	-0.00460697	127.477	0.240097	0	10.4608	1
294	35.5469	47.2123	-0.00560569	156.446	0.233681	0	9.58446	1
295	21.525	11.7274	-0.00666459	187.159	0.153808	0	6.17056	1
295	39.9879	36.2188	-0.0110811	315.262	0.0247866	0	10.4315	1
295	67.4967	45.3396	-0.00994499	282.308	0.146628	0	9.99139	1
296	50.3608	37.3219	-0.0109925	312.691	0.11019	0	7.89016	1
296	6.89084	44.6694	-0.0103296	293.463	0.0668724	0	8.86386	1
296	113.843	9.16326	-0.00815318	230.336	0.220378	0	5.66942	1
296	120.175	13.5275	-0.0113074	321.824	0.109874	0	7.69033	1
296	96.4798	19.8932	-0.0112927	321.399	0.0465807	0	7.08117	1
296	133.109	51.9376	-0.0158358	453.172	0.0990832	0	10.1138	1
296	114.233	37.0985	-0.00402325	110.546	0.231252	0	5.88214	1
297	142.643	11.6015	-0.00790801	223.225	0.16887	0	5.81271	1
298	75.1017	36.9671	-0.0114047	324.646	0.0511076	0	8.06759	1
298	94.0432	6.23841	-0.0106698	303.332	0.121275	0	6.98894	1
298	15.6826	16.3108	-0.00994096	282.191	0.0875212	0	7.42577	1
298	131.542	17.7887	-0.0121852	347.287	0.0605045	0	4.84793	1
298	56.3692	23.842	-0.0119417	340.224	0.0537992	0	5.58245	1
298	68.9404	25.5424	-0.0101411	287.996	0.10496	0	5.61907	1
298	29.1434	40.0808	-0.00687597	193.29	0.219127	0	5.13083	1
298	136.874	10.8882	-0.00498859	138.546	0.44215	0	5.81271	1
298	60.549	38.1593	-0.00518043	144.11	0.368741	0	7.51056	1
299	15.1643	32.618	-0.00957702	271.635	0.0526071	0	4.9318	1
299	103.361	34.4384	-0.0142959	408.509	0.0651531	0	11.1341	1
299	10.143	52.9151	-0.0103544	294.182	0.0965798	0	5.78268	1
299	33.4531	16.239	-0.012073	344.033	0.170242	0	11.4466	1
299	102.673	23.3256	-0.0108754	309.294	0.184634	0	7.08117	1
299	117.815	32.433	-0.00461517	127.715	0.298081	0	5.88214	1
299	90.3161	33.9488	-0.00555465	154.965	0.258328	0	12.0524	1
300	87.3608	8.28557	-0.0119629	340.839	0.125119	0	6.98894	1
300	141.114	35.3168	-0.00444893	122.893	0.36218	0	9.96297	1
301	34.274	40.1308	-0.0104537	297.062	0.075969	0	5.13083	1
301	46.0641	43.9395	-0.0106076	301.529	0.0475213	0	7.89016	1
301	85.6126	49.0791	-0.0127914	364.869	0.110691	0	8.83224	1
302	23.0682	27.12	-0.0127856	364.7	0.0616691	0	9.62814	1
302	134.641	27.743	-0.0120594	343.636	0.0852585	0	5.82178	1
302	94.4393	49.3931	-0.0121303	345.693	0.0632933	0	8.83224	1
302	31.8285	51.1347	-0.0117662	335.133	0.115836	0	7.46855	1
302	58.2016	18.5689	-0.0109404	311.179	0.124314	0	5.58245	1
302	57.0876	46.8113	-0.00515285	143.311	0.125707	0	9.31874	1
303	67.7507	40.2909	-0.00961155	272.637	0.131698	0	7.51056	1
303	12.6387	6.6557	-0.0112766	320.932	0.0979749	0	10.1236	1
303	134.023	21.9541	-0.00609347	170.594	0.417726	0	4.84793	1
303	11.4309	22.7958	-0.00929361	263.415	0.0983998	0	7.75448	1
303	39.1924	52.3808	-0.0117111	333.536	0.121529	0	7.46855	1
304	78.6617	37.0204	-0.0116804	332.645	0.0716379	0	7.89086	1
304	6.34942	48.5507	-0.0156072	446.543	0.0373801	0	5.78268	1
304	124.709	23.1108	-0.0116715	332.385	0.172555	0	6.09336	1
305	134.21	9.84867	-0.00573633	160.235	0.152327	0	9.2376	1
305	44.643	19.6872	-0.00474513	131.485	0.162626	0	11.2393	1
305	119.388	20.1407	-0.0115088	327.666	0.216171	0	6.09336	1
307	98.0148	7.58187	-0.00972204	275.841	0.275005	0	13.2944	1
307	76.0101	5.37707	-0.00725912	204.404	0.16833	0	22.1148	1
308	107.997	25.3062	-0.0123599	352.352	0.062071	0	6.84307	1
308	32.0357	36.8333	-0.0119446	340.307	0.0542969	0	5.6284	1
308	112.354	42.4818	-0.010613	301.685	0.075254	0	7.31516	1
308	128.445	43.6536	-0.0103482	294.003	0.140559	0	4.2956	1
308	74.479	43.7115	-0.0116285	331.138	0.066525	0	7.54788	1
308	115.441	5.1863	-0.0122128	348.087	0.0691277	0	10.2958	1
309	17.8115	45.7117	-0.0115478	328.798	0.107601	0	5.59126	1
310	42.3271	30.6853	-0.0125683	358.398	0.0551483	0	7.44042	1
310	23.0938	21.9831	-0.0107567	305.851	0.0428544	0	3.9742	1
310	98.0423	43.5497	-0.013824	394.82	0.0823527	0	13.2765	1
310	125.014	8.97614	-0.00844182	238.708	0.0648567	0	9.2376	1
310	142.22	17.562	-0.00516277	143.598	0.12352	0	11.1202	1
310	98.5748	20.8645	-0.00378339	103.589	0.31255	0	8.749	1
311	138.757	6.49151	-0.0129718	370.101	0.0654675	0	11.5997	1
311	114.58	27.1747	-0.00875911	247.911	0.0792631	0	6.84307	1
311	103.179	31.307	-0.00465506	128.872	0.266916	0	7.69555	1
312	90.9609	25.1742	-0.0104442	296.788	0.125035	0	8.749	1
312	10.6214	31.3799	-0.00998298	283.41	0.0687355	0	8.57224	1
312	5.86327	38.5104	-0.00993292	281.958	0.0820699	0	8.57224	1
312	26.7627	38.8017	-0.0105083	298.646	0.167042	0	3.32038	1
312	34.8293	49.3484	-0.00456895	126.375	0.396689	0	10.8522	1
313	131.157	40.3221	-0.00952923	270.249	0.158045	0	4.2956	1
313	49.7908	41.5627	-0.0124157	353.973	0.10422	0	3.52152	1
313	83.5323	45.7204	-0.0111728	317.92	0.0662785	0	9.27347	1
313	48.1669	26.0749	-0.00627876	175.968	0.228593	0	7.44042	1
314	108.212	18.6912	-0.0139246	397.738	0.0353427	0	5.26444	1
314	60.8963	46.0325	-0.0108577	308.781	0.0467806	0	9.83707	1
314	22.9145	43.4267	-0.00709307	199.587	0.326061	0	5.59126	1
315	66.9001	29.5619	-0.0115159	327.873	0.160703	0	11.1255	1
315	87.9907	12.3079	-0.00694583	195.317	0.162249	0	10.4728	1
315	10.788	15.202	-0.00977218	277.296	0.0416445	0	12.937	1
315	19.916	24.3696	-0.0134298	383.386	0.0887377	0	3.9742	1
315	56.4681	35.9915	-0.00539705	150.394	0.281429	0	5.15709	1
316	76.5929	6.80543	-0.00458724	126.905	0.303958	0	7.78537	1
316	29.9748	39.6426	0.00591559	-165.434	0.272545	0	3.32038	1
317	16.1832	43.4287	-0.0114287	325.344	0.119972	0	6.73134	1
317	132.418	52.6065	-0.0106437	302.573	0.13907	0	6.60591	1
317	42.8794	31.8872	0.00351587	-95.8296	0.425346	0	7.85754	1
318	22.7098	5.66437	-0.0107345	305.208	0.0393765	0	9.2462	1
318	109.989	9.75653	-0.00394625	108.313	0.26683	0	9.10982	1
318	78.1166	28.8479	-0.00412135	113.392	0.218727	0	7.8035	1
319	29.2273	20.1933	-0.00513324	142.742	0.224207	0	5.69763	1
319	88.2924	46.7989	-0.0112517	320.211	0.0815575	0	15.9899	1
319	138.413	49.8312	-0.011287	321.235	0.279898	0	6.60591	1
319	104.629	22.5487	-0.00837025	236.632	0.198568	0	5.26444	1
319	43.1606	45.0969	-0.0130928	373.61	0.0416969	0	10.0714	1
320	44.2023	20.2699	-0.0042764	117.889	0.332902	0	8.74835	1
320	100.856	10.7161	-0.0108476	308.49	0.0423863	0	9.18404	1
320	55.3434	29.1123	-0.00567126	158.347	0.1853	0	6.97052	1
320	75.7623	36.2878	-0.0113693	323.621	0.0310511	0	7.8035	1
320	58.0725	40.8926	-0.0109449	311.31	0.0685597	0	5.15709	1
320	142.701	42.1826	-0.00696198	195.785	0.114065	0	8.76881	1
320	118.882	12.4369	-0.0036219	98.9049	0.357818	0	6.8895	1
320	77.7508	14.5042	-0.00445099	122.953	0.164384	0	7.78537	1
320	54.3055	15.6378	-0.0040656	111.775	0.18359	0	10.3511	1
320	139.068	22.8402	-0.00412075	113.374	0.273077	0	14.1301	1
320	95.5817	31.8559	-0.01047	297.536	0.072944	0	12.9801	1
321	123.719	51.1583	-0.0123196	351.184	0.0941548	0	8.81822	1
321	36.1377	53.2915	-0.00727099	204.748	0.269905	0	8.39478	1
321	116.055	32.3859	-0.0120794	344.218	0.0861274	0	15.0771	1
322	13.9941	31.6855	-0.00427143	117.745	0.368532	0	9.5024	1
322	32.9118	45.5413	-0.0122655	349.615	0.0467783	0	4.97577	1
322	103.821	42.9877	-0.0113049	321.753	0.0655875	0	10.7519	1
322	54.2344	48.824	-0.0117323	334.149	0.11449	0	4.20365	1
323	28.4094	25.8319	-0.0104207	296.106	0.1655	0	4.5072	1
323	29.3956	12.0512	-0.0117403	334.382	0.0390389	0	8.14382	1
323	89.3548	18.0353	-0.0149521	427.541	0.0247734	0	7.45075	1
323	62.7395	24.738	-0.00548145	152.842	0.204768	0	8.59286	1
323	50.3317	38.0252	-0.00442396	122.169	0.199148	0	6.71319	1
324	14.7672	41.1564	-0.0122856	350.199	0.10947	0	6.86988	1
324	110.641	51.3004	-0.0123596	352.346	0.06603	0	8.75949	1
324	110.825	14.4301	-0.00624971	175.125	0.266748	0	3.3783	1
324	75.1201	26.9356	-0.0113209	322.216	0.0530832	0	8.2079	1
325	60.9859	7.7309	-0.0100634	285.744	0.270495	0	4.9506	1
325	131.889	9.23981	-0.0128912	367.765	0.197898	0	3.45483	1
325	34.252	21.2038	-0.0105662	300.327	0.249912	0	3.3657	1
326	70.3356	15.913	-0.0164872	472.067	0.0478983	0	7.64647	1
326	138.182	19.8297	-0.00607888	170.17	0.157836	0	8.47971	1
326	57.0128	38.6811	-0.0100966	286.706	0.113302	0	6.71319	1
326	81.9203	17.5433	-0.00587681	164.309	0.177747	0	7.45075	1
327	95.3214	4.8883	-0.00440568	121.639	0.182169	0	10.3114	1
327	28.7955	21.3413	-0.0112519	320.215	0.194085	0	4.5072	1
327	37.4777	47.519	-0.0052188	145.223	0.167331	0	4.97577	1
327	136.349	48.8804	-0.011342	322.828	0.231177	0	6.46201	1
327	60.7117	12.6739	-0.0120208	342.517	0.164717	0	4.9506	1
327	103.476	21.2217	-0.00951204	269.75	0.262412	0	8.41505	1
327	83.0959	28.8736	-0.00511249	142.14	0.185649	0	8.2079	1
328	132.728	26.3231	-0.0103874	295.141	0.0879828	0	8.47971	1
328	115.426	40.5101	-0.0110429	314.152	0.223208	0	3.4765	1
328	21.1116	43.7916	-0.0119592	340.732	0.131148	0	6.86988	1
328	71.8545	39.6998	-0.00456172	126.165	0.44857	0	10.6364	1
329	95.9968	15.1775	0.00479376	-132.895	0.472582	0	7.82912	1
330	85.0723	40.0257	-0.0128085	365.366	0.0295494	0	10.4414	1
330	72.0206	29.0647	-0.012441	354.705	0.134122	0	8.0034	1
330	39.8265	32.1701	-0.0101773	289.048	0.381407	0	11.3461	1
331	67.6182	8.76572	-0.011056	314.534	0.117806	0	7.64647	1
331	34.2108	8.81152	-0.0117246	333.927	0.0801616	0	12.2027	1
331	111.828	20.1946	-0.0066816	187.652	0.271414	0	6.55436	1
331	61.1921	28.464	-0.00851118	240.72	0.409411	0	6.36735	1
332	116.771	15.8909	-0.00687695	193.319	0.227779	0	6.55436	1
332	65.7822	24.051	-0.0128862	367.619	0.139807	0	6.36735	1
332	100.933	37.5759	-0.0113457	322.937	0.0520526	0	5.75707	1
332	53.141	51.6862	-0.00629994	176.582	0.131532	0	10.2555	1
332	87.7699	53.29	-0.0107132	304.59	0.0892197	0	13.5358	1
332	78.1253	6.16457	-0.00641231	179.842	0.241901	0	10.627	1
333	112.588	9.59931	-0.00637935	178.885	0.316157	0	7.55509	1
333	139.073	18.2805	-0.0115815	329.774	0.23522	0	6.15725	1
333	56.8331	7.4959	-0.00991131	281.331	0.177246	0	4.14647	1
333	98.7238	22.5163	-0.00493335	136.944	0.120801	0	6.68986	1
333	142.019	44.031	-0.00492531	136.711	0.253098	0	15.1482	1
334	138.479	12.152	-0.0176827	506.742	0.0831343	0	6.15725	1
334	36.8515	20.7251	-0.0215197	618.036	0.0333136	0	11.6439	1
334	56.4915	41.9934	-0.0127592	363.935	0.0702591	0	7.48374	1
334	62.2133	35.8908	-0.0098867	280.617	0.203866	0	7.49665	1
335	117.041	31.6536	-0.00781453	220.513	0.119324	0	7.45161	1
335	22.6603	28.2078	-0.0105485	299.813	0.0699728	0	6.21972	1
335	75.3647	43.8711	-0.00945097	267.979	0.108399	0	7.14859	1
335	5.32015	16.3376	-0.00421152	116.007	0.445139	0	16.4828	1
336	12.5825	39.0886	-0.0104095	295.782	0.0469927	0	8.91153	1
336	133.658	25.6155	-0.0128063	365.302	0.187903	0	5.99594	1
336	93.736	18.0582	-0.00364592	99.6016	0.349295	0	6.68986	1
336	128.26	23.0051	-0.0110283	313.729	0.235367	0	5.99594	1
336	139.399	29.1111	-0.00577873	161.464	0.482808	0	6.72157	1
337	49.0474	41.225	-0.0183593	526.369	0.0428437	0	7.39048	1
337	102.668	52.4497	-0.00967707	274.537	0.279285	0	5.72121	1
338	52.7058	7.0974	-0.0118813	338.471	0.0834098	0	4.14647	1
338	51.2723	15.2077	-0.00873928	247.336	0.231278	0	5.38553	1
338	106.268	15.8183	-0.00568991	158.888	0.182555	0	8.86671	1
338	83.1698	50.6944	-0.00493712	137.053	0.147749	0	6.39744	1
338	57.7732	53.0137	-0.00443083	122.368	0.23657	0	7.66941	1
338	81.1856	7.68743	-0.00448881	124.05	0.387659	0	6.64102	1
339	50.8179	23.625	-0.0119357	340.048	0.0700396	0	7.13952	1
339	23.7198	42.4113	-0.0126953	362.081	0.037854	0	8.71824	1
339	66.1818	24.2555	-0.0109749	312.182	0.24989	0	5.38357	1
339	14.0752	30.3029	-0.0084942	240.228	0.196949	0	7.68113	1
339	126.846	49.0557	-0.00460477	127.413	0.275753	0	11.6115	1
339	65.2379	10.7918	0.00441276	-121.844	0.398549	0	3.47622	1
339	143	16.9274	-0.00638613	179.082	0.3642	0	5.021	1
339	83.6261	38.0438	-0.011703	333.299	0.0743994	0	3.61582	1
340	83.3725	18.7281	-0.0106275	302.106	0.126346	0	3.11016	1
340	44.1725	21.0149	-0.00758447	213.841	0.129077	0	7.13952	1
340	71.1421	28.7695	-0.0107597	305.938	0.282439	0	6.70206	1
340	124.364	33.0361	-0.00767223	216.386	0.0865107	0	7.45161	1
340	64.6894	7.35911	-0.00445997	123.213	0.417924	0	3.47622	1
340	56.9698	35.9423	-0.00971632	275.675	0.346579	0	3.65268	1
341	108.173	46.2832	-0.017184	492.277	0.17689	0	6.35119	1
341	141.731	21.7853	-0.00538152	149.943	0.293543	0	5.021	1
341	57.0251	32.29	-0.00721339	203.077	0.461837	0	3.65268	1
341	22.0906	33.8467	-0.00619929	173.663	0.155791	0	8.71824	1
341	98.8761	48.1658	-0.0100665	285.833	0.201028	0	5.72121	1
342	12.6125	18.1851	-0.0124981	356.363	0.0572593	0	8.792	1
342	13.3464	7.19775	-0.0119578	340.689	0.0644904	0	11.0118	1
342	55.7129	12.1607	-0.0125881	358.973	0.087889	0	5.38553	1
342	40.5431	36.2326	-0.00560149	156.324	0.244963	0	6.60664	1
342	66.748	39.1757	-0.0116965	333.111	0.0617839	0	6.27754	1
342	11.5208	44.2486	-0.0145556	416.041	0.0348539	0	10.9577	1
342	54.6987	45.9875	-0.0116293	331.161	0.108134	0	6.95721	1
342	79.1992	14.0244	-0.00667866	187.567	0.321237	0	4.22451	1
342	131.643	19.0714	-0.0122329	348.67	0.14832	0	6.17869	1
342	118.916	23.2319	-0.00467535	129.461	0.310226	0	11.2158	1
342	18.9024	24.3281	-0.0115421	328.633	0.0967916	0	7.68113	1
342	62.6027	28.2771	-0.0104244	296.214	0.14853	0	5.38357	1
342	32.7649	30.149	-0.0045757	126.57	0.183097	0	7.38325	1
342	17.947	53.1242	-0.00972018	275.787	0.176422	0	4.04593	1
343	76.344	32.9952	-0.0144648	413.407	0.194594	0	5.17758	1
343	78.1455	46.734	-0.00547829	152.75	0.134558	0	6.39744	1
344	40.1305	29.6389	-0.00969711	275.118	0.144637	0	6.60664	1
344	107.454	8.88359	-0.0065567	184.03	0.219031	0	8.35268	1
344	134.409	40.2447	-0.00505362	140.432	0.222627	0	11.6115	1
345	52.7743	36.0109	-0.0100366	284.966	0.0609447	0	4.1961	1
345	112.211	52.6101	-0.0117168	333.701	0.0662276	0	7.50605	1
345	58.8708	51.9789	-0.00382276	104.731	0.434237	0	7.30088	1
346	22.1124	15.8261	-0.0114091	324.775	0.0692845	0	9.0878	1
346	40.6309	17.9396	-0.0114368	325.579	0.0459508	0	9.46914	1
346	70.966	22.0036	-0.0101968	289.612	0.0925506	0	9.64782	1
346	48.2538	43.3673	-0.0047517	131.675	0.192845	0	6.95721	1
346	21.1846	50.6978	-0.00975953	276.929	0.154257	0	4.04593	1
346	82.223	11.0743	-0.00825826	233.384	0.243055	0	4.22451	1
346	71.7493	35.3817	-0.0097473	276.574	0.329824	0	3.27721	1
346	101.123	37.837	-0.00615189	172.288	0.255979	0	4.68439	1
346	85.9557	43.7009	-0.00618236	173.172	0.215502	0	8.37845	1
347	126.895	15.118	-0.0121606	346.572	0.0539361	0	6.17869	1
348	10.9245	30.709	-0.0132005	376.735	0.0694496	0	12.0101	1
348	41.9516	8.56302	-0.012004	342.03	0.107586	0	9.46914	1
348	133.723	11.7577	-0.00601541	168.329	0.260772	0	5.60814	1
348	86.9376	17.849	-0.00705477	198.476	0.163975	0	7.3244	1
348	101.892	26.8724	-0.00565353	157.833	0.278426	0	10.9915	1
348	22.9321	30.4601	-0.0113112	321.935	0.184572	0	6.21216	1
349	52.5249	5.02361	-0.017731	508.145	0.0270514	0	3.19221	1
349	99.1141	8.42675	-0.0123515	352.11	0.0375782	0	8.35268	1
350	43.251	27.1498	-0.0104255	296.244	0.0761549	0	9.57561	1
350	70.2375	32.474	-0.00911544	258.247	0.133481	0	3.27721	1
350	67.8955	49.133	-0.0103299	293.472	0.191648	0	9.4628	1
350	80.6019	21.5239	-0.0114501	325.965	0.0914939	0	7.3244	1
350	57.111	34.9909	-0.00996218	282.807	0.279692	0	4.45507	1
350	114.626	37.244	-0.0102409	290.891	0.349544	0	7.3505	1
351	131.996	6.42202	-0.0104672	297.455	0.113675	0	5.60814	1
351	15.2086	44.3643	-0.0120876	344.455	0.0569943	0	8.03476	1
351	123.293	9.38086	-0.00393006	107.843	0.243643	0	6.77428	1
351	28.7766	23.3663	-0.00544411	151.759	0.161143	0	3.77294	1
352	29.8449	16.0451	-0.00337728	91.8096	0.366166	0	6.97074	1
352	22.0374	48.598	-0.00577396	161.326	0.229334	0	8.03476	1
353	112.921	28.6082	-0.0101728	288.916	0.15896	0	8.75251	1
353	57.3347	17.2072	-0.00497671	138.202	0.293893	0	6.19744	1
353	23.1336	36.669	-0.00330618	89.7475	0.281566	0	6.21216	1
353	53.9463	41.1386	-0.0165285	473.265	0.190924	0	3.865	1
353	45.2964	45.7496	-0.0118721	338.203	0.0987312	0	8.06676	1
354	143.332	51.5498	-0.0179142	513.458	0.0680781	0	21.4811	1
354	72.7437	19.6124	-0.00827717	233.932	0.227169	0	7.362	1
355	23.2009	13.9359	-0.010526	299.159	0.145999	0	6.97074	1
355	141.347	30.1606	-0.0125061	356.595	0.0757572	0	21.4811	1
355	117.734	43.9051	-0.00995901	282.715	0.0926857	0	7.30225	1
355	77.48	52.9388	-0.0107183	304.739	0.0417707	0	10.3124	1
355	90.8698	14.8317	-0.00540153	150.524	0.18189	0	6.07053	1
355	42.4675	38.1952	-0.0104861	298.004	0.113345	0	8.06676	1
355	97.3068	43.2599	-0.00495734	137.64	0.408427	0	5.73334	1
356	140.612	6.79759	-0.00999099	283.642	0.183634	0	8.62412	1
356	46.3814	12.1997	-0.0130598	372.654	0.313219	0	5.83802	1
356	51.2576	15.9918	-0.0164526	471.064	0.268556	0	6.1771	1
356	110.541	45.1622	-0.00990589	281.174	0.141291	0	5.80347	1
356	25.3511	21.7849	-0.0122349	348.728	0.0640453	0	3.77294	1
357	30.5795	31.6588	-0.0110977	315.744	0.080276	0	8.97458	1
357	98.4394	37.6395	-0.0109163	310.481	0.0852157	0	5.73334	1
357	65.4723	20.7634	-0.00468361	129.7	0.226852	0	7.362	1
357	87.016	19.522	-0.00461269	127.643	0.209823	0	5.75757	1
358	102.085	14.9847	-0.0119751	341.193	0.0644688	0	7.76245	1
358	115.501	20.2447	-0.0114913	327.16	0.108438	0	8.75251	1
360	74.5192	13.0258	-0.00579877	162.046	0.167887	0	8.54345	1
360	95.458	27.6961	-0.0107231	304.877	0.0701612	0	5.10052	1
360	30.0329	47.7715	-0.00839536	237.361	0.166631	0	15.6948	1
360	62.5483	42.6439	0.00327599	-88.8718	0.402161	0	8.50951	1
361	40.7168	10.7876	-0.0122277	348.518	0.0773448	0	5.83802	1
361	78.0827	47.1988	-0.00608977	170.486	0.199825	0	6.87255	1
361	44.9668	30.1167	-0.0047594	131.899	0.226617	0	12.0137	1
361	116.565	38.4139	-0.0103468	293.964	0.084873	0	6.48355	1
361	84.7411	39.5062	-0.0141076	403.045	0.0873716	0	3.65234	1
361	105.124	47.2455	-0.0116435	331.573	0.117593	0	5.80347	1
361	13.0782	49.3959	-0.0112235	319.391	0.0799499	0	10.0294	1
361	81.4621	18.0045	-0.00473817	131.283	0.337157	0	4.97882	1
361	106.46	35.4993	-0.00650008	182.388	0.22878	0	8.30168	1
363	95.315	18.7824	-0.0130481	372.315	0.0885907	0	7.76245	1
363	127.175	12.0325	-0.0142181	406.25	0.047753	0	14.2728	1
363	22.9578	16.4712	-0.00459106	127.016	0.179027	0	12.4116	1
363	129.003	39.0038	-0.00413563	113.806	0.219855	0	9.75583	1
363	59.7494	7.2498	-0.00431419	118.985	0.330677	0	4.38741	1
363	52.2331	10.5039	-0.0058419	163.297	0.337806	0	3.86076	1
363	57.8162	35.5715	-0.00373628	102.223	0.37332	0	8.50951	1
364	141.627	17.2109	-0.0045928	127.066	0.181716	0	12.8409	1
364	90.783	25.6565	-0.00955054	270.867	0.0908143	0	5.10052	1
364	15.8769	39.7649	-0.0109361	311.056	0.0571901	0	10.0294	1
364	85.5481	51.9667	-0.014319	409.177	0.0750913	0	8.85805	1
364	77.7232	21.2922	-0.0114575	326.179	0.0806615	0	4.97882	1
365	137.319	29.3074	-0.0109175	310.516	0.0960137	0	3.84066	1
365	140.094	37.8119	-0.0117137	333.61	0.0652459	0	8.94603	1
365	113.136	53.002	-0.013513	385.8	0.19206	0	8.12538	1
365	120.891	33.5841	-0.00481427	133.49	0.23303	0	6.48355	1
366	15.0295	27.1008	-0.00541634	150.953	0.187683	0	12.6924	1
366	83.4684	42.9296	-0.0104596	297.235	0.134471	0	3.65234	1
366	46.9721	18.2715	-0.00513788	142.876	0.179402	0	9.38153	1
367	99.9808	25.9695	-0.0127251	362.946	0.0672633	0	6.89016	1
367	14.833	50.792	-0.00677218	190.28	0.159663	0	9.51543	1
368	18.4391	4.91137	-0.0133344	380.619	0.137159	0	12.4116	1
368	77.2857	4.85196	-0.0110586	314.61	0.218975	0	5.69017	1
368	61.269	11.3656	-0.0106568	302.956	0.361393	0	4.38741	1
368	65.5802	15.3447	-0.0143036	408.732	0.185371	0	5.86689	1
368	71.428	28.2114	-0.00583432	163.077	0.305027	0	6.34632	1
368	105.501	41.001	-0.00492519	136.707	0.272462	0	7.38226	1
368	24.0736	48.522	-0.0102133	290.091	0.163039	0	9.02933	1
368	106.498	48.3156	-0.0125532	357.96	0.119862	0	7.38226	1
368	37.8254	22.2685	-0.00496825	137.956	0.204578	0	8.02003	1
368	78.7443	26.2599	-0.0111887	318.383	0.146165	0	5.07148	1
369	51.7547	27.9376	-0.00618461	173.237	0.170871	0	6.58371	1
369	55.1847	33.5572	-0.00486867	135.068	0.305434	0	6.58371	1
369	114.491	43.7405	-0.0107002	304.213	0.0714288	0	9.20996	1
369	4.88746	48.4433	-0.010508	298.639	0.0708732	0	10.2191	1
369	72.3929	7.75695	-0.0105236	299.092	0.243256	0	5.69017	1
369	45.051	35.0979	0.00351285	-95.742	0.437267	0	9.80868	1
370	126.481	15.7813	-0.0226193	649.93	0.0382611	0	17.3324	1
370	26.7754	21.2125	-0.00442422	122.176	0.26216	0	11.1004	1
370	65.7825	25.3124	-0.00468543	129.753	0.227701	0	6.34632	1
370	140.61	27.328	-0.00984633	279.446	0.165576	0	3.84066	1
371	123.666	34.3889	-0.00395728	108.633	0.165219	0	8.99816	1
371	92.9757	51.8885	-0.0123814	352.978	0.12022	0	7.08263	1
372	125.818	43.126	-0.0124767	355.741	0.0810625	0	7.34572	1
372	90.2585	22.609	-0.0112762	320.921	0.10377	0	3.40175	1
372	93.561	41.3877	-0.0107974	307.033	0.101935	0	8.13473	1
372	57.3226	52.973	-0.00989999	281.003	0.166374	0	8.45549	1
372	45.668	23.9464	-0.00477597	132.379	0.266915	0	7.27858	1
372	124.92	50.4166	-0.00698459	196.441	0.226191	0	7.34572	1
373	23.3965	39.5181	-0.0112958	321.489	0.080961	0	4.90752	1
373	112.032	33.257	-0.0065553	183.989	0.264164	0	9.27006	1
373	8.65202	38.6722	-0.0102137	290.103	0.129461	0	10.4712	1
373	98.689	47.7026	-0.0147153	420.672	0.183574	0	3.89496	1
373	75.586	49.3456	-0.0039086	107.221	0.27733	0	11.4621	1
374	87.7541	32.6412	-0.0123921	353.288	0.0701632	0	10.34	1
374	50.183	48.443	-0.0116335	331.284	0.198869	0	8.45549	1
375	95.7384	8.87532	-0.00590509	165.129	0.317035	0	7.62588	1
375	6.27543	7.76573	-0.00557026	155.418	0.241501	0	6.42905	1
376	78.3947	14.3353	-0.011531	328.311	0.0553974	0	11.2106	1
376	90.1494	17.3091	-0.0112321	319.64	0.197975	0	5.30104	1
376	11.8973	4.64693	-0.00447842	123.749	0.274653	0	6.42905	1
376	104.271	5.39179	-0.0105613	300.183	0.0996682	0	6.43286	1
377	41.9948	38.2923	-0.0053403	148.748	0.131653	0	6.19079	1
377	27.0746	46.6953	-0.0118064	336.298	0.0344964	0	8.06482	1
377	102.837	11.6627	-0.0133291	380.464	0.0486439	0	6.43286	1
377	80.1169	25.4128	-0.00496433	137.843	0.145275	0	10.5155	1
377	122.049	34.1886	-0.0125712	358.481	0.0535779	0	7.46871	1
377	26.0562	35.3938	-0.00482986	133.942	0.2608	0	4.90752	1
377	110.866	21.9568	-0.00478671	132.69	0.191356	0	9.85582	1
378	5.76059	24.022	-0.00644088	180.67	0.149551	0	9.26505	1
378	86.2622	45.1745	-0.0200014	573.998	0.0927085	0	5.65769	1
378	134.916	5.97127	-0.0109525	311.533	0.190887	0	15.8999	1
378	62.3272	13.875	-0.01127	320.741	0.107933	0	7.06722	1
378	119.142	27.3087	-0.00687106	193.148	0.159314	0	7.42738	1
378	54.7004	21.8525	-0.00385955	105.798	0.255825	0	11.0366	1
379	10.336	32.0784	-0.00489816	135.923	0.273262	0	9.26505	1
379	60.4035	44.8577	-0.00446776	123.439	0.270314	0	9.99594	1
379	135.306	51.2673	-0.00532629	148.341	0.233244	0	15.7797	1
380	142.376	30.4106	-0.0126737	361.455	0.0613132	0	10.226	1
380	28.3939	6.80601	-0.0046963	130.068	0.289055	0	12.0149	1
380	90.7312	26.198	-0.00516474	143.655	0.238869	0	7.8892	1
380	67.6452	37.9674	-0.0107309	305.103	0.0693827	0	9.99594	1
380	37.2718	45.1559	-0.010582	300.784	0.0830995	0	8.33161	1
380	125.819	24.0552	-0.00450932	124.645	0.250641	0	7.42738	1
381	89.0749	5.61246	-0.0062668	175.621	0.138724	0	11.7459	1
381	86.495	39.5216	-0.0113127	321.98	0.151349	0	5.65769	1
382	16.4276	5.7264	-0.00405587	111.492	0.32819	0	12.0149	1
382	43.6223	32.3193	-0.0122468	349.073	0.0412846	0	6.19079	1
382	94.019	33.3694	-0.00964133	273.5	0.0873129	0	7.8892	1
382	17.0603	43.2485	-0.00520232	144.746	0.289581	0	10.5909	1
382	65.8665	19.9921	-0.0143328	409.577	0.224473	0	6.77782	1
383	84.3451	20.0727	-0.011286	321.204	0.0920746	0	8.8488	1
383	71.2735	24.079	-0.0121258	345.563	0.230734	0	6.77782	1
383	98.9386	44.3824	-0.020193	579.554	0.0323386	0	5.72932	1
383	73.1222	10.2948	-0.0118106	336.42	0.0762797	0	11.3732	1
383	14.5053	19.1486	-0.0113907	324.241	0.0494152	0	10.0109	1
384	55.4857	18.3739	-0.0112426	319.946	0.0781311	0	7.84828	1
384	133.226	35.6253	-0.0128428	366.361	0.0313582	0	10.5317	1
384	96.8039	53.2278	-0.00489469	135.823	0.276985	0	9.09934	1
385	34.2363	36.909	-0.00385893	105.78	0.236095	0	8.42055	1
387	73.0372	41.2832	-0.00699426	196.721	0.167031	0	9.09076	1
387	32.0509	46.5436	-0.0106241	302.006	0.0979306	0	9.87938	1
387	74.9443	50.1717	-0.0108022	307.173	0.0721387	0	7.72639	1
387	47.7314	19.5851	-0.0116138	330.711	0.0981005	0	3.98653	1
388	8.54851	5.72308	-0.0102526	291.23	0.0899768	0	13.1698	1
388	103.817	41.3773	-0.00963924	273.44	0.222617	0	3.81076	1
388	143.403	42.5503	-0.00723228	203.625	0.0923666	0	12.3098	1
388	43.5769	46.5865	-0.00909276	257.589	0.139239	0	11.5261	1
388	134.137	52.1172	-0.00630666	176.777	0.317018	0	13.3185	1
389	103.753	5.15465	-0.0105504	299.869	0.192139	0	7.60394	1
389	120.407	31.9019	-0.0114256	325.252	0.11552	0	4.61708	1
389	69.6402	27.8867	-0.00489232	135.754	0.336734	0	10.9691	1
389	59.04	36.4673	-0.00547074	152.531	0.237489	0	9.16383	1
390	49.6273	6.48693	-0.01031	292.896	0.0705162	0	13.2347	1
390	104.764	29.7211	-0.00577587	161.381	0.192112	0	10.5696	1
391	6.32547	21.7201	-0.00998025	283.331	0.0910046	0	11.0633	1
391	131.039	35.2373	-0.0125469	357.778	0.0457871	0	6.46855	1
391	81.6251	46.2905	-0.00582764	162.883	0.0947745	0	7.72639	1
391	36.2106	9.38579	-0.006766	190.101	0.416495	0	7.50406	1
391	124.696	25.4447	-0.0117615	334.996	0.0472056	0	5.30822	1
392	21.5953	7.51899	-0.0112117	319.05	0.119243	0	7.80888	1
392	90.9292	9.29945	-0.00401714	110.369	0.170337	0	7.74212	1
392	51.1762	31.7624	-0.0113123	321.967	0.128471	0	7.75269	1
392	8.36284	33.2369	-0.00593898	166.113	0.452329	0	10.961	1
393	65.9296	4.78346	-0.0107291	305.05	0.220479	0	4.14097	1
393	137.83	14.5255	-0.0132509	378.198	0.152538	0	7.10177	1
393	107.357	39.9676	-0.0145157	414.884	0.150538	0	3.81076	1
394	105.533	12.5474	-0.00872468	246.913	0.40061	0	5.17527	1
394	26.8115	19.7854	-0.0100916	286.56	0.0993134	0	8.07748	1
394	79.8797	23.9531	-0.00487687	135.306	0.208932	0	7.17744	1
394	5.92668	43.9238	-0.0103938	295.325	0.202775	0	5.32088	1
394	9.43385	11.1025	-0.00470053	130.191	0.493343	0	5.69786	1
394	144.239	11.4677	-0.0139175	397.531	0.246928	0	7.10177	1
394	117.516	28.3018	-0.00877648	248.415	0.131195	0	4.61708	1
395	120.59	6.59054	-0.0114347	325.517	0.1201	0	10.1365	1
395	126.88	30.2826	-0.00666359	187.13	0.323708	0	5.30822	1
395	96.623	37.5935	-0.00503797	139.978	0.189014	0	6.16804	1
395	33.3543	52.9832	-0.0049656	137.879	0.254899	0	6.08278	1
396	29.3242	6.40445	-0.0107237	304.896	0.082639	0	7.50406	1
396	110.682	12.0318	-0.0153905	440.256	0.0828724	0	5.17527	1
396	64.9162	25.2391	-0.0125517	357.918	0.125565	0	3.78419	1
396	83.8705	12.4798	-0.01034	293.765	0.0713045	0	7.74212	1
396	80.0899	31.1275	-0.00373093	102.067	0.230509	0	4.85448	1
396	41.4605	34.7356	-0.010493	298.204	0.0588696	0	3.1602	1
396	24.374	42.8548	-0.00589255	164.766	0.279101	0	10.0792	1
396	106.866	48.7255	-0.0162225	464.389	0.134658	0	3.46601	1
396	72.876	37.9343	-0.00430145	118.616	0.30968	0	5.08953	1
397	13.505	15.0889	-0.0112029	318.795	0.127504	0	5.69786	1
397	57.5875	40.9273	-0.0107302	305.083	0.263944	0	5.15326	1
397	74.0989	46.284	-0.00490014	135.981	0.324145	0	7.45631	1
397	5.88328	49.2445	-0.0108775	309.355	0.181122	0	5.32088	1
397	126.41	14.8901	-0.00760461	214.425	0.27428	0	10.1365	1
397	58.9209	31.4101	-0.0125548	358.007	0.211965	0	5.28298	1
398	69.5519	6.78994	-0.0126798	361.633	0.0886804	0	4.14097	1
398	76.4689	7.23378	-0.00966652	274.231	0.171849	0	6.93118	1
398	140.469	39.2984	-0.0109744	312.167	0.0925635	0	7.95079	1
398	39.2566	51.5125	-0.0119978	341.849	0.0661681	0	6.08278	1
398	97.9132	51.1761	-0.0117891	335.796	0.25009	0	6.2909	1
398	60.2593	36.5207	-0.0105639	300.261	0.374608	0	5.15326	1
399	66.5527	51.8914	-0.0105211	299.019	0.0460643	0	6.88092	1
399	134.956	27.1232	-0.0108925	309.792	0.0538307	0	8.67146	1
399	19.2003	34.2047	-0.0135358	386.46	0.262494	0	5.75483	1
399	79.6847	41.3448	-0.01145	325.96	0.0681319	0	7.45631	1
399	34.7833	21.0874	-0.00539659	150.38	0.296939	0	5.268	1
400	33.0263	30.0842	-0.010474	297.651	0.0770426	0	9.16676	1
400	98.7986	31.8218	-0.00999707	283.819	0.117576	0	3.38957	1
400	76.3234	34.1901	-0.00475543	131.783	0.247297	0	4.85448	1
401	68.3807	23.717	-0.0141401	403.988	0.116868	0	3.78419	1
401	99.8588	44.0858	-0.00689779	193.923	0.143161	0	6.67075	1
401	107.329	28.4691	-0.0108894	309.7	0.060218	0	7.49873	1
402	112.757	18.6902	-0.0111746	317.972	0.14331	0	3.87032	1
402	87.5155	24.8465	-0.0109994	312.892	0.045946	0	12.7137	1
402	39.5259	23.3807	-0.00613207	171.713	0.27902	0	5.268	1
402	18.0292	39.8391	-0.0105623	300.214	0.415969	0	5.75483	1
403	26.2372	42.2127	-0.0146638	419.18	0.0696296	0	8.54433	1
403	59.9298	50.0248	-0.0135446	386.717	0.0332812	0	6.88092	1
403	105.062	4.57743	-0.0113654	323.509	0.101981	0	16.0745	1
403	48.2119	21.7376	-0.0101933	289.509	0.0827642	0	3.72673	1
403	66.1462	28.7933	-0.0104016	295.554	0.39365	0	5.5463	1
403	130.557	49.9988	-0.0111389	316.938	0.0590861	0	8.60802	1
404	125.687	13.4181	-0.00482438	133.783	0.150604	0	9.45725	1
404	58.467	38.864	-0.00482059	133.673	0.298557	0	6.63752	1
404	115.978	39.9963	-0.00407558	112.064	0.317679	0	8.62272	1
405	96.2636	34.0719	-0.0125579	358.096	0.0578545	0	3.38957	1
405	45.666	35.2605	0.00245429	-65.0381	0.346619	0	9.42935	1
405	106.529	44.1416	-0.0034892	95.0559	0.224787	0	6.67075	1
406	65.64	8.06074	-0.00686586	192.997	0.406422	0	13.9517	1
406	143.6	36.4883	-0.010872	309.197	0.0462452	0	10.2125	1
406	63.5639	43.1158	-0.00551304	153.758	0.178102	0	6.63752	1
406	100.005	20.0727	-0.00442357	122.157	0.192086	0	10.1891	1
406	7.40624	39.6496	-0.00425382	117.234	0.314006	0	10.6246	1
407	112.917	31.9353	-0.0121497	346.258	0.013614	0	8.62272	1
407	88.7783	39.5185	-0.0113082	321.847	0.0913416	0	5.4798	1
407	46.662	5.32941	-0.00734492	206.892	0.198871	0	16.4813	1
408	134.128	9.15312	-0.0111245	316.521	0.0521998	0	9.45725	1
408	32.6375	21.1207	-0.0106195	301.871	0.0304744	0	5.09233	1
408	85.612	16.9427	-0.00396669	108.906	0.186587	0	10.7328	1
408	35.8714	42.8269	-0.00473563	131.209	0.430402	0	9.65373	1
409	110.595	15.3512	-0.0155558	445.052	0.0341882	0	9.41916	1
409	71.441	24.4324	-0.00779693	220.003	0.210379	0	6.97482	1
409	52.2509	42.0097	-0.00693762	195.079	0.178154	0	5.72162	1
409	7.1709	9.54065	-0.00467341	129.404	0.308997	0	13.8476	1
410	133.971	49.8088	-0.0167765	480.457	0.0548297	0	5.28036	1
410	26.0938	9.1908	-0.00979967	278.093	0.183188	0	3.52359	1
410	74.9818	18.4232	-0.00550419	153.501	0.22991	0	6.97482	1
411	47.6339	25.9354	-0.0117259	333.963	0.0484568	0	7.80492	1
411	125.472	25.2065	-0.0148432	424.383	0.0353847	0	11.6918	1
411	83.3354	49.7705	-0.011709	333.473	0.140287	0	11.6073	1
411	90.4455	34.2984	0.0055587	-155.082	0.452447	0	3.6156	1
411	49.356	51.7131	-0.00378492	103.633	0.288417	0	10.126	1
412	135.97	20.06	-0.0107034	304.306	0.0669631	0	9.90936	1
412	75.9724	39.6902	-0.0110231	313.579	0.158957	0	3.51561	1
412	8.27887	41.65	-0.0103844	295.053	0.178916	0	4.31536	1
412	59.9358	44.1397	-0.0107606	305.964	0.069468	0	4.90392	1
412	107.235	6.55153	-0.00448558	123.956	0.242965	0	9.41916	1
412	34.7208	25.7674	-0.00917773	260.053	0.10344	0	5.09233	1
412	50.4533	36.5778	-0.00437937	120.876	0.312909	0	5.72162	1
413	93.7252	35.8203	-0.0111988	318.676	0.157779	0	3.6156	1
413	143.085	47.5354	-0.0123765	352.834	0.112399	0	9.39314	1
413	38.2695	13.7466	-0.00413544	113.8	0.265126	0	4.9079	1
413	12.1636	22.4569	-0.00439397	121.299	0.241491	0	5.75646	1
414	22.6196	8.60278	-0.00931109	263.922	0.18545	0	3.52359	1
414	95.4391	10.4897	-0.012099	344.786	0.0757522	0	12.4364	1
414	74.3056	34.2369	-0.0124425	354.748	0.140384	0	3.12	1
414	119.773	44.3285	-0.0112185	319.247	0.0893676	0	9.00607	1
414	87.2827	29.2366	-0.0104954	298.272	0.14076	0	5.96874	1
414	139.002	29.4942	-0.0106793	303.608	0.166117	0	9.90936	1
414	26.2912	44.4675	-0.00350995	95.6578	0.345127	0	9.21903	1
414	129.376	52.4099	-0.0111248	316.528	0.20154	0	5.28036	1
415	110.795	32.7839	-0.00446675	123.41	0.115413	0	9.05685	1
415	21.1742	52.136	-0.00995917	282.72	0.138245	0	9.21903	1
416	56.4127	34.3664	-0.00603833	168.994	0.291457	0	5.68627	1
416	98.1948	26.1188	-0.0128223	365.766	0.0957594	0	10.6816	1
416	44.0567	32.8723	-0.0117219	333.848	0.0879244	0	6.09839	1
416	62.0986	34.3023	-0.00661354	185.678	0.280803	0	5.68627	1
416	50.4096	6.58144	-0.00895327	253.543	0.154428	0	14.0968	1
416	16.1337	26.6252	-0.00488758	135.616	0.298411	0	5.75646	1
416	19.2757	34.5613	-0.0101165	287.283	0.0978599	0	4.16589	1
416	79.0445	37.981	-0.00990474	281.141	0.194996	0	3.51561	1
416	111.632	48.1798	-0.012148	346.208	0.104081	0	9.00607	1
417	11.7357	39.0668	-0.0112445	319.999	0.251241	0	4.31536	1
417	71.7376	47.77	-0.0047143	130.59	0.114809	0	9.12228	1
418	37.9222	18.6422	-0.0101133	287.189	0.0963056	0	3.47608	1
419	125.864	33.4082	-0.00514947	143.213	0.270705	0	7.46419	1
419	6.11163	36.9867	-0.0137511	392.704	0.146007	0	3.67141	1
419	69.6986	27.3939	-0.00968667	274.816	0.241458	0	4.70216	1
420	119.34	29.7816	-0.0113467	322.964	0.0371711	0	7.46419	1
420	41.1084	38.2106	-0.0114615	326.294	0.0602509	0	6.09839	1
420	79.0935	6.0698	-0.00405091	111.349	0.303459	0	9.50213	1
420	6.85595	19.9228	-0.00539972	150.471	0.223566	0	11.4455	1
420	139.181	31.4614	-0.00357954	97.6763	0.237399	0	13.4586	1
420	82.5438	44.5707	-0.00503375	139.856	0.297892	0	6.73193	1
420	125.103	51.8193	-0.00999389	283.726	0.249427	0	12.7245	1
421	71.101	31.8821	-0.0106328	302.257	0.20719	0	4.70216	1
421	22.1574	37.5696	-0.0046671	129.221	0.199339	0	4.16589	1
422	119.634	21.6787	-0.0120553	343.517	0.0420116	0	7.81696	1
422	134.094	9.72246	0.00400502	-110.018	0.400457	0	9.81797	1
422	48.7926	33.5535	-0.00470771	130.399	0.199061	0	8.17716	1
422	32.7665	45.1844	-0.00874089	247.383	0.115146	0	10.3488	1
422	83.0828	51.281	-0.0104998	298.401	0.0750612	0	3.59042	1
423	122.436	10.1337	-0.0135554	387.029	0.141784	0	6.41953	1
423	32.3463	34.8441	-0.00446258	123.289	0.303735	0	6.04756	1
423	115.744	37.4018	-0.00550951	153.656	0.177184	0	8.42584	1
424	72.8045	13.1929	-0.0146232	418.001	0.0420392	0	9.42645	1
424	94.2722	28.8712	-0.00476408	132.034	0.352558	0	7.8718	1
424	97.9486	53.3153	-0.00411753	113.281	0.250992	0	15.0044	1
425	82.7043	18.3498	-0.0119253	339.749	0.0940179	0	6.6604	1
425	16.6555	52.4631	-0.0102929	292.398	0.0423471	0	9.85644	1
425	25.9049	20.7234	-0.00568642	158.787	0.145014	0	12.6852	1
425	143.912	9.75856	-0.0105536	299.963	0.0373341	0	9.81797	1
425	87.5889	24.1768	-0.00873693	247.268	0.275274	0	7.20135	1
425	75.903	33.344	-0.00540701	150.683	0.215972	0	5.01961	1
426	11.6843	25.0251	-0.0109978	312.846	0.162194	0	5.4679	1
426	10.8338	41.6485	-0.010823	307.774	0.0392545	0	12.0358	1
426	9.72963	15.7117	-0.0065662	184.305	0.236227	0	9.51634	1
427	105.46	28.0709	-0.0106668	303.244	0.0572616	0	8.44093	1
427	117.448	14.1738	-0.0162346	464.74	0.105931	0	6.41953	1
427	128.355	18.8354	-0.00533796	148.68	0.145076	0	7.38341	1
427	42.627	38.9249	-0.0111407	316.989	0.141663	0	7.49272	1
427	58.009	39.3962	-0.00517536	143.963	0.11141	0	6.28762	1
427	127.951	50.018	-0.00643413	180.474	0.254264	0	9.36151	1
427	79.5677	50.5497	-0.00615505	172.38	0.263252	0	3.59042	1
427	86.7957	31.3343	-0.0109128	310.38	0.109635	0	7.20135	1
428	101.837	35.6946	-0.013272	378.81	0.0928709	0	8.44093	1
428	35.2362	40.1565	-0.0108694	309.122	0.239628	0	3.8641	1
428	82.1145	11.7156	-0.00543385	151.461	0.202046	0	6.6604	1
429	131.383	38.8361	-0.00461733	127.778	0.146951	0	8.30698	1
430	55.2955	9.54512	-0.00384099	105.26	0.234864	0	11.2359	1
430	80.7508	36.3968	-0.00994346	282.264	0.108341	0	5.72892	1
431	125.56	12.0015	-0.00517766	144.03	0.156664	0	7.38341	1
431	14.5649	29.6727	-0.0137092	391.49	0.13393	0	5.4679	1
431	140.159	33.6532	-0.00667122	187.351	0.149623	0	10.1927	1
431	74.5257	44.1589	-0.0124191	354.069	0.117369	0	6.18639	1
431	53.4848	20.6342	-0.00434164	119.781	0.384727	0	5.75641	1
431	118.644	24.2491	-0.0128562	366.749	0.10935	0	10.146	1
431	68.7961	41.826	-0.0105025	298.478	0.325874	0	3.5056	1
431	55.4858	45.1553	-0.00481202	133.425	0.24948	0	6.28762	1
432	116.345	48.3271	-0.0102966	292.508	0.0388693	0	7.50243	1
432	69.9176	51.266	-0.0115615	329.195	0.105103	0	7.08763	1
433	82.7071	28.4124	-0.0124619	355.312	0.0440246	0	6.66866	1
433	111.049	35.332	-0.00931224	263.955	0.113689	0	5.10857	1
433	96.6269	27.0384	-0.00825442	233.273	0.335033	0	6.80886	1
433	65.6819	37.1184	-0.00993865	282.124	0.273723	0	5.64441	1
433	36.9704	43.6096	-0.0050041	138.996	0.193557	0	3.8641	1
434	80.0535	16.4788	-0.0113731	323.731	0.183176	0	4.75853	1
434	142.857	8.59905	-0.0110152	313.35	0.0444099	0	15.7214	1
434	73.1812	24.8792	-0.0134673	384.475	0.0977225	0	5.80699	1
434	90.7086	34.1029	-0.00613734	171.866	0.285933	0	7.09802	1
434	123.742	47.0709	-0.0051722	143.872	0.162726	0	7.34921	1
434	97.1064	52.6873	-0.0107629	306.031	0.142285	0	13.4903	1
435	14.3735	17.9268	-0.00574732	160.553	0.21924	0	7.35597	1
435	5.67028	40.6435	-0.013727	392.005	0.0420802	0	6.46048	1
435	39.9603	24.5683	-0.0113296	322.468	0.0836454	0	7.15175	1
435	58.9057	51.7095	-0.00579485	161.932	0.192414	0	7.39275	1
436	32.3809	51.8948	-0.0104887	298.08	0.0779135	0	9.47145	1
436	117.934	12.5857	-0.00465152	128.769	0.251473	0	7.36207	1
436	85.6029	45.6406	-0.0054389	151.608	0.230534	0	10.418	1
437	23.6552	8.31816	-0.0113644	323.478	0.0376004	0	8.97304	1
437	19.5125	24.0337	-0.0114503	325.969	0.0758821	0	7.98146	1
437	140.503	24.1432	-0.0133342	380.613	0.0490797	0	15.7214	1
437	117.018	32.6358	-0.00817946	231.098	0.319927	0	6.55039	1
438	106.518	37.6933	-0.0102457	291.031	0.0724266	0	5.10857	1
438	114.334	42.9683	-0.00750046	211.404	0.249138	0	8.31294	1
438	78.8133	22.9986	-0.013635	389.338	0.0653106	0	4.07578	1
438	70.7633	30.1589	-0.00768182	216.664	0.24425	0	5.58782	1
438	53.4739	40.9863	-0.00394036	108.142	0.312455	0	6.42079	1
438	127.447	40.7243	-0.0115145	327.831	0.0859872	0	7.34921	1
439	8.30601	13.7681	-0.00405056	111.338	0.210246	0	7.35597	1
439	66.0713	40.7425	-0.010767	306.151	0.107098	0	6.7937	1
439	32.6672	10.8184	-0.0149029	426.114	0.0727112	0	3.81986	1
439	108.215	11.9174	-0.00433437	119.57	0.250841	0	6.7224	1
439	97.2735	36.8018	-0.00619147	173.436	0.288655	0	7.09802	1
439	9.05817	46.1444	-0.0063986	179.444	0.242752	0	6.46048	1
439	46.8586	47.1072	-0.0111963	318.602	0.0953691	0	9.01263	1
439	111.911	52.1111	-0.0108368	308.175	0.152519	0	9.45817	1
439	42.5084	17.8858	-0.0127925	364.9	0.133652	0	5.64854	1
440	75.399	47.742	-0.0113505	323.075	0.100618	0	7.72783	1
440	15.5548	50.0367	-0.00634894	178.004	0.248504	0	7.57336	1
440	122.553	6.85341	-0.012504	356.533	0.213832	0	7.36207	1
440	52.7958	21.1301	-0.00489546	135.845	0.440912	0	7.00124	1
440	29.8073	27.5822	-0.00640887	179.742	0.115441	0	8.08297	1
441	47.8815	16.1434	-0.00944809	267.895	0.205776	0	5.64854	1
442	29.3102	48.2567	-0.00757056	213.437	0.141537	0	9.04351	1
442	33.4919	17.7377	-0.0153642	439.493	0.0293518	0	3.36846	1
442	66.8606	26.1599	-0.00777337	219.32	0.160336	0	5.58782	1
442	100.696	30.3244	-0.0324913	936.272	0.027951	0	3.25018	1
442	59.6156	42.8587	-0.0115567	329.056	0.0925137	0	6.42079	1
442	36.8906	5.09631	-0.00711694	200.28	0.298587	0	7.11196	1
442	44.8066	32.107	-0.0101504	288.265	0.231848	0	5.22755	1
443	80.1998	16.8565	-0.011723	333.879	0.0694342	0	6.29658	1
443	16.4757	13.19	-0.0107966	307.009	0.0397366	0	8.19014	1
443	143.556	21.7347	-0.013642	389.54	0.0187749	0	9.96408	1
443	82.9683	46.1852	-0.0109461	311.346	0.123262	0	7.72783	1
443	91.9869	47.5773	-0.0118436	337.377	0.0693448	0	9.12536	1
443	82.7158	24.1743	-0.0117966	336.015	0.176985	0	4.07578	1
444	90.0166	14.8534	-0.0109163	310.48	0.0370984	0	8.16376	1
444	11.9779	22.5657	-0.0105806	300.746	0.0691301	0	9.53322	1
444	142.015	35.9102	-0.00978683	277.721	0.140037	0	7.1434	1
444	108.921	5.23218	-0.0117367	334.278	0.155802	0	6.7224	1
444	98.1801	14.9213	-0.00392867	107.803	0.263569	0	8.16376	1
444	110.927	21.0303	-0.00357506	97.5465	0.364922	0	9.50794	1
445	125.031	17.2166	-0.0116487	331.725	0.092711	0	10.6552	1
445	19.9589	32.1716	-0.0144074	411.741	0.107367	0	10.8653	1
445	52.9109	44.5952	-0.00608423	170.325	0.12191	0	6.92591	1
445	137.997	30.0039	-0.0058453	163.395	0.350749	0	6.57362	1
446	75.5108	43.9538	-0.013476	384.726	0.0460286	0	7.7842	1
446	74.4778	20.7724	-0.00516807	143.752	0.174466	0	6.93356	1
446	132.502	33.6131	-0.0042081	115.908	0.405647	0	6.56511	1
447	134.56	7.17146	-0.00371714	101.667	0.381403	0	6.34484	1
447	44.9798	49.8984	-0.00746075	210.252	0.204977	0	9.54081	1
447	34.0683	21.0565	-0.00493531	137.001	0.278524	0	3.36846	1
447	37.2914	44.0039	-0.00574689	160.541	0.227791	0	9.04351	1
448	59.3019	5.38219	-0.0108524	308.628	0.162738	0	7.93789	1
448	96.4328	34.7252	-0.00531539	148.025	0.272179	0	12.2967	1
449	98.3186	46.8765	-0.00998489	283.466	0.138725	0	4.01755	1
449	32.2844	52.4323	-0.0122941	350.444	0.0596371	0	9.80347	1
449	51.6527	7.50352	-0.00565874	157.984	0.425746	0	7.48122	1
449	37.3662	16.2296	-0.00484497	134.381	0.184224	0	5.84598	1
449	25.4865	18.2636	-0.0049203	136.566	0.179459	0	9.02477	1
450	23.5561	8.65296	-0.00476528	132.069	0.135522	0	9.80263	1
450	98.2811	11.0426	-0.0118254	336.851	0.0558818	0	9.17005	1
450	142.59	15.6888	-0.0129916	370.677	0.0884482	0	7.42965	1
450	127.382	37.7223	-0.00615908	172.497	0.200809	0	3.57446	1
450	83.6318	48.5128	-0.0126101	359.611	0.0590634	0	9.3131	1
450	13.7112	8.9741	-0.00377341	103.3	0.256345	0	7.95532	1
450	56.5216	13.1836	-0.0107208	304.81	0.179446	0	7.48122	1
451	140.767	8.48611	-0.0118582	337.802	0.123686	0	6.34484	1
451	33.8393	8.90578	-0.004373	120.691	0.212356	0	8.1288	1
451	21.9205	52.3191	-0.0114431	325.761	0.0722571	0	10.3645	1
451	7.876	43.3394	-0.00446882	123.47	0.234711	0	16.6698	1
452	67.1025	53.4018	-0.00637882	178.87	0.250102	0	8.9118	1
452	75.8358	13.5485	0.00343265	-93.4158	0.445278	0	6.66926	1
453	31.5541	28.4231	-0.0116908	332.947	0.0470418	0	6.53104	1
453	110.158	37.8141	-0.0104652	297.396	0.153325	0	5.33773	1
453	58.0132	49.5158	-0.00609953	170.769	0.298174	0	4.79122	1
454	6.86955	13.0335	-0.0106434	302.565	0.0670549	0	7.39795	1
454	85.659	20.0673	-0.00427465	117.838	0.236033	0	4.4158	1
454	102.319	46.5085	-0.0104261	296.264	0.0702545	0	4.01755	1
454	82.4735	12.9007	-0.00542925	151.328	0.23103	0	6.43991	1
455	117.198	19.0096	-0.0112516	320.208	0.165153	0	6.19533	1
455	139.557	31.565	-0.0127393	363.358	0.102435	0	13.6432	1
455	66.0534	13.2637	-0.00465143	128.767	0.256839	0	6.05057	1
455	103.077	32.8285	0.00417129	-114.84	0.34928	0	6.03431	1
455	129.577	41.1805	-0.00788426	222.536	0.343692	0	4.09559	1
455	134.091	45.5763	-0.00556166	155.168	0.383754	0	6.30137	1
456	89.5407	8.09826	-0.010784	306.644	0.290564	0	8.54448	1
456	55.7995	20.8274	-0.00994402	282.28	0.326429	0	7.64985	1
456	53.0491	33.8573	-0.0116542	331.885	0.105511	0	12.7043	1
456	25.8401	41.5154	-0.0111669	317.751	0.0917423	0	5.6991	1
456	50.3321	46.2677	-0.0128309	366.015	0.0676458	0	8.33964	1
456	17.8464	14.8618	-0.00768504	216.757	0.189005	0	9.72966	1
457	114.411	13.4764	-0.0134261	383.279	0.121367	0	5.49977	1
457	52.0942	14.1348	-0.0117713	335.28	0.121621	0	7.64985	1
457	130.84	14.3315	-0.0129061	368.196	0.116011	0	11.5166	1
457	9.54211	19.9319	-0.0106209	301.914	0.0998373	0	7.39795	1
457	114.453	40.9842	-0.00474628	131.518	0.162578	0	5.33773	1
457	61.6273	46.3703	-0.0121059	344.986	0.135295	0	4.79122	1
457	100.406	24.7734	-0.00351344	95.759	0.254362	0	7.51383	1
458	125.64	25.2822	-0.0129315	368.933	0.0409785	0	8.65199	1
458	19.861	33.0328	-0.0139217	397.655	0.0469042	0	7.03663	1
458	72.0254	14.2356	-0.0041426	114.008	0.213517	0	6.05057	1
458	11.507	50.3854	-0.0113089	321.868	0.0940315	0	13.5874	1
459	80.6158	6.73455	-0.00683218	192.02	0.147165	0	6.43991	1
459	81.3095	29.3452	-0.00601016	168.177	0.458464	0	5.88827	1
459	86.2592	24.4421	-0.0112624	320.519	0.0891596	0	4.4158	1
460	90.9421	40.4688	-0.0129812	370.373	0.0469304	0	10.2191	1
460	108.944	34.238	-0.0105026	298.481	0.0519377	0	6.03431	1
460	67.2422	51.3993	-0.0134708	384.575	0.3019	0	6.09791	1
460	39.3252	14.1962	-0.00601276	168.253	0.228524	0	9.59295	1
460	109.199	15.2308	-0.00512608	142.534	0.370354	0	5.49977	1
461	58.2702	5.4138	-0.0118881	338.669	0.0851956	0	10.6864	1
461	29.8061	21.9421	-0.0143633	410.463	0.0498645	0	11.6957	1
461	117.569	28.9889	-0.0124101	353.809	0.180682	0	7.17971	1
461	117.715	21.8107	-0.00721443	203.107	0.199981	0	7.17971	1
461	20.3316	40.0537	-0.00492425	136.68	0.204744	0	5.6991	1
461	69.5252	45.7449	-0.0109635	311.849	0.339059	0	6.09791	1
462	98.6518	17.4672	-0.0183184	525.182	0.0328255	0	7.51383	1
462	40.0654	34.1867	-0.0116886	332.883	0.111187	0	7.05548	1
462	30.5718	10.2715	-0.0106075	301.524	0.116448	0	5.01837	1
462	16.6811	26.5629	-0.0149781	428.297	0.0321472	0	7.20919	1
462	37.5102	40.7632	-0.0125358	357.456	0.0786925	0	7.05548	1
462	121.989	6.96386	-0.00565656	157.921	0.21843	0	4.9138	1
463	104.794	25.0585	-0.0117003	333.222	0.0476137	0	9.7649	1
463	143.798	25.0198	-0.00537684	149.808	0.196666	0	7.90539	1
463	4.95672	29.783	-0.00642352	180.167	0.172025	0	5.51673	1
463	133.256	9.27272	-0.00460015	127.279	0.359887	0	5.56577	1
463	45.1638	24.1359	-0.00364494	99.5733	0.35728	0	8.20038	1
463	114.903	46.1228	-0.012251	349.193	0.0360716	0	11.1567	1
463	142.989	45.6057	-0.00436582	120.483	0.398843	0	12.188	1
464	24.811	10.7388	-0.0120075	342.133	0.158074	0	5.77975	1
464	10.5051	18.0713	-0.0043239	119.267	0.194447	0	8.69467	1
464	54.0628	35.8932	-0.00869008	245.909	0.157482	0	6.37642	1
464	53.7665	42.2627	-0.0114209	325.116	0.212687	0	5.74957	1
464	92.9595	50.4869	-0.0125075	356.635	0.214877	0	10.2191	1
464	75.8608	22.7745	-0.0119677	340.976	0.203331	0	5.36086	1
464	81.1779	23.4584	-0.00859187	243.06	0.389767	0	5.17566	1
465	7.47534	5.71103	-0.00463989	128.432	0.224587	0	12.7262	1
465	64.8365	24.8733	-0.012478	355.78	0.0680442	0	9.46089	1
465	91.9231	26.0829	-0.0100511	285.386	0.134788	0	10.9319	1
465	34.1253	47.4663	-0.0108115	307.44	0.158353	0	7.50927	1
465	6.35227	49.8715	-0.011389	324.191	0.0998679	0	17.0825	1
465	131.681	50.1527	-0.0111112	316.136	0.218773	0	8.17532	1
466	81.4639	10.9798	-0.00568386	158.713	0.146755	0	6.55217	1
466	117.531	4.89737	-0.00497249	138.079	0.175705	0	4.9138	1
466	128.851	36.1133	-0.00647613	181.693	0.188147	0	8.74673	1
467	22.1753	16.7557	-0.0102585	291.4	0.177049	0	5.97973	1
467	32.876	26.8107	-0.0109224	310.658	0.118047	0	6.68259	1
467	80.0942	41.2616	-0.0111705	317.855	0.0763309	0	5.85101	1
467	63.7457	52.2513	-0.0115802	329.739	0.0984256	0	5.91863	1
467	34.8245	12.9358	-0.00491482	136.406	0.196743	0	5.01837	1
467	4.43005	24.2915	-0.00365171	99.7696	0.322045	0	5.51673	1
467	125.918	44.3538	-0.00979356	277.916	0.200689	0	8.17532	1
468	138.631	10.7171	-0.0103908	295.238	0.129058	0	5.56577	1
468	47.9618	16.4276	-0.0113696	323.629	0.115456	0	3.63237	1
468	60.4519	38.8321	-0.00658192	184.761	0.259891	0	6.96814	1
468	68.4382	43.9573	-0.0105372	299.486	0.13737	0	4.1132	1
468	22.6107	22.7196	-0.00554995	154.829	0.352659	0	5.97973	1
468	136.113	23.1688	-0.0052978	147.515	0.275225	0	6.6652	1
468	38.746	30.0044	-0.00435559	120.186	0.37821	0	6.68259	1
468	114.603	32.3176	-0.00483906	134.209	0.175357	0	10.0058	1
[truncated: 9,579 more rows]

## Sheet: Supp Fig 4
Supplementary Figure 4.
RNase J WT		2020-09-17							RNase J K649Q	2020-09-04					RNase J K649A	2020-09-30
RNase J D299A		2020-08-11							RNase J K649R	2020-11-18					RhpA	2020-10-01

## Sheet: Supp Fig 5
Supplementary Figure 5		CD (m deg)
Wavelength (nm)	RNase J WT	RNase J K649A
260	0.067	0.021
259	-0.077	0.039
258	0.229	0.116
257	0.111	0.107
256	0.081	0.111
255	0.22	0.147
254	0.054	0.121
253	0.063	0.209
252	0.082	0.177
251	0.165	0.135
250	0.193	0.17
249	-0.024	0.039
248	-0.03	-0.018
247	0.049	0.081
246	0.025	-0.001
245	-0.206	-0.096
244	-0.086	-0.18
243	-0.25	-0.18
242	-0.141	-0.201
241	-0.247	-0.333
240	-0.336	-0.357
239	-0.419	-0.408
238	-0.49	-0.539
237	-0.653	-0.691
236	-0.786	-0.91
235	-0.966	-1.122
234	-1.112	-1.229
233	-1.265	-1.534
232	-1.541	-1.596
231	-1.938	-2.101
230	-2.097	-2.232
229	-2.512	-2.664
228	-2.688	-2.79
227	-2.753	-3.044
226	-2.976	-3.28
225	-3.163	-3.468
224	-3.204	-3.582
223	-3.387	-3.744
222	-3.469	-3.778
221	-3.649	-3.872
220	-3.682	-3.921
219	-3.625	-3.873
218	-3.664	-4.077
217	-3.494	-3.951
216	-3.566	-4.005
215	-3.731	-3.886
214	-3.497	-3.84
213	-3.533	-3.753
212	-3.447	-3.995
211	-3.393	-3.839
210	-3.632	-3.8
209	-3.656	-4.001
208	-3.597	-3.94
207	-3.289	-3.613
206	-2.899	-3.144
205	-2.337	-2.729
204	-1.628	-1.789
203	-1.192	-1.249
202	-0.398	-0.59
201	0.762	0.626
200	1.532	1.671
199	2.572	2.275
198	2.779	2.993
197	4.066	4.164
196	4.652	4.83
195	4.909	5.09

## Sheet: Supp Fig 6B
Supplementary Figure 6B
																2020-09-17
RNase J	2020-07-30							RNase J K649A		2020-07-30
Rnas J D299A	2020-09-04

## Sheet: Supp Fig 6C
Supplementary Figure 6C
RNase J	2020-11-09							RNase J K649A		2020-11-09						RNase J K649Q		2020-11-10
								RNase J K649R		2020-11-10

## Sheet: Supp Fig 7
Supplementary Figure 7
Plot K134A														Plot K140A														Plot K323A														Plot K337A
t (h)	pILL RNJ WT			pILL RNJ WT + IPTG			pILL RNJ K134A			pILL RNJ K134A + IPTG				t (h)	pILL RNJ WT			pILL RNJ WT + IPTG			pILL RNJ K140A			pILL RNJ K140A + IPTG				t (h)	pILL RNJ WT			pILL RNJ WT + IPTG			pILL RNJ K323A			pILL RNJ K323A + IPTG				t (h)	pILL RNJ WT			pILL RNJ WT + IPTG			pILL RNJ K337A
0	0.10776	0.11009	0.11022	0.10891	0.10824	0.10822	0.11125	0.108	0.11053	0.11055	0.11254	0.11227		0	0.11129	0.11098		0.11307	0.11074		0.11298	0.11097	0.11239	0.1109	0.10996	0.11253		0	0.11129	0.11098		0.11307	0.11074		0.1119	0.11144	0.1135	0.10969	0.11424	0.1147		0	0.11129	0.11098		0.11307	0.11074		0.11352
1.00306	0.10876	0.11053	0.11099	0.10894	0.10976	0.11017	0.11136	0.1082	0.11091	0.11073	0.11293	0.11297		1.00306	0.11351	0.1135		0.11587	0.11323		0.11582	0.11429	0.11492	0.11395	0.11241	0.11465		1.00306	0.11351	0.1135		0.11587	0.11323		0.11385	0.11757	0.1171	0.11355	0.11771	0.1185		1.00306	0.11351	0.1135		0.11587	0.11323		0.11471
2.00611	0.10855	0.11036	0.1114	0.10982	0.10941	0.11079	0.11158	0.10805	0.11076	0.11099	0.11323	0.1127		2.00611	0.11845	0.11497		0.11805	0.11541		0.11828	0.11662	0.11732	0.11677	0.11553	0.11852		2.00611	0.11845	0.11497		0.11805	0.11541		0.11617	0.11911	0.11901	0.11667	0.12134	0.12114		2.00611	0.11845	0.11497		0.11805	0.11541		0.11497
3.00944	0.10902	0.11114	0.11115	0.10954	0.10907	0.11003	0.11111	0.10804	0.11071	0.11197	0.1133	0.11304		3.00944	0.1178	0.11884		0.12094	0.11823		0.12212	0.1204	0.12061	0.11989	0.11813	0.12081		3.00944	0.1178	0.11884		0.12094	0.11823		0.11794	0.12117	0.12137	0.11998	0.12367	0.12368		3.00944	0.1178	0.11884		0.12094	0.11823		0.1148
4.0125	0.10963	0.11122	0.11223	0.11026	0.11093	0.11052	0.11188	0.10822	0.11113	0.11169	0.11372	0.11339		4.0125	0.12025	0.12249		0.12469	0.12211		0.12757	0.12516	0.12505	0.12442	0.12197	0.12472		4.0125	0.12025	0.12249		0.12469	0.12211		0.12166	0.12429	0.12374	0.12473	0.12793	0.12691		4.0125	0.12025	0.12249		0.12469	0.12211		0.11469
5.01555	0.11011	0.11255	0.11264	0.11239	0.11146	0.11166	0.11199	0.10933	0.11122	0.11261	0.11418	0.11402		5.01555	0.12532	0.12568		0.12859	0.12564		0.13474	0.13151	0.13146	0.13073	0.12771	0.13046		5.01555	0.12532	0.12568		0.12859	0.12564		0.12342	0.12845	0.12636	0.12977	0.13283	0.13126		5.01555	0.12532	0.12568		0.12859	0.12564		0.11496
6.01889	0.11174	0.11321	0.11344	0.115	0.11261	0.11304	0.1122	0.10921	0.11143	0.11318	0.11537	0.11459		6.01889	0.12997	0.12846		0.13368	0.12991		0.14312	0.13995	0.13929	0.13817	0.13465	0.13747		6.01889	0.12997	0.12846		0.13368	0.12991		0.12605	0.13144	0.12823	0.13723	0.13879	0.1364		6.01889	0.12997	0.12846		0.13368	0.12991		0.11422
7.02194	0.11308	0.11441	0.11585	0.11365	0.11357	0.11345	0.11277	0.10942	0.11248	0.11351	0.11577	0.11596		7.02194	0.13096	0.13352		0.13866	0.13495		0.15322	0.14974	0.14899	0.148	0.14285	0.14571		7.02194	0.13096	0.13352		0.13866	0.13495		0.12733	0.134	0.12967	0.14546	0.14731	0.14285		7.02194	0.13096	0.13352		0.13866	0.13495		0.11344
8.025	0.11401	0.11474	0.11435	0.11507	0.11497	0.11552	0.11387	0.10927	0.11177	0.11444	0.11604	0.11638		8.025	0.13576	0.13883		0.14438	0.14083		0.1638	0.16174	0.16043	0.1601	0.15364	0.15603		8.025	0.13576	0.13883		0.14438	0.14083		0.12965	0.13651	0.1313	0.15363	0.15492	0.15057		8.025	0.13576	0.13883		0.14438	0.14083		0.11385
9.02806	0.11537	0.11571	0.11488	0.11629	0.12582	0.11751	0.11369	0.10969	0.11156	0.11531	0.11729	0.11655		9.02806	0.14118	0.14444		0.15238	0.1485		0.17644	0.17644	0.17343	0.17544	0.1669	0.169		9.02806	0.14118	0.14444		0.15238	0.1485		0.13257	0.13807	0.13209	0.16222	0.16299	0.16098		9.02806	0.14118	0.14444		0.15238	0.1485		0.11326
10.0314	0.11628	0.11619	0.12874	0.11792	0.11841	0.11819	0.11392	0.11002	0.11231	0.11612	0.11847	0.11746		10.0314	0.14618	0.15036		0.16352	0.15693		0.18985	0.19293	0.18751	0.19253	0.1829	0.18513		10.0314	0.14618	0.15036		0.16352	0.15693		0.13428	0.1404	0.1337	0.17013	0.17461	0.16974		10.0314	0.14618	0.15036		0.16352	0.15693		0.11333
11.0344	0.11897	0.1185	0.11685	0.1199	0.12154	0.12048	0.11764	0.1104	0.11287	0.11708	0.11911	0.11851		11.0344	0.15113	0.15689		0.17271	0.16668		0.20683	0.21103	0.20548	0.2101	0.2038	0.20424		11.0344	0.15113	0.15689		0.17271	0.16668		0.13412	0.14516	0.1358	0.1782	0.18977	0.1779		11.0344	0.15113	0.15689		0.17271	0.16668		0.1131
12.0375	0.12033	0.11905	0.11759	0.12288	0.12436	0.12362	0.11416	0.11056	0.11237	0.11781	0.12029	0.11901		12.0375	0.1565	0.16349		0.17944	0.17864		0.22249	0.23036	0.22431	0.22747	0.22484	0.22429		12.0375	0.1565	0.16349		0.17944	0.17864		0.13734	0.1487	0.13928	0.18764	0.19419	0.19139		12.0375	0.1565	0.16349		0.17944	0.17864		0.1116
13.0406	0.12105	0.11973	0.11917	0.12597	0.12624	0.1258	0.11464	0.11069	0.11322	0.11923	0.12134	0.12038		13.0406	0.16278	0.17189		0.18904	0.18894		0.24512	0.25534	0.24603	0.24736	0.24317	0.24304		13.0406	0.16278	0.17189		0.18904	0.18894		0.13938	0.15265	0.14055	0.20257	0.20111	0.19524		13.0406	0.16278	0.17189		0.18904	0.18894		0.1111
14.0439	0.123	0.12141	0.11959	0.12983	0.13113	0.12946	0.11485	0.11081	0.11385	0.12039	0.12289	0.12118		14.0439	0.16794	0.18124		0.1996	0.19809		0.27269	0.28514	0.27311	0.27201	0.2669	0.26429		14.0439	0.16794	0.18124		0.1996	0.19809		0.14502	0.15725	0.14323	0.21389	0.20914	0.20999		14.0439	0.16794	0.18124		0.1996	0.19809		0.11001
15.0469	0.12479	0.1251	0.11989	0.13237	0.13498	0.13346	0.11467	0.11133	0.11248	0.12183	0.12385	0.1224		15.0469	0.1741	0.19092		0.21075	0.20899		0.3067	0.31991	0.3066	0.30639	0.29636	0.28884		15.0469	0.1741	0.19092		0.21075	0.20899		0.14856	0.16092	0.147	0.22855	0.21808	0.22624		15.0469	0.1741	0.19092		0.21075	0.20899		0.10992
16.05	0.12687	0.12792	0.12139	0.13925	0.13917	0.13895	0.12103	0.11094	0.11274	0.12308	0.12552	0.12381		16.05	0.18178	0.20063		0.22409	0.22048		0.34558	0.36129	0.34574	0.34172	0.33297	0.32364		16.05	0.18178	0.20063		0.22409	0.22048		0.14921	0.16446	0.15112	0.22696	0.23136	0.21198		16.05	0.18178	0.20063		0.22409	0.22048		0.11011
17.053	0.12875	0.12525	0.12271	0.143	0.1497	0.163	0.11554	0.11137	0.11339	0.12499	0.12757	0.125		17.053	0.18734	0.20637		0.24074	0.23264		0.37946	0.40587	0.38857	0.37934	0.37231	0.35611		17.053	0.18734	0.20637		0.24074	0.23264		0.14942	0.16878	0.15418	0.2487	0.2505	0.23636		17.053	0.18734	0.20637		0.24074	0.23264		0.10934
18.0564	0.13715	0.12779	0.12433	0.14872	0.155	0.1529	0.11533	0.1112	0.11379	0.12608	0.12985	0.12636		18.0564	0.19448	0.21567		0.25994	0.247		0.41592	0.44475	0.43012	0.41508	0.40839	0.39138		18.0564	0.19448	0.21567		0.25994	0.247		0.15586	0.17211	0.15669	0.30312	0.27467	0.22113		18.0564	0.19448	0.21567		0.25994	0.247		0.10878
19.0594	0.1357	0.13004	0.12424	0.15426	0.16279	0.17005	0.11549	0.11148	0.11311	0.1277	0.13176	0.13027		19.0594	0.20082	0.22407		0.28567	0.26416		0.45313	0.48502	0.46905	0.45022	0.44307	0.42454		19.0594	0.20082	0.22407		0.28567	0.26416		0.16831	0.17745	0.16122	0.268	0.27588	0.24355		19.0594	0.20082	0.22407		0.28567	0.26416		0.10905
20.0625	0.13825	0.13245	0.12615	0.16122	0.17239	0.1711	0.11602	0.11248	0.11329	0.12964	0.13501	0.131		20.0625	0.21172	0.23658		0.31807	0.28556		0.50058	0.5447	0.51003	0.48705	0.47726	0.45295		20.0625	0.21172	0.23658		0.31807	0.28556		0.16259	0.18319	0.16501	0.37066	0.30387	0.28203		20.0625	0.21172	0.23658		0.31807	0.28556		0.1083
21.0656	0.14315	0.1346	0.12686	0.17649	0.18376	0.189	0.11632	0.11172	0.11361	0.13136	0.13883	0.13357		21.0656	0.218	0.2491		0.3522	0.31265		0.53722	0.58612	0.5617	0.52928	0.51246	0.48538		21.0656	0.218	0.2491		0.3522	0.31265		0.17018	0.18952	0.17002	0.37689	0.31493	0.28367		21.0656	0.218	0.2491		0.3522	0.31265		0.10804
22.0689	0.14616	0.1358	0.12757	0.1808	0.19929	0.1962	0.11633	0.11154	0.11376	0.14215	0.14095	0.13566		22.0689	0.2304	0.26407		0.3898	0.34259		0.57798	0.61556	0.59722	0.56544	0.55997	0.52067		22.0689	0.2304	0.26407		0.3898	0.34259		0.19486	0.20155	0.1751	0.4049	0.38545	0.29887		22.0689	0.2304	0.26407		0.3898	0.34259		0.10785
23.072	0.15177	0.13892	0.12979	0.19597	0.2207	0.20918	0.11703	0.11207	0.11415	0.13781	0.14534	0.1391		23.072	0.2393	0.27976		0.42618	0.37262		0.59619	0.6504	0.63029	0.59597	0.59472	0.55624		23.072	0.2393	0.27976		0.42618	0.37262		0.18745	0.19691	0.18088	0.40698	0.42359	0.38724		23.072	0.2393	0.27976		0.42618	0.37262		0.10748
24.0756	0.15605	0.14169	0.13173	0.19859	0.22792	0.22775	0.11764	0.1116	0.11312	0.13872	0.15162	0.14368		24.0756	0.257	0.30068		0.46818	0.41025		0.60687	0.68907	0.66799	0.63213	0.62451	0.57876		24.0756	0.257	0.30068		0.46818	0.41025		0.21586	0.21955	0.18937	0.39261	0.4258	0.36135		24.0756	0.257	0.30068		0.46818	0.41025		0.10705
25.0786	0.16148	0.14508	0.1329	0.2088	0.24499	0.24976	0.11825	0.11349	0.11328	0.14726	0.16275	0.14794		25.0786	0.26862	0.32418		0.50344	0.44144		0.65849	0.69807	0.68472	0.65483	0.6629	0.60154		25.0786	0.26862	0.32418		0.50344	0.44144		0.20075	0.22899	0.19681	0.50673	0.43454	0.32822		25.0786	0.26862	0.32418		0.50344	0.44144		0.10732
26.0819	0.16829	0.14757	0.13535	0.22896	0.2963	0.27153	0.11858	0.11269	0.11321	0.16068	0.16144	0.15166		26.0819	0.28232	0.34691		0.56214	0.47082		0.64133	0.6942	0.68636	0.69083	0.6853	0.63548		26.0819	0.28232	0.34691		0.56214	0.47082		0.27016	0.26287	0.21586	0.49313	0.45254	0.35102		26.0819	0.28232	0.34691		0.56214	0.47082		0.10715
27.085	0.17699	0.1548	0.13617	0.24496	0.309	0.33261	0.11951	0.11303	0.11477	0.15615	0.16294	0.16188		27.085	0.29721	0.37198		0.59888	0.50561		0.67382	0.69037	0.67942	0.6922	0.70935	0.66187		27.085	0.29721	0.37198		0.59888	0.50561		0.27046	0.29644	0.20904	0.48783	0.48213	0.33037		27.085	0.29721	0.37198		0.59888	0.50561		0.10742
28.088	0.18387	0.15633	0.13796	0.27342	0.33835	0.35163	0.12041	0.11238	0.11367	0.16569	0.19352	0.16988		28.088	0.31935	0.40428		0.62703	0.54732		0.67297	0.71556	0.6864	0.68998	0.71214	0.67177		28.088	0.31935	0.40428		0.62703	0.54732		0.29692	0.27253	0.22608	0.55596	0.57926	0.4531		28.088	0.31935	0.40428		0.62703	0.54732		0.10652
29.0911	0.1926	0.16024	0.14267	0.30599	0.38578	0.38246	0.12134	0.113	0.11438	0.20058	0.19063	0.19395		29.0911	0.33855	0.42983		0.66737	0.58513		0.69078	0.68	0.65647	0.67947	0.707	0.67694		29.0911	0.33855	0.42983		0.66737	0.58513		0.31441	0.28528	0.24095	0.54668	0.50152	0.44792		29.0911	0.33855	0.42983		0.66737	0.58513		0.10623
30.0944	0.2008	0.16712	0.14324	0.33997	0.42775	0.43114	0.1222	0.11361	0.11261	0.23526	0.23157	0.18151		30.0944	0.35766	0.45349		0.69319	0.61312		0.64377	0.66753	0.63818	0.66794	0.70686	0.68194		30.0944	0.35766	0.45349		0.69319	0.61312		0.44683	0.27124	0.24372	0.65657	0.54882	0.48674		30.0944	0.35766	0.45349		0.69319	0.61312		0.10638
31.0975	0.21186	0.17021	0.1453	0.36255	0.4912	0.48913	0.12345	0.11282	0.11275	0.24352	0.20481	0.19858		31.0975	0.36978	0.49709		0.70263	0.63067		0.67136	0.66272	0.61741	0.66788	0.69079	0.66347		31.0975	0.36978	0.49709		0.70263	0.63067		0.39702	0.33506	0.2607	0.68303	0.52394	0.474		31.0975	0.36978	0.49709		0.70263	0.63067		0.10631
32.1006	0.22141	0.17848	0.1484	0.42599	0.59409	0.57771	0.12562	0.11401	0.11258	0.26834	0.24923	0.20836		32.1006	0.41927	0.51854		0.69778	0.67038		0.61943	0.69561	0.63134	0.64667	0.67962	0.65902		32.1006	0.41927	0.51854		0.69778	0.67038		0.43214	0.36393	0.24744	0.61471	0.58437	0.52536		32.1006	0.41927	0.51854		0.69778	0.67038		0.10567
33.1036	0.23515	0.19287	0.15293	0.45573	0.68731	0.64136	0.12639	0.11516	0.11158	0.31969	0.36689	0.22597		33.1036	0.43264	0.54035		0.68988	0.69465		0.72417	0.62923	0.62538	0.63839	0.67345	0.66297		33.1036	0.43264	0.54035		0.68988	0.69465		0.49364	0.46661	0.32517	0.6637	0.61374	0.48848		33.1036	0.43264	0.54035		0.68988	0.69465		0.10554
34.1069	0.2497	0.18691	0.19595	0.49626	0.73174	0.72198	0.12899	0.11448	0.11768	0.32562	0.2896	0.28072		34.1069	0.49469	0.56274		0.699	0.71662		0.66116	0.59532	0.64688	0.62073	0.65789	0.67791		34.1069	0.49469	0.56274		0.699	0.71662		0.52784	0.44208	0.35585	0.5888	0.51935	0.56296		34.1069	0.49469	0.56274		0.699	0.71662		0.10519
35.11	0.26737	0.19625	0.1696	0.52336	0.83	0.8045	0.13579	0.12335	0.11358	0.32198	0.3739	0.30684		35.11	0.48512	0.58555		0.69106	0.70538		0.68474	0.62136	0.55601	0.61866	0.63768	0.62802		35.11	0.48512	0.58555		0.69106	0.70538		0.54691	0.46899	0.33461	0.65833	0.58165	0.50212		35.11	0.48512	0.58555		0.69106	0.70538		0.10546
36.1131	0.29058	0.20723	0.17044	0.59119	0.9158	0.8796	0.13174	0.12368	0.11848	0.39128	0.41057	0.32462		36.1131	0.47894	0.58363		0.69157	0.71647		0.64232	0.60016	0.54659	0.58993	0.625	0.63329		36.1131	0.47894	0.58363		0.69157	0.71647		0.51992	0.50095	0.38546	0.61709	0.58875	0.63659		36.1131	0.47894	0.58363		0.69157	0.71647		0.10514
37.1161	0.31721	0.21776	0.18761	0.63404	1.0354	0.97034	0.13505	0.11548	0.11342	0.44163	0.46948	0.41304		37.1161	0.59921	0.63043		0.68832	0.6965		0.72656	0.59569	0.55017	0.58315	0.6089	0.61095		37.1161	0.59921	0.63043		0.68832	0.6965		0.61322	0.57759	0.39081	0.67287	0.55267	0.49904		37.1161	0.59921	0.63043		0.68832	0.6965		0.10462
38.1195	0.34873	0.2306	0.18279	0.65787	1.0969	1.0603	0.13821	0.12001	0.12501	0.51835	0.46756	0.36775		38.1195	0.5718	0.60017		0.68348	0.68475		0.73967	0.58808	0.58883	0.58756	0.59967	0.57428		38.1195	0.5718	0.60017		0.68348	0.68475		0.59479	0.60886	0.4413	0.59785	0.52415	0.57721		38.1195	0.5718	0.60017		0.68348	0.68475		0.105
39.1225	0.38551	0.25236	0.1847	0.6831	1.1855	1.1346	0.14219	0.12799	0.12335	0.49037	0.54231	0.51483		39.1225	0.6051	0.61598		0.67537	0.67472		0.79636	0.55422	0.55935	0.55993	0.58331	0.57529		39.1225	0.6051	0.61598		0.67537	0.67472		0.71309	0.57702	0.54198	0.51013	0.6234	0.54162		39.1225	0.6051	0.61598		0.67537	0.67472		0.10484
40.1256	0.42966	0.28035	0.20995	0.67995	1.2215	1.2084	0.1471	0.1263	0.12038	0.54144	0.60783	0.51681		40.1256	0.60536	0.69026		0.67908	0.68661		0.76934	0.49862	0.48628	0.54369	0.57795	0.55674		40.1256	0.60536	0.69026		0.67908	0.68661		0.69097	0.71738	0.48279	0.71532	0.61465	0.5571		40.1256	0.60536	0.69026		0.67908	0.68661		0.1051
41.1286	0.49007	0.31265	0.22633	0.75608	1.2996	1.2624	0.15124	0.13292	0.12612	0.60723	0.69934	0.50518		41.1286	0.70477	0.62699		0.65329	0.68489		0.66835	0.49873	0.52132	0.5241	0.57633	0.5401		41.1286	0.70477	0.62699		0.65329	0.68489		0.63282	0.74396	0.53143	0.55619	0.61027	0.53634		41.1286	0.70477	0.62699		0.65329	0.68489		0.10413
42.1319	0.5662	0.3687	0.27444	0.7823	1.3205	1.3116	0.1555	0.13102	0.11762	0.55942	0.61133	0.58545		42.1319	0.71818	0.69539		0.65436	0.69483		0.57273	0.4951	0.52056	0.51572	0.55862	0.5346		42.1319	0.71818	0.69539		0.65436	0.69483		0.76127	0.62786	0.5039	0.63422	0.56303	0.58287		42.1319	0.71818	0.69539		0.65436	0.69483		0.10451
43.135	0.66645	0.42255	0.31098	0.80396	1.3849	1.3526	0.16534	0.14521	0.11611	0.64911	0.60644	0.59987		43.135	0.7324	0.76636		0.63668	0.68209		0.69572	0.48771	0.51031	0.50405	0.55111	0.51095		43.135	0.7324	0.76636		0.63668	0.68209		0.78199	0.70854	0.50351	0.63015	0.65722	0.6463		43.135	0.7324	0.76636		0.63668	0.68209		0.10414
44.138	0.79423	0.50642	0.37463	0.8243	1.3962	1.3862	0.18691	0.14629	0.12088	0.69758	0.56062	0.6589		44.138	0.64737	0.73633		0.65039	0.66469		0.5951	0.48536	0.47986	0.51268	0.52188	0.51204		44.138	0.64737	0.73633		0.65039	0.66469		0.75419	0.77881	0.57979	0.57253	0.68089	0.54732		44.138	0.64737	0.73633		0.65039	0.66469		0.1042
45.1411	0.95114	0.62307	0.4589	0.93931	1.4336	1.4157	0.16846	0.15346	0.13368	0.6177	0.72417	0.70285		45.1411	0.73178	0.78153		0.61677	0.65432		0.61551	0.46239	0.44882	0.47526	0.50883	0.52875		45.1411	0.73178	0.78153		0.61677	0.65432		0.78385	0.78258	0.61377	0.55072	0.54771	0.60242		45.1411	0.73178	0.78153		0.61677	0.65432		0.10441
46.1444	1.088	0.77197	0.58781	0.95185	1.42	1.4324	0.19239	0.17128	0.13169	0.70352	0.79019	0.64293		46.1444	0.68755	0.81225		0.59013	0.68202		0.59458	0.44615	0.45153	0.46817	0.50274	0.50167		46.1444	0.68755	0.81225		0.59013	0.68202		0.78118	0.80967	0.67233	0.55446	0.54	0.56797		46.1444	0.68755	0.81225		0.59013	0.68202		0.10417
47.1475	1.2027	0.94764	0.7485	1.0234	1.4396	1.4364	0.21106	0.17093	0.17407	0.69139	0.57546	0.66308		47.1475	0.78793	0.82223		0.588	0.69366		0.60328	0.4674	0.44854	0.47153	0.48069	0.49973		47.1475	0.78793	0.82223		0.588	0.69366		0.81587	0.78189	0.66007	0.58609	0.57643	0.61802		47.1475	0.78793	0.82223		0.588	0.69366		0.10401
48.1514	1.2771	1.1145	0.94322	1.0727	1.4276	1.4407	0.2254	0.181	0.21084	0.81225	0.72141	0.72668		48.1514	0.77094	0.74539		0.57527	0.66368		0.6164	0.51164	0.448	0.4771	0.48373	0.47508		48.1514	0.77094	0.74539		0.57527	0.66368		0.72448	0.85639	0.64578	0.63837	0.54055	0.52728		48.1514	0.77094	0.74539		0.57527	0.66368		0.10446
49.1544	1.3229	1.2443	1.1018	1.0642	1.4236	1.4352	0.24451	0.20518	0.14997	0.714	0.80982	0.85963		49.1544	0.71336	0.83271		0.57114	0.65733		0.61144	0.46962	0.4094	0.45386	0.48619	0.47763		49.1544	0.71336	0.83271		0.57114	0.65733		0.87302	0.85813	0.79857	0.55269	0.60542	0.5523		49.1544	0.71336	0.83271		0.57114	0.65733		0.10434
50.1578	1.374	1.3374	1.2263	1.1082	1.4178	1.4295	0.25129	0.25115	0.2128	0.66815	0.83068	0.8134		50.1578	0.8585	0.88134		0.56817	0.6431		0.5378	0.42646	0.42137	0.45048	0.49111	0.44538		50.1578	0.8585	0.88134		0.56817	0.6431		0.74675	0.7485	0.79849	0.48205	0.53533	0.56359		50.1578	0.8585	0.88134		0.56817	0.6431		0.10363
51.1608	1.4223	1.3755	1.3255	1.1351	1.4108	1.4198	0.31163	0.20839	0.20606	0.77414	0.79509	0.82984		51.1608	0.82779	0.84183		0.53732	0.60742		0.57728	0.47614	0.45113	0.45398	0.46486	0.44639		51.1608	0.82779	0.84183		0.53732	0.60742		0.83164	0.83667	0.76233	0.56504	0.56153	0.5706		51.1608	0.82779	0.84183		0.53732	0.60742		0.10437
52.1639	1.4588	1.413	1.3946	1.1613	1.4051	1.4118	0.29577	0.24819	0.25662	0.85359	0.84934	0.81138		52.1639	0.81485	0.81844		0.53927	0.58424		0.59112	0.43444	0.42705	0.44841	0.45495	0.4229		52.1639	0.81485	0.81844		0.53927	0.58424		0.77047	0.90537	0.87825	0.54366	0.49591	0.43885		52.1639	0.81485	0.81844		0.53927	0.58424		0.10447
53.1669	1.4798	1.4561	1.4174	1.1168	1.3925	1.4059	0.32712	0.30835	0.27869	0.83792	0.91539	0.89511		53.1669	0.77059	0.79771		0.53102	0.58533		0.57144	0.43074	0.4698	0.43125	0.46448	0.45148		53.1669	0.77059	0.79771		0.53102	0.58533		0.84975	0.97157	0.74203	0.53058	0.46453	0.49414		53.1669	0.77059	0.79771		0.53102	0.58533		0.10391
54.1703	1.5046	1.478	1.4469	1.1299	1.3915	1.4	0.29793	0.30502	0.29325	0.77214	0.85495	0.88032		54.1703	0.776	0.85393		0.53108	0.53521		0.53525	0.46395	0.42969	0.43934	0.44769	0.45402		54.1703	0.776	0.85393		0.53108	0.53521		0.81401	0.93336	0.82694	0.53006	0.50588	0.43147		54.1703	0.776	0.85393		0.53108	0.53521		0.10436
55.1733	1.5071	1.4999	1.4674	1.1551	1.3807	1.3946	0.41483	0.37277	0.34034	0.88763	0.88164	0.87512		55.1733	0.76134	0.7926		0.48008	0.6045		0.55635	0.43089	0.4149	0.42387	0.43721	0.44607		55.1733	0.76134	0.7926		0.48008	0.6045		0.84163	0.81098	0.94381	0.55494	0.50182	0.44856		55.1733	0.76134	0.7926		0.48008	0.6045		0.10788
56.1764	1.5172	1.5099	1.5	1.1471	1.3767	1.392	0.456	0.42051	0.40657	0.85968	0.92205	1.0331		56.1764	0.85997	0.80975		0.48215	0.56729		0.55471	0.4369	0.42859	0.41655	0.42959	0.44049		56.1764	0.85997	0.80975		0.48215	0.56729		0.79117	0.89763	0.93794	0.4685	0.4595	0.54867		56.1764	0.85997	0.80975		0.48215	0.56729		0.10729
57.1794	1.5289	1.5197	1.4983	1.1603	1.3695	1.3846	0.49005	0.56541	0.47749	0.92052	0.95614	1.0084		57.1794	0.74445	0.66224		0.48042	0.52683		0.51632	0.44591	0.39468	0.40351	0.429	0.42986		57.1794	0.74445	0.66224		0.48042	0.52683		0.80255	0.82949	0.86762	0.52903	0.45142	0.5234		57.1794	0.74445	0.66224		0.48042	0.52683		0.10434
58.1828	1.525	1.5367	1.5113	1.1502	1.3645	1.3793	0.49678	0.6117	0.58733	0.87498	0.97516	1.1123		58.1828	0.85412	0.79588		0.46757	0.51016		0.51822	0.39801	0.41217	0.41911	0.43887	0.41294		58.1828	0.85412	0.79588		0.46757	0.51016		0.77961	0.87772	0.86747	0.51248	0.47523	0.51186		58.1828	0.85412	0.79588		0.46757	0.51016		0.10721
59.1858	1.5353	1.5305	1.5134	1.1774	1.3615	1.3794	0.56422	0.74086	0.73925	0.87171	0.99451	1.1626		59.1858	0.68936	0.67453		0.45518	0.48693		0.49544	0.42967	0.35956	0.41144	0.43871	0.40506		59.1858	0.68936	0.67453		0.45518	0.48693		0.72951	0.88732	0.94417	0.50173	0.42956	0.53395		59.1858	0.68936	0.67453		0.45518	0.48693		0.10452
60.1889	1.5362	1.5384	1.5223	1.1638	1.3588	1.3761	0.53463	0.85553	0.85693	0.90487	0.98119	1.1281		60.1889	0.69983	0.79117		0.48845	0.47557		0.53122	0.38493	0.41901	0.39846	0.42272	0.43188		60.1889	0.69983	0.79117		0.48845	0.47557		0.7289	0.87413	0.8725	0.5385	0.46671	0.53577		60.1889	0.69983	0.79117		0.48845	0.47557		0.10458
[truncated: 64 more columns]

## Sheet: Supp Fig 8
Supplementary Figure 8		Anti-RNase J antibody
